# Supplementary material for: In Silico Estimation of Translation Efficiency in Human Cell Lines: Potential Evidence for Widespread Translational Control
Source: PLoS One. 2013 Feb 27;8(2):e57625. doi: 10.1371/journal.pone.0057625 (PMC3584024; doi:10.1371/journal.pone.0057625)
Supplement: File S1 — The FPKM, IBAQ, TE and Protein Stability data are provided in this spreadsheet. This data is also available on the companion website ( http://bioanalysis.otago.ac.nz/TranslationEfficiency). (XLS) [file pone.0057625.s005.xls]

## Sheet: Sheet1
Gene Info			RNA Levels (RPKM)					RNA Levels (FPKM)					Protein Levels (Normalized IBAQ Value)					Protein Stability (Hela)		Normalised Protein Stability			Translational Efficiency							Simple IBAQ / FPKM Ratio
Ensembl Gene iD	Description	HGNC	U-2 OS	U-251 MG	A-431	MCF-7	HeLa	U2OS	U251MG	A431	MCF7	HELA	U-2 OS	U-251 MG	A-431	MCF-7	HeLa	kdeg (/h)	Half Life (h)	NIH-3T3 kdeg (/h)	HeLa kdeg (/h)	Number of Standard Deviations between Normalised 3T3 and HeLa	U-2 OS	U-251 MG	A-431	MCF-7	HeLa	Covariance	Median TE	U-2 OS	U-251 MG	A-431	MCF-7	HeLa	Median Ratio
ENSG00000000003	tetraspanin 6 [Source:HGNC Symbol;Acc:11858]	TSPAN6	NA	NA	NA	NA	13.7351	11.5709	17.7813	22.2271	13.3916	37.2122	NA	NA	NA	NA	3.8685e+06	NA	#VALUE!	0.0284751	NA	NA	NA	NA	NA	NA	NA	NA	NA	#VALUE!	#VALUE!	#VALUE!	#VALUE!	103958	#VALUE!
ENSG00000000419	dolichyl-phosphate mannosyltransferase polypeptide 1, catalytic subunit [Source:HGNC Symbol;Acc:3005]	DPM1	3.675	14.894	18.4513	55.6861	22.5941	35.9705	55.613	43.434	54.8587	39.6766	3.32829e+06	4.14351e+06	3.11046e+06	6.74979e+06	1.60239e+07	0.0170344	40.691	0.00922397	0.0140923	0.20493	4.1846	3.67199	3.45443	3.31118	4.07841	0.102009	3.67199	92528.4	74506.1	71613.5	123039	403864	92528.4
ENSG00000000457	SCY1-like 3 (S. cerevisiae) [Source:HGNC Symbol;Acc:19285]	SCYL3	1.80278	2.47678	1.75247	0.765392	NA	2.7891	1.77459	1.53989	3.27783	2.74598	37251.2	67215.8	90916.3	58791.3	NA	NA	#VALUE!	NA	NA	NA	NA	NA	NA	NA	NA	NA	NA	13356	37876.8	59040.8	17936	#VALUE!	#VALUE!
ENSG00000000460	chromosome 1 open reading frame 112 [Source:HGNC Symbol;Acc:25565]	C1orf112	NA	NA	NA	NA	28.2001	6.13009	9.15122	6.65046	2.58304	8.54436	NA	NA	NA	NA	490790	NA	#VALUE!	NA	NA	NA	NA	NA	NA	NA	NA	NA	NA	#VALUE!	#VALUE!	#VALUE!	#VALUE!	57440.2	#VALUE!
ENSG00000001036	fucosidase, alpha-L- 2, plasma [Source:HGNC Symbol;Acc:4008]	FUCA2	12.6526	36.171	25.847	NA	4.25773	47.2803	22.8964	36.0505	41.4285	107.316	389684	246905	382348	NA	878483	NA	#VALUE!	NA	NA	NA	NA	NA	NA	NA	NA	NA	NA	8242	10783.6	10605.9	#VALUE!	8185.95	#VALUE!
ENSG00000001084	glutamate-cysteine ligase, catalytic subunit [Source:HGNC Symbol;Acc:4311]	GCLC	3.76163	4.90254	3.73368	14.3361	14.3379	18.9739	17.1911	25.2725	67.1568	27.4827	886511	519973	731339	100148	2.19264e+06	0.0176459	39.2809	0.00696217	0.0146971	0.325597	3.61513	3.26838	3.5348	2.08703	3.4273	0.197144	3.4273	46722.6	30246.6	28938.1	1491.25	79782.5	30246.6
ENSG00000001167	nuclear transcription factor Y, alpha [Source:HGNC Symbol;Acc:7804]	NFYA	2.73664	3.68034	2.47552	NA	26.2804	2.88791	2.69237	2.44191	9.6545	10.179	781740	487796	472959	NA	7.34887e+06	NA	#VALUE!	NA	NA	NA	NA	NA	NA	NA	NA	NA	NA	270694	181177	193684	#VALUE!	721964	#VALUE!
ENSG00000001497	LAS1-like (S. cerevisiae) [Source:HGNC Symbol;Acc:25726]	LAS1L	8.38782	4.96208	4.26889	4.27916	23.7664	4.90358	5.47875	6.06974	10.2102	53.4429	843636	633842	798490	478804	1.08868e+06	0.0256676	27.0047	0.0213965	0.0252114	0.160588	3.40633	3.51014	3.67578	3.45262	3.06476	0.0655045	3.45262	172045	115691	131553	46894.6	20370.9	115691
ENSG00000001617	sema domain, immunoglobulin domain (Ig), short basic domain, secreted, (semaphorin) 3F [Source:HGNC Symbol;Acc:10728]	SEMA3F	NA	NA	NA	NA	24.6941	0.604938	9.16013	5.40228	26.5587	93.823	NA	NA	NA	NA	555651	NA	#VALUE!	NA	NA	NA	NA	NA	NA	NA	NA	NA	NA	#VALUE!	#VALUE!	#VALUE!	#VALUE!	5922.33	#VALUE!
ENSG00000001629	ankyrin repeat and IBR domain containing 1 [Source:HGNC Symbol;Acc:22215]	ANKIB1	NA	NA	NA	NA	14.2643	35.8225	77.0055	39.221	21.7663	42.0192	NA	NA	NA	NA	368257	NA	#VALUE!	0.0429979	NA	NA	NA	NA	NA	NA	NA	NA	NA	#VALUE!	#VALUE!	#VALUE!	#VALUE!	8764.01	#VALUE!
ENSG00000001630	cytochrome P450, family 51, subfamily A, polypeptide 1 [Source:HGNC Symbol;Acc:2649]	CYP51A1	0.404799	1.32507	1.4129	20.2308	11.8042	2.2795	1.32589	5.333	50.2606	63.1699	3.44711e+06	1.8899e+06	3.5095e+06	1.24681e+06	5.05205e+06	0.0599749	11.5573	0.0316221	0.0992953	2.84867	5.69523	4.91921	5.16015	3.5548	4.39644	0.171327	4.91921	1.51222e+06	1.42538e+06	658072	24806.8	79975.6	658072
ENSG00000001631	KRIT1, ankyrin repeat containing [Source:HGNC Symbol;Acc:1573]	KRIT1	9.76529	11.3141	5.76127	NA	14.6399	25.9991	47.5915	27.3244	24.0832	28.8028	61754.2	45614.8	49341.3	NA	143083	NA	#VALUE!	NA	NA	NA	NA	NA	NA	NA	NA	NA	NA	2375.25	958.465	1805.76	#VALUE!	4967.67	#VALUE!
ENSG00000002016	RAD52 homolog (S. cerevisiae) [Source:HGNC Symbol;Acc:9824]	RAD52	NA	NA	NA	NA	1.50627	9.2821	13.9667	8.24374	6.11363	14.5266	NA	NA	NA	NA	5252.65	NA	#VALUE!	NA	NA	NA	NA	NA	NA	NA	NA	NA	NA	#VALUE!	#VALUE!	#VALUE!	#VALUE!	361.588	#VALUE!
ENSG00000002330	BCL2-associated agonist of cell death [Source:HGNC Symbol;Acc:936]	BAD	6.94027	9.46599	19.3392	37.3362	35.1587	13.9759	8.16624	27.2925	30.5981	50.2717	396994	532410	718453	172756	2.02211e+07	NA	#VALUE!	NA	NA	NA	NA	NA	NA	NA	NA	NA	NA	28405.6	65196.4	26324.2	5645.99	402235	28405.6
ENSG00000002549	leucine aminopeptidase 3 [Source:HGNC Symbol;Acc:18449]	LAP3	7.87873	15.337	9.29817	12.8861	50.1177	16.8052	11.005	11.9305	35.2493	77.9378	6.8114e+06	1.3501e+07	5.0831e+06	3.1086e+06	1.27971e+07	0.0136295	50.8565	0.00816175	0.010246	0.087735	4.0683	4.07615	3.86925	3.51397	3.53864	0.0720908	3.86925	405315	1.22681e+06	426059	88189	164197	405315
ENSG00000002586	CD99 molecule [Source:HGNC Symbol;Acc:7082]	CD99	NA	NA	NA	NA	58.1119	10.9384	14.1313	61.1224	40.7796	195.757	NA	NA	NA	NA	2.36066e+06	0.0196472	35.2796	NA	0.0171976	NA	NA	NA	NA	NA	NA	NA	NA	#VALUE!	#VALUE!	#VALUE!	#VALUE!	12059.1	#VALUE!
ENSG00000002822	MAD1 mitotic arrest deficient-like 1 (yeast) [Source:HGNC Symbol;Acc:6762]	MAD1L1	4.91181	7.99184	5.61583	6.33651	3.65212	14.0843	20.9485	29.0761	55.7168	34.2497	728027	483197	521091	99440.8	888234	NA	#VALUE!	0.0429979	NA	NA	NA	NA	NA	NA	NA	NA	NA	51690.7	23065.9	17921.6	1784.75	25934.1	23065.9
ENSG00000002834	LIM and SH3 protein 1 [Source:HGNC Symbol;Acc:6513]	LASP1	41.9383	40.4922	58.4395	76.4935	32.9897	21.0698	16.5519	29.8797	65.6579	76.431	3.63327e+07	2.85102e+07	2.28529e+07	5.36844e+06	1.83663e+08	0.0116263	59.6187	0.00557519	0.00807836	0.10537	4.00061	3.91055	3.65516	2.90914	4.80856	0.177193	3.91055	1.7244e+06	1.72247e+06	764830	81763.8	2.40299e+06	1.72247e+06
ENSG00000002919	sorting nexin 11 [Source:HGNC Symbol;Acc:14975]	SNX11	NA	NA	NA	NA	13.1737	8.05985	6.81293	4.48591	9.29428	12.5837	NA	NA	NA	NA	482795	NA	#VALUE!	NA	NA	NA	NA	NA	NA	NA	NA	NA	NA	#VALUE!	#VALUE!	#VALUE!	#VALUE!	38366.7	#VALUE!
ENSG00000003056	mannose-6-phosphate receptor (cation dependent) [Source:HGNC Symbol;Acc:6752]	M6PR	14.982	11.2801	5.88133	37.2234	18.0752	111.857	131.637	96.5167	129.514	240.065	1.77705e+06	1.45842e+06	835803	3.84431e+06	1.83914e+07	NA	#VALUE!	0.0141424	NA	NA	NA	NA	NA	NA	NA	NA	NA	15886.8	11079.1	8659.67	29682.6	76610.1	15886.8
ENSG00000003096	kelch-like 13 (Drosophila) [Source:HGNC Symbol;Acc:22931]	KLHL13	NA	NA	NA	NA	78.2273	3.90786	0.994913	1.60845	0.362272	44.3909	NA	NA	NA	NA	288945	NA	#VALUE!	NA	NA	NA	NA	NA	NA	NA	NA	NA	NA	#VALUE!	#VALUE!	#VALUE!	#VALUE!	6509.11	#VALUE!
ENSG00000003147	islet cell autoantigen 1, 69kDa [Source:HGNC Symbol;Acc:5343]	ICA1	NA	NA	NA	NA	7.7623	0.700519	2.10631	0	53.5756	2.91086	NA	NA	NA	NA	55948.1	NA	#VALUE!	NA	NA	NA	NA	NA	NA	NA	NA	NA	NA	#VALUE!	#VALUE!	#VALUE!	#VALUE!	19220.5	#VALUE!
ENSG00000003393	amyotrophic lateral sclerosis 2 (juvenile) [Source:HGNC Symbol;Acc:443]	ALS2	NA	NA	NA	NA	18.1638	4.24301	5.11246	5.77993	11.6942	12.8499	NA	NA	NA	NA	11211.1	NA	#VALUE!	0.0259752	NA	NA	NA	NA	NA	NA	NA	NA	NA	#VALUE!	#VALUE!	#VALUE!	#VALUE!	872.469	#VALUE!
ENSG00000003400	caspase 10, apoptosis-related cysteine peptidase [Source:HGNC Symbol;Acc:1500]	CASP10	NA	NA	NA	NA	14.6331	0.792868	2.10559	5.77985	0	1.56203	NA	NA	NA	NA	1.61235e+06	NA	#VALUE!	NA	NA	NA	NA	NA	NA	NA	NA	NA	NA	#VALUE!	#VALUE!	#VALUE!	#VALUE!	1.03222e+06	#VALUE!
ENSG00000003436	tissue factor pathway inhibitor (lipoprotein-associated coagulation inhibitor) [Source:HGNC Symbol;Acc:11760]	TFPI	NA	NA	NA	NA	107.075	5.55303	6.03177	15.3753	22.7957	140.611	NA	NA	NA	NA	404095	NA	#VALUE!	NA	NA	NA	NA	NA	NA	NA	NA	NA	NA	#VALUE!	#VALUE!	#VALUE!	#VALUE!	2873.85	#VALUE!
ENSG00000003509	chromosome 2 open reading frame 56 [Source:HGNC Symbol;Acc:28816]	C2orf56	5.76885	6.45865	11.1047	3.46236	38.2972	12.1241	8.51481	19.2473	17.5406	20.2052	28905	17621.7	37099.5	15267.2	472598	0.0156939	44.1666	0.0259752	0.0125303	0.56596	1.89221	1.62823	1.71619	1.83672	2.28365	0.134868	1.83672	2384.1	2069.54	1927.52	870.392	23389.9	2069.54
ENSG00000003756	RNA binding motif protein 5 [Source:HGNC Symbol;Acc:9902]	RBM5	54.8089	56.5716	25.5176	3.91303	5.63789	76.7058	84.5571	33.1835	43.8357	79.8825	112080	128606	119349	28490.5	1.47077e+06	0.0486821	14.2382	0.0429979	0.0676663	1.03841	1.98752	2.0335	2.34682	2.53903	4.09327	0.332734	2.34682	1461.17	1520.93	3596.65	649.939	18411.6	1520.93
ENSG00000003989	solute carrier family 7 (cationic amino acid transporter, y+ system), member 2 [Source:HGNC Symbol;Acc:11060]	SLC7A2	NA	NA	NA	6.0937	3.96029	0	1.35093	0.167543	20.207	13.9109	NA	NA	NA	5264.09	178937	NA	#VALUE!	NA	NA	NA	NA	NA	NA	NA	NA	NA	NA	#VALUE!	#VALUE!	#VALUE!	260.508	12863.1	#VALUE!
ENSG00000004059	ADP-ribosylation factor 5 [Source:HGNC Symbol;Acc:658]	ARF5	57.7367	63.2582	141.211	184.326	30.1232	43.0083	39.356	108.163	103.765	141.778	2.53208e+06	2.52837e+06	3.83687e+06	9.34575e+06	1.2963e+07	0.0235879	29.3857	0.0144685	0.0222963	0.329506	3.0096	2.9693	2.80169	3.0726	4.00138	0.149786	3.0096	58874.1	64243.6	35473	90066.5	91431.7	64243.6
ENSG00000004139	sterile alpha and TIR motif containing 1 [Source:HGNC Symbol;Acc:17074]	SARM1	NA	NA	NA	NA	16.0101	7.56578	0.637919	0.492437	0.283896	3.6119	NA	NA	NA	NA	1.53788e+06	NA	#VALUE!	NA	NA	NA	NA	NA	NA	NA	NA	NA	NA	#VALUE!	#VALUE!	#VALUE!	#VALUE!	425782	#VALUE!
ENSG00000004142	polymerase (DNA-directed), delta interacting protein 2 [Source:HGNC Symbol;Acc:23781]	POLDIP2	NA	NA	NA	37.7948	NA	0	0	0	0	0	NA	NA	NA	3.11438e+06	NA	NA	#VALUE!	NA	NA	NA	NA	NA	NA	NA	NA	NA	NA	#VALUE!	#VALUE!	#VALUE!	#DIV/0!	#VALUE!	#VALUE!
ENSG00000004399	plexin D1 [Source:HGNC Symbol;Acc:9107]	PLXND1	1.24827	1.97137	0.386713	NA	1.82094	10.019	4.7164	1.95045	5.00523	56.712	19079.9	15622.7	10570.6	NA	161234	NA	#VALUE!	NA	NA	NA	NA	NA	NA	NA	NA	NA	NA	1904.37	3312.42	5419.59	#VALUE!	2843.03	#VALUE!
ENSG00000004455	adenylate kinase 2 [Source:HGNC Symbol;Acc:362]	AK2	10.82	23.2393	19.3097	65.2291	110.181	131.494	101.741	98.9085	83.9125	485.475	1.53481e+07	1.50709e+07	1.69914e+07	4.26878e+07	1.4764e+08	0.0100933	68.6738	0.00701349	0.00660932	0.0170133	4.15367	3.81376	3.9463	3.81771	4.12894	0.0412032	3.9463	116721	148130	171789	508718	304114	171789
ENSG00000004478	FK506 binding protein 4, 59kDa [Source:HGNC Symbol;Acc:3720]	FKBP4	47.0553	45.1667	25.162	41.93	123.181	78.7929	82.5094	52.7177	115.979	198.093	4.60269e+07	2.86978e+07	2.04056e+07	2.21722e+07	2.12044e+07	0.0142127	48.7696	0.00763616	0.0108734	0.136272	4.14	3.95262	4.0586	3.87288	3.38547	0.0761306	3.95262	584151	347813	387072	191175	107042	347813
ENSG00000004487	lysine (K)-specific demethylase 1A [Source:HGNC Symbol;Acc:29079]	KDM1A	25.4934	14.0138	31.416	7.59357	31.0251	17.6241	24.0465	37.9654	36.4797	91.6008	725581	531145	621744	828437	770201	0.0302904	22.8834	0.0326688	0.0316487	0.0429412	2.929	3.0534	2.7712	3.51256	2.86963	0.0957797	2.929	41169.8	22088.2	16376.6	22709.5	8408.23	22088.2
ENSG00000004534	RNA binding motif protein 6 [Source:HGNC Symbol;Acc:9903]	RBM6	54.8089	56.5716	25.5176	NA	NA	18.4343	24.2037	14.9683	14.7358	32.0904	158564	138767	166037	NA	NA	NA	#VALUE!	0.0326688	NA	NA	NA	NA	NA	NA	NA	NA	NA	8601.55	5733.3	11092.6	#VALUE!	#VALUE!	#VALUE!
ENSG00000004660	calcium/calmodulin-dependent protein kinase kinase 1, alpha [Source:HGNC Symbol;Acc:1469]	CAMKK1	NA	NA	NA	NA	8.10626	0.567635	2.02859	1.21502	1.57911	11.6245	NA	NA	NA	NA	1.9456e+06	0.0321148	21.5834	NA	0.0353102	NA	NA	NA	NA	NA	NA	NA	NA	#VALUE!	#VALUE!	#VALUE!	#VALUE!	167371	#VALUE!
ENSG00000004700	RecQ protein-like (DNA helicase Q1-like) [Source:HGNC Symbol;Acc:9948]	RECQL	7.68344	9.74611	5.53846	3.57691	78.5623	23.9072	18.6747	16.7485	9.28849	34.5311	6.61756e+06	8.93777e+06	4.31668e+06	311904	6.73783e+06	0.0125306	55.3164	NA	0.00910615	NA	4.0304	4.05765	3.98701	3.03577	3.02856	0.15006	3.98701	276802	478603	257735	33579.7	195124	257735
ENSG00000004766	coiled-coil domain containing 132 [Source:HGNC Symbol;Acc:25956]	CCDC132	7.03509	10.3376	6.92471	NA	2.1988	20.3657	33.9588	13.7038	19.0215	11.5836	38807.7	53941	45708.1	NA	441031	0.0153191	45.2471	0.0190737	0.0120976	0.293657	NA	NA	NA	NA	NA	NA	NA	1905.54	1588.43	3335.43	#VALUE!	38073.7	#VALUE!
ENSG00000004777	Rho GTPase activating protein 33 [Source:HGNC Symbol;Acc:23085]	ARHGAP33	NA	NA	0.624676	NA	NA	0.923895	1.84932	0.650998	1.02723	1.5183	NA	NA	24827.5	NA	NA	NA	#VALUE!	NA	NA	NA	NA	NA	NA	NA	NA	NA	NA	#VALUE!	#VALUE!	38137.6	#VALUE!	#VALUE!	#VALUE!
ENSG00000004779	NADH dehydrogenase (ubiquinone) 1, alpha/beta subcomplex, 1, 8kDa [Source:HGNC Symbol;Acc:7694]	NDUFAB1	13.3162	12.4268	15.288	344.309	1.66102	65.9259	61.0646	76.516	221.533	90.4062	1.98004e+06	2.79158e+06	2.23625e+06	7.88828e+06	186899	0.0138138	50.1778	0.0144685	0.0104434	0.169437	3.30961	3.48881	3.30249	2.49735	3.18855	0.121709	3.30249	30034.3	45715.2	29226	35607.7	2067.33	30034.3
ENSG00000004799	pyruvate dehydrogenase kinase, isozyme 4 [Source:HGNC Symbol;Acc:8812]	PDK4	NA	NA	NA	NA	5.7203	0	0.771398	0	0	24.9057	NA	NA	NA	NA	48144.1	NA	#VALUE!	NA	NA	NA	NA	NA	NA	NA	NA	NA	NA	#VALUE!	#VALUE!	#VALUE!	#VALUE!	1933.05	#VALUE!
ENSG00000004864	solute carrier family 25, member 13 (citrin) [Source:HGNC Symbol;Acc:10983]	SLC25A13	10.5475	7.03778	4.41398	5.53622	27.6353	9.1618	14.1767	10.3089	26.0711	29.5933	6.95648e+06	3.39935e+06	4.8442e+06	1.26241e+07	7.34887e+06	0.01144	60.59	0.00579372	0.00791714	0.0893844	3.87518	3.7399	4.09633	4.41393	3.4807	0.0903878	3.87518	759292	239785	469904	484217	248329	469904
ENSG00000004866	suppression of tumorigenicity 7 [Source:HGNC Symbol;Acc:11351]	ST7	NA	NA	NA	NA	45.4059	12.8871	5.64709	32.345	7.14751	26.8033	NA	NA	NA	NA	604732	NA	#VALUE!	NA	NA	NA	NA	NA	NA	NA	NA	NA	NA	#VALUE!	#VALUE!	#VALUE!	#VALUE!	22561.8	#VALUE!
ENSG00000004897	cell division cycle 27 homolog (S. cerevisiae) [Source:HGNC Symbol;Acc:1728]	CDC27	10.1013	13.1148	12.1108	NA	8.09416	66.7368	101.103	98.2475	42.0276	60.8532	389002	405116	326509	NA	1.13134e+06	0.0309021	22.4304	0.0352027	0.032779	0.102026	NA	NA	NA	NA	NA	NA	NA	5828.9	4006.97	3323.33	#VALUE!	18591.3	#VALUE!
ENSG00000004961	holocytochrome c synthase [Source:HGNC Symbol;Acc:4837]	HCCS	3.16011	7.04454	7.55334	16.093	68.801	7.91282	3.41925	10.3697	29.562	46.8173	764387	1.24101e+06	1.29258e+06	488340	7.5325e+06	0.0293586	23.6097	0.0150248	0.0304317	0.648546	3.84499	3.7073	3.69469	2.94346	3.50072	0.100155	3.69469	96601.1	362948	124650	16519.2	160891	124650
ENSG00000004975	dishevelled, dsh homolog 2 (Drosophila) [Source:HGNC Symbol;Acc:3086]	DVL2	NA	NA	NA	NA	13.6652	9.87564	7.86088	2.3244	12.2436	60.506	NA	NA	NA	NA	1.1715e+06	NA	#VALUE!	0.0486464	NA	NA	NA	NA	NA	NA	NA	NA	NA	#VALUE!	#VALUE!	#VALUE!	#VALUE!	19361.7	#VALUE!
ENSG00000005007	UPF1 regulator of nonsense transcripts homolog (yeast) [Source:HGNC Symbol;Acc:9962]	UPF1	9.41975	13.9674	19.4733	8.83056	19.4276	8.17559	4.88487	10.6136	24.2305	19.3223	4.43869e+06	6.06243e+06	6.29729e+06	964738	2.80271e+06	0.0218982	31.6532	0.0169457	0.0200695	0.131492	4.00888	3.97319	3.84538	3.37408	3.49482	0.0770213	3.84538	542920	1.24106e+06	593323	39815	145051	542920
ENSG00000005022	solute carrier family 25 (mitochondrial carrier; adenine nucleotide translocator), member 5 [Source:HGNC Symbol;Acc:10991]	SLC25A5	74.9552	83.3378	85.3367	437.289	236.665	219.246	166.737	177.817	841.753	1033.04	8.47108e+07	1.46635e+08	9.01491e+07	6.55387e+06	1.14972e+08	0.00990323	69.9921	0.00933124	0.00640348	0.123243	4.04676	4.23902	4.01745	2.16936	3.68009	0.231711	4.01745	386373	879436	506977	7785.98	111295	386373
ENSG00000005073	homeobox A11 [Source:HGNC Symbol;Acc:5101]	HOXA11	NA	NA	NA	NA	14.0308	0.190976	2.21527	0.726417	0.169051	4.67079	NA	NA	NA	NA	195351	NA	#VALUE!	NA	NA	NA	NA	NA	NA	NA	NA	NA	NA	#VALUE!	#VALUE!	#VALUE!	#VALUE!	41824.1	#VALUE!
ENSG00000005075	polymerase (RNA) II (DNA directed) polypeptide J, 13.3kDa [Source:HGNC Symbol;Acc:9197]	POLR2J	16.7477	11.7476	14.5799	181.35	NA	43.2538	50.2813	66.3018	117.874	109.832	5.68149e+06	3.69374e+06	4.27089e+06	381837	NA	NA	#VALUE!	0.0284751	NA	NA	NA	NA	NA	NA	NA	NA	NA	131352	73461.6	64415.9	3239.37	#VALUE!	#VALUE!
ENSG00000005100	DEAH (Asp-Glu-Ala-His) box polypeptide 33 [Source:HGNC Symbol;Acc:16718]	DHX33	5.51068	9.082	4.81782	NA	13.1006	6.99213	6.19463	3.57068	7.41978	20.9119	302824	467999	369540	NA	519000	NA	#VALUE!	0.0429979	NA	NA	NA	NA	NA	NA	NA	NA	NA	43309.2	75549.1	103493	#VALUE!	24818.4	#VALUE!
ENSG00000005156	ligase III, DNA, ATP-dependent [Source:HGNC Symbol;Acc:6600]	LIG3	10.704	3.18958	9.85418	1.85961	0.474283	6.92102	5.80534	5.75148	5.00824	8.92891	237774	213841	173708	111334	595633	0.0194086	35.7133	0.0155879	0.0169245	0.0562627	2.63041	3.11015	2.52999	3.06099	4.38273	0.235072	3.06099	34355.4	36835.3	30202.2	22230.2	66708.4	34355.4
ENSG00000005175	RNA polymerase II associated protein 3 [Source:HGNC Symbol;Acc:26151]	RPAP3	8.84794	7.29009	7.45136	3.9267	54.4951	13.6963	31.1529	23.9313	25.9867	19.8263	2.16421e+06	1.61497e+06	1.65448e+06	130828	2.04905e+06	0.0313453	22.1132	0.0205331	0.0339133	0.563232	3.87784	3.83482	3.83581	3.01206	3.06458	0.126247	3.83482	158014	51840.2	69134.6	5034.41	103350	69134.6
ENSG00000005194	cytokine induced apoptosis inhibitor 1 [Source:HGNC Symbol;Acc:28050]	CIAPIN1	6.41781	7.14357	4.13777	16.5193	123.712	15.8581	17.4865	15.9753	39.3987	63.7891	669679	505318	434796	362361	1.10353e+06	0.0248507	27.8925	0.0240117	0.023978	0.00142034	3.40843	3.2396	3.41147	2.7311	2.34032	0.156535	3.2396	42229.5	28897.6	27216.8	9197.29	17299.6	27216.8
ENSG00000005243	coatomer protein complex, subunit zeta 2 [Source:HGNC Symbol;Acc:19356]	COPZ2	NA	NA	NA	NA	11.0079	16.2067	4.27626	89.1963	1.98679	53.3498	NA	NA	NA	NA	1.90545e+06	NA	#VALUE!	0.00788038	NA	NA	NA	NA	NA	NA	NA	NA	NA	#VALUE!	#VALUE!	#VALUE!	#VALUE!	35716.2	#VALUE!
ENSG00000005302	male-specific lethal 3 homolog (Drosophila) [Source:HGNC Symbol;Acc:7370]	MSL3	NA	NA	NA	NA	1.88458	12.9585	12.6834	8.53657	16.8529	18.9697	NA	NA	NA	NA	20545.3	NA	#VALUE!	NA	NA	NA	NA	NA	NA	NA	NA	NA	NA	#VALUE!	#VALUE!	#VALUE!	#VALUE!	1083.06	#VALUE!
ENSG00000005339	CREB binding protein [Source:HGNC Symbol;Acc:2348]	CREBBP	2.2396	1.22601	0.804052	NA	NA	2.43207	7.70513	1.78868	29.1058	18.8205	85293.4	26054.6	22064	NA	NA	NA	#VALUE!	0.0146503	NA	NA	NA	NA	NA	NA	NA	NA	NA	35070.3	3381.46	12335.3	#VALUE!	#VALUE!	#VALUE!
ENSG00000005436	GC-rich sequence DNA-binding factor 2 [Source:HGNC Symbol;Acc:1317]	GCFC2	NA	NA	NA	NA	34.5768	14.2997	8.6394	11.8552	10.4029	5.87197	NA	NA	NA	NA	246887	0.0179598	38.5944	0.0275858	0.0150601	0.527261	NA	NA	NA	NA	NA	NA	NA	#VALUE!	#VALUE!	#VALUE!	#VALUE!	42045	#VALUE!
ENSG00000005448	WD repeat domain 54 [Source:HGNC Symbol;Acc:25770]	WDR54	25.6572	1.04375	20.4997	NA	8.0662	27.4728	34.8173	34.6002	34.0952	40.2084	605300	775202	677027	NA	467648	0.0408856	16.9533	NA	0.0519432	NA	NA	NA	NA	NA	NA	NA	NA	22032.7	22264.9	19567.1	#VALUE!	11630.6	#VALUE!
ENSG00000005469	carnitine O-octanoyltransferase [Source:HGNC Symbol;Acc:2366]	CROT	NA	NA	NA	3.84131	NA	6.65656	8.06341	8.27643	11.9506	3.64335	NA	NA	NA	100316	NA	NA	#VALUE!	0.0209466	NA	NA	NA	NA	NA	NA	NA	NA	NA	#VALUE!	#VALUE!	#VALUE!	8394.22	#VALUE!	#VALUE!
ENSG00000005471	ATP-binding cassette, sub-family B (MDR/TAP), member 4 [Source:HGNC Symbol;Acc:45]	ABCB4	NA	NA	NA	NA	7.58423	0.372707	1.03663	0	2.54197	0.316279	NA	NA	NA	NA	3582.82	NA	#VALUE!	NA	NA	NA	NA	NA	NA	NA	NA	NA	NA	#VALUE!	#VALUE!	#VALUE!	#VALUE!	11328	#VALUE!
ENSG00000005486	rhomboid domain containing 2 [Source:HGNC Symbol;Acc:23082]	RHBDD2	14.6265	9.94581	8.01491	NA	1.93998	15.4168	20.9341	11.6388	67.0605	123.112	298380	259792	206937	NA	16571.6	0.0333943	20.7564	NA	0.0383583	NA	NA	NA	NA	NA	NA	NA	NA	19354.2	12410	17780	#VALUE!	134.606	#VALUE!
ENSG00000005700	inhibitor of Bruton agammaglobulinemia tyrosine kinase [Source:HGNC Symbol;Acc:17853]	IBTK	7.88742	15.3218	8.52794	3.33231	4.87804	19.2461	8.85622	10.8428	25.708	9.80103	38642.8	33926.4	23443.1	57755.8	114144	NA	#VALUE!	0.0352027	NA	NA	NA	NA	NA	NA	NA	NA	NA	2007.83	3830.8	2162.09	2246.61	11646.1	2246.61
ENSG00000005810	MYC binding protein 2 [Source:HGNC Symbol;Acc:23386]	MYCBP2	NA	NA	NA	NA	3.89922	9.48951	4.18822	4.91239	10.8659	47.1196	NA	NA	NA	NA	29311.9	0.0182875	37.9028	0.0180537	0.0155618	0.104897	NA	NA	NA	NA	NA	NA	NA	#VALUE!	#VALUE!	#VALUE!	#VALUE!	622.075	#VALUE!
ENSG00000005812	F-box and leucine-rich repeat protein 3 [Source:HGNC Symbol;Acc:13599]	FBXL3	NA	NA	NA	NA	34.4383	10.4692	10.1285	20.8209	15.0981	39.902	NA	NA	NA	NA	8.97869e+06	NA	#VALUE!	NA	NA	NA	NA	NA	NA	NA	NA	NA	NA	#VALUE!	#VALUE!	#VALUE!	#VALUE!	225019	#VALUE!
ENSG00000005884	integrin, alpha 3 (antigen CD49C, alpha 3 subunit of VLA-3 receptor) [Source:HGNC Symbol;Acc:6139]	ITGA3	89.1765	105.642	127.043	7.8326	7.36161	174.267	117.762	158.539	58.1164	120.118	3.96098e+06	3.04988e+06	3.11353e+06	22723.9	1.55753e+06	0.0179029	38.717	0.0429979	0.0150316	1.17723	2.89659	2.70949	2.63834	1.71162	3.5745	0.246788	2.70949	22729.4	25898.7	19638.9	391.007	12966.6	19638.9
ENSG00000005889	zinc finger protein, X-linked [Source:HGNC Symbol;Acc:12869]	ZFX	NA	NA	NA	NA	3.9342	16.2509	12.5048	16.2418	11.9946	25.5276	NA	NA	NA	NA	34294	NA	#VALUE!	NA	NA	NA	NA	NA	NA	NA	NA	NA	NA	#VALUE!	#VALUE!	#VALUE!	#VALUE!	1343.41	#VALUE!
ENSG00000005893	lysosomal-associated membrane protein 2 [Source:HGNC Symbol;Acc:6501]	LAMP2	13.1003	65.25	17.2927	13.9472	71.2718	114.126	26.4699	34.3773	71.1532	93.9792	8.97545e+06	2.46622e+07	5.94518e+06	601486	9.1458e+06	0.0212102	32.6799	0.00564705	0.0190581	0.564532	4.15772	3.8994	3.85825	2.95668	3.43025	0.128992	3.85825	78645.1	931706	172939	8453.39	97317.3	97317.3
ENSG00000006007	glycerophosphodiester phosphodiesterase 1 [Source:HGNC Symbol;Acc:29644]	GDE1	NA	NA	NA	NA	6.59729	30.6111	31.7723	51.5653	77.1395	63.8838	NA	NA	NA	NA	1.91111e+06	NA	#VALUE!	0.0144685	NA	NA	NA	NA	NA	NA	NA	NA	NA	#VALUE!	#VALUE!	#VALUE!	#VALUE!	29915.3	#VALUE!
ENSG00000006016	cytokine receptor-like factor 1 [Source:HGNC Symbol;Acc:2364]	CRLF1	NA	NA	NA	NA	61.093	0	3.22529	0.193964	0.736298	54.3751	NA	NA	NA	NA	1.15254e+06	NA	#VALUE!	NA	NA	NA	NA	NA	NA	NA	NA	NA	NA	#VALUE!	#VALUE!	#VALUE!	#VALUE!	21196	#VALUE!
ENSG00000006025	oxysterol binding protein-like 7 [Source:HGNC Symbol;Acc:16387]	OSBPL7	NA	NA	NA	NA	3.34321	3.28499	2.58951	11.9627	10.0675	6.10953	NA	NA	NA	NA	114247	NA	#VALUE!	NA	NA	NA	NA	NA	NA	NA	NA	NA	NA	#VALUE!	#VALUE!	#VALUE!	#VALUE!	18699.7	#VALUE!
ENSG00000006114	synergin, gamma [Source:HGNC Symbol;Acc:557]	SYNRG	6.29509	3.55225	2.89679	NA	5.71721	5.66371	5.93379	2.61392	4.97333	6.60567	88423.7	47426.9	62677.9	NA	394035	NA	#VALUE!	0.0213965	NA	NA	NA	NA	NA	NA	NA	NA	NA	15612.3	7992.69	23978.5	#VALUE!	59651	#VALUE!
ENSG00000006118	transmembrane protein 132A [Source:HGNC Symbol;Acc:31092]	TMEM132A	NA	NA	NA	NA	26.2801	34.0438	42.9437	31.7229	108.348	76.7886	NA	NA	NA	NA	59742.6	0.0463589	14.9518	NA	0.0616748	NA	NA	NA	NA	NA	NA	NA	NA	#VALUE!	#VALUE!	#VALUE!	#VALUE!	778.014	#VALUE!
ENSG00000006125	adaptor-related protein complex 2, beta 1 subunit [Source:HGNC Symbol;Acc:563]	AP2B1	28.7731	54.3217	88.2458	5.92427	97.0757	45.4346	29.4146	74.4321	20.2571	100.628	1.29398e+07	1.17337e+07	1.18631e+07	5.86487e+06	2.12298e+06	0.0257755	26.8917	0.0088281	0.0252654	0.691921	4.05856	3.74008	3.53413	4.40125	2.74546	0.168998	3.74008	284801	398908	159382	289522	21097.3	284801
ENSG00000006282	spermatogenesis associated 20 [Source:HGNC Symbol;Acc:26125]	SPATA20	10.0882	3.76172	7.19096	NA	NA	7.20923	13.103	6.90611	24.8196	14.8984	154029	8601.46	26861.5	NA	NA	NA	#VALUE!	NA	NA	NA	NA	NA	NA	NA	NA	NA	NA	21365.5	656.45	3889.52	#VALUE!	#VALUE!	#VALUE!
ENSG00000006327	tumor necrosis factor receptor superfamily, member 12A [Source:HGNC Symbol;Acc:18152]	TNFRSF12A	74.661	103.478	30.3945	NA	5.6981	88.5459	47.2101	42.885	745.227	138.447	106824	471412	115828	NA	118443	NA	#VALUE!	NA	NA	NA	NA	NA	NA	NA	NA	NA	NA	1206.43	9985.41	2700.9	#VALUE!	855.514	#VALUE!
ENSG00000006451	v-ral simian leukemia viral oncogene homolog A (ras related) [Source:HGNC Symbol;Acc:9839]	RALA	15.8605	16.9952	30.3226	20.6806	66.2229	17.6725	26.0785	28.8753	32.6266	56.4905	2.53088e+06	1.9589e+06	3.65255e+06	5.98726e+06	3.21674e+07	NA	#VALUE!	0.0194147	NA	NA	NA	NA	NA	NA	NA	NA	NA	143210	75115.6	126494	183509	569431	143210
ENSG00000006453	Brain-specific angiogenesis inhibitor 1-associated protein 2-like protein 1 [Source:UniProtKB/Swiss-Prot;Acc:Q9UHR4]		13.4406	1.76998	12.9663	NA	12.059	2.3976	20.0475	19.0705	9.39668	14.521	2.3038e+06	317207	1.15973e+06	NA	1.96608e+06	0.0248908	27.8475	NA	0.0239978	NA	NA	NA	NA	NA	NA	NA	NA	960877	15822.8	60812.8	#VALUE!	135396	#VALUE!
ENSG00000006530	acylglycerol kinase [Source:HGNC Symbol;Acc:21869]	AGK	4.46148	8.18593	8.22038	NA	16.8815	11.9572	7.61746	12.6225	10.4289	11.9934	1.52184e+06	2.74231e+06	2.02618e+06	NA	672792	0.00961808	72.0671	NA	0.00613559	NA	NA	NA	NA	NA	NA	NA	NA	127274	360003	160521	#VALUE!	56096.8	#VALUE!
ENSG00000006534	aldehyde dehydrogenase 3 family, member B1 [Source:HGNC Symbol;Acc:410]	ALDH3B1	NA	NA	NA	2.1319	4.28323	0	0	0	0	0	NA	NA	NA	21872.7	380789	NA	#VALUE!	NA	NA	NA	NA	NA	NA	NA	NA	NA	NA	#VALUE!	#VALUE!	#VALUE!	#DIV/0!	#DIV/0!	#VALUE!
ENSG00000006607	FERM, RhoGEF and pleckstrin domain protein 2 [Source:HGNC Symbol;Acc:16460]	FARP2	NA	NA	NA	NA	127.73	11.2606	15.6933	12.5119	9.51023	24.3826	NA	NA	NA	NA	269883	NA	#VALUE!	0.0992956	NA	NA	NA	NA	NA	NA	NA	NA	NA	#VALUE!	#VALUE!	#VALUE!	#VALUE!	11068.7	#VALUE!
ENSG00000006625	gamma-glutamylcyclotransferase [Source:HGNC Symbol;Acc:21705]	GGCT	13.7207	8.00151	10.626	108.839	159.609	24.0585	41.9323	43.8208	110.459	74.1316	7.18975e+06	7.69872e+06	1.80275e+07	3.24009e+06	4.44725e+07	0.0115254	60.1411	NA	0.00798057	NA	3.77849	4.0424	4.28872	2.53293	3.50419	0.18715	3.77849	298845	183599	411391	29332.9	599913	298845
ENSG00000006634	DBF4 homolog (S. cerevisiae) [Source:HGNC Symbol;Acc:17364]	DBF4	NA	NA	NA	NA	11.1446	13.5435	29.4211	9.56177	16.5749	12.6857	NA	NA	NA	NA	191175	NA	#VALUE!	NA	NA	NA	NA	NA	NA	NA	NA	NA	NA	#VALUE!	#VALUE!	#VALUE!	#VALUE!	15070.1	#VALUE!
ENSG00000006652	interferon-related developmental regulator 1 [Source:HGNC Symbol;Acc:5456]	IFRD1	17.9714	64.3675	18.001	NA	12.9514	114.991	39.666	28.3206	41.3899	92.8073	123955	471829	152301	NA	358518	0.0374745	18.4965	0.0850364	0.0453968	1.66861	NA	NA	NA	NA	NA	NA	NA	1077.96	11895.1	5377.75	#VALUE!	3863.03	#VALUE!
ENSG00000006695	COX10 homolog, cytochrome c oxidase assembly protein, heme A: farnesyltransferase (yeast) [Source:HGNC Symbol;Acc:2260]	COX10	NA	NA	NA	NA	2.14592	8.12766	4.96573	3.07585	3.20855	15.9317	NA	NA	NA	NA	424740	NA	#VALUE!	NA	NA	NA	NA	NA	NA	NA	NA	NA	NA	#VALUE!	#VALUE!	#VALUE!	#VALUE!	26660.1	#VALUE!
ENSG00000006704	GTF2I repeat domain containing 1 [Source:HGNC Symbol;Acc:4661]	GTF2IRD1	NA	NA	NA	NA	23.6433	13.4788	10.3332	13.2188	21.4951	62.2632	NA	NA	NA	NA	561326	NA	#VALUE!	NA	NA	NA	NA	NA	NA	NA	NA	NA	NA	#VALUE!	#VALUE!	#VALUE!	#VALUE!	9015.38	#VALUE!
ENSG00000006712	Paf1, RNA polymerase II associated factor, homolog (S. cerevisiae) [Source:HGNC Symbol;Acc:25459]	PAF1	13.2567	11.6556	14.1875	25.1091	34.8872	13.8177	12.4889	13.1404	31.5002	42.1353	770215	1.20221e+06	755324	931433	5.05754e+06	0.022638	30.6187	0.0183676	0.020946	0.108535	3.11411	3.36338	3.07616	2.91925	3.5112	0.0741934	3.11411	55741.2	96261.9	57481	29569.1	120031	57481
ENSG00000006715	vacuolar protein sorting 41 homolog (S. cerevisiae) [Source:HGNC Symbol;Acc:12713]	VPS41	NA	NA	NA	NA	28.4927	46.3179	40.017	34.0035	15.9146	28.2946	NA	NA	NA	NA	638615	0.0185259	37.415	0.0295019	0.0158023	0.576679	NA	NA	NA	NA	NA	NA	NA	#VALUE!	#VALUE!	#VALUE!	#VALUE!	22570.2	#VALUE!
ENSG00000006744	elaC homolog 2 (E. coli) [Source:HGNC Symbol;Acc:14198]	ELAC2	13.0456	18.7484	15.4698	6.93245	8.17263	30.7308	17.5273	24.799	27.1479	56.384	846900	1.23331e+06	777557	436034	1.57155e+06	0.0291304	23.7946	0.0180537	0.0297358	0.491752	3.2704	3.27614	3.15928	3.25667	3.742	0.0686035	3.2704	27558.7	70365.3	31354.4	16061.4	27872.3	27872.3
ENSG00000006747	scinderin [Source:HGNC Symbol;Acc:21695]	SCIN	NA	NA	NA	0.642693	32.7696	0	0.462104	0	2.61439	0.254591	NA	NA	NA	41850.4	902627	NA	#VALUE!	NA	NA	NA	NA	NA	NA	NA	NA	NA	NA	#VALUE!	#VALUE!	#VALUE!	16007.7	3.5454e+06	#VALUE!
ENSG00000006757	patatin-like phospholipase domain containing 4 [Source:HGNC Symbol;Acc:24887]	PNPLA4	0.94976	NA	3.22871	NA	5.79762	0	4.62727	17.2206	5.03254	29.1064	266148	NA	424008	NA	2.02065e+06	0.0182794	37.9195	NA	0.0155577	NA	NA	NA	NA	NA	NA	NA	NA	#DIV/0!	#VALUE!	24622.2	#VALUE!	69422.8	#DIV/0!
ENSG00000006837	cyclin-dependent kinase-like 3 [Source:HGNC Symbol;Acc:15483]	CDKL3	NA	NA	NA	NA	254.469	7.55709	1.6931	3.52737	0.990441	1.72829	NA	NA	NA	NA	612211	NA	#VALUE!	NA	NA	NA	NA	NA	NA	NA	NA	NA	NA	#VALUE!	#VALUE!	#VALUE!	#VALUE!	354229	#VALUE!
ENSG00000007038	protease, serine, 21 (testisin) [Source:HGNC Symbol;Acc:9485]	PRSS21	NA	NA	15.4587	NA	25.228	0	0.500791	15.2042	0.633984	351.475	NA	NA	47837.2	NA	8.27676e+06	0.0638313	10.859	NA	0.101236	NA	NA	NA	NA	NA	NA	NA	NA	#VALUE!	#VALUE!	3146.32	#VALUE!	23548.7	#VALUE!
ENSG00000007080	coiled-coil domain containing 124 [Source:HGNC Symbol;Acc:25171]	CCDC124	1.03611	25.3425	27.3732	110.111	37.3046	15.6229	8.67752	19.6657	53.6509	75.3588	3.04254e+06	3.42087e+06	3.12562e+06	7.5736e+06	3.49693e+07	0.0215183	32.2119	0.0169457	0.0194229	0.104276	4.79597	3.45843	3.38575	3.16561	4.30007	0.181807	3.45843	194749	394222	158938	141165	464038	194749
ENSG00000007168	platelet-activating factor acetylhydrolase 1b, regulatory subunit 1 (45kDa) [Source:HGNC Symbol;Acc:8574]	PAFAH1B1	7.88675	20.6818	15.5797	NA	71.3438	52.3806	36.5094	48.5118	51.956	66.5123	2.76575e+06	5.02334e+06	2.78912e+06	NA	4.42012e+06	0.0174627	39.693	0.0174853	0.0146054	0.121228	NA	NA	NA	NA	NA	NA	NA	52801	137590	57493.7	#VALUE!	66455.7	#VALUE!
ENSG00000007202	KIAA0100 [Source:HGNC Symbol;Acc:28960]	KIAA0100	NA	NA	NA	NA	11.6486	93.2392	57.913	47.5129	53.4784	85.8724	NA	NA	NA	NA	106466	NA	#VALUE!	NA	NA	NA	NA	NA	NA	NA	NA	NA	NA	#VALUE!	#VALUE!	#VALUE!	#VALUE!	1239.82	#VALUE!
ENSG00000007372	paired box 6 [Source:HGNC Symbol;Acc:8620]	PAX6	NA	NA	NA	NA	1.12903	13.1696	0	0.145679	0.0718683	37.2167	NA	NA	NA	NA	58833.8	NA	#VALUE!	NA	NA	NA	NA	NA	NA	NA	NA	NA	NA	#VALUE!	#VALUE!	#VALUE!	#VALUE!	1580.84	#VALUE!
ENSG00000007376	RNA pseudouridylate synthase domain containing 1 [Source:HGNC Symbol;Acc:14173]	RPUSD1	NA	NA	NA	NA	14.2161	8.66192	13.1635	7.27364	50.7681	31.3091	NA	NA	NA	NA	55995.5	NA	#VALUE!	NA	NA	NA	NA	NA	NA	NA	NA	NA	NA	#VALUE!	#VALUE!	#VALUE!	#VALUE!	1788.48	#VALUE!
ENSG00000007384	rhomboid 5 homolog 1 (Drosophila) [Source:HGNC Symbol;Acc:20561]	RHBDF1	NA	NA	NA	NA	2.43412	4.79033	8.08742	5.28747	62.3115	8.61474	NA	NA	NA	NA	46876.2	NA	#VALUE!	NA	NA	NA	NA	NA	NA	NA	NA	NA	NA	#VALUE!	#VALUE!	#VALUE!	#VALUE!	5441.4	#VALUE!
ENSG00000007392	LUC7-like (S. cerevisiae) [Source:HGNC Symbol;Acc:6723]	LUC7L	8.78531	5.79203	1.95307	20.5148	9.82658	15.0428	37.9151	9.71577	50.3128	32.8599	1.06407e+06	624877	601167	515552	913018	0.0165849	41.7939	0.0136984	0.0134651	0.00981893	3.29933	3.24908	3.70439	2.61632	3.18419	0.121336	3.24908	70736	16481	61875.4	10246.9	27785.2	27785.2
ENSG00000007402	calcium channel, voltage-dependent, alpha 2/delta subunit 2 [Source:HGNC Symbol;Acc:1400]	CACNA2D2	NA	NA	NA	NA	8.12906	1.07688	0.0672345	0.237628	1.0172	0.100545	NA	NA	NA	NA	137869	NA	#VALUE!	NA	NA	NA	NA	NA	NA	NA	NA	NA	NA	#VALUE!	#VALUE!	#VALUE!	#VALUE!	1.37122e+06	#VALUE!
ENSG00000007520	chromosome 16 open reading frame 42 [Source:HGNC Symbol;Acc:14175]	C16orf42	NA	NA	NA	NA	42.7588	20.4755	10.5332	15.756	47.7047	55.5076	NA	NA	NA	NA	1.08487e+06	NA	#VALUE!	NA	NA	NA	NA	NA	NA	NA	NA	NA	NA	#VALUE!	#VALUE!	#VALUE!	#VALUE!	19544.5	#VALUE!
ENSG00000007541	phosphatidylinositol glycan anchor biosynthesis, class Q [Source:HGNC Symbol;Acc:14135]	PIGQ	NA	NA	NA	NA	30.6088	5.10866	7.98157	4.76509	26.8917	26.4258	NA	NA	NA	NA	597883	NA	#VALUE!	NA	NA	NA	NA	NA	NA	NA	NA	NA	NA	#VALUE!	#VALUE!	#VALUE!	#VALUE!	22625	#VALUE!
ENSG00000007545	Crm, cramped-like (Drosophila) [Source:HGNC Symbol;Acc:14122]	CRAMP1L	NA	NA	NA	NA	16.7974	2.47816	3.57182	3.047	10.0598	8.52437	NA	NA	NA	NA	33707.3	NA	#VALUE!	NA	NA	NA	NA	NA	NA	NA	NA	NA	NA	#VALUE!	#VALUE!	#VALUE!	#VALUE!	3954.22	#VALUE!
ENSG00000007923	DnaJ (Hsp40) homolog, subfamily C, member 11 [Source:HGNC Symbol;Acc:25570]	DNAJC11	3.60691	6.34233	3.44649	11.1523	45.027	11.4661	6.07686	9.69197	21.127	57.9807	243493	352542	245284	590280	2.9483e+06	0.0110774	62.573	0.0125586	0.00756555	0.210178	2.87139	2.787	2.89433	2.76573	2.85813	0.0197011	2.85813	21235.9	58013.9	25307.9	27939.6	50849.6	27939.6
ENSG00000008018	proteasome (prosome, macropain) subunit, beta type, 1 [Source:HGNC Symbol;Acc:9537]	PSMB1	40.45	53.6671	39.9909	NA	235.272	119.211	98.3014	84.0453	301.715	106.669	2.34584e+07	2.17323e+07	2.16666e+07	NA	1.02265e+08	0.0133113	52.0721	0.00699651	0.00986467	0.120734	NA	NA	NA	NA	NA	NA	NA	196781	221078	257796	#VALUE!	958709	#VALUE!
ENSG00000008083	jumonji, AT rich interactive domain 2 [Source:HGNC Symbol;Acc:6196]	JARID2	NA	NA	NA	NA	1.50044	2.36309	3.14805	4.20712	4.52497	4.85076	NA	NA	NA	NA	30383	NA	#VALUE!	NA	NA	NA	NA	NA	NA	NA	NA	NA	NA	#VALUE!	#VALUE!	#VALUE!	#VALUE!	6263.55	#VALUE!
ENSG00000008128	cyclin-dependent kinase 11A [Source:HGNC Symbol;Acc:1730]	CDK11A	NA	NA	NA	8.64089	7.75264	8.44218	11.4983	4.29742	26.0582	30.3779	NA	NA	NA	471294	739869	0.0279681	24.7835	0.013838	0.0284245	0.614009	NA	NA	NA	NA	NA	NA	NA	#VALUE!	#VALUE!	#VALUE!	18086.2	24355.5	#VALUE!
ENSG00000008130	NAD kinase [Source:HGNC Symbol;Acc:29831]	NADK	NA	NA	NA	NA	18.713	26.7479	19.1052	27.7084	50.5495	103.46	NA	NA	NA	NA	140290	NA	#VALUE!	NA	NA	NA	NA	NA	NA	NA	NA	NA	NA	#VALUE!	#VALUE!	#VALUE!	#VALUE!	1355.99	#VALUE!
ENSG00000008256	cytohesin 3 [Source:HGNC Symbol;Acc:9504]	CYTH3	26.2149	14.6977	31.3921	NA	66.0497	22.695	20.5973	29.9339	4.99503	20.9969	540996	389024	671590	NA	134232	NA	#VALUE!	0.0429979	NA	NA	NA	NA	NA	NA	NA	NA	NA	23837.7	18887.1	22435.8	#VALUE!	6392.93	#VALUE!
ENSG00000008282	synaptophysin-like 1 [Source:HGNC Symbol;Acc:11507]	SYPL1	18.4028	21.0213	31.6969	56.8554	101.092	30.5933	33.7138	65.396	94.0236	47.175	4.83635e+06	4.23141e+06	5.46281e+06	3.86101e+06	2.31929e+07	0.0132356	52.3701	NA	0.0098094	NA	3.5385	3.4227	3.35527	2.9508	3.47951	0.0695369	3.4227	158085	125510	83534.4	41064.3	491636	125510
ENSG00000008283	cytochrome b-561 [Source:HGNC Symbol;Acc:2571]	CYB561	7.71853	NA	38.148	NA	NA	1.59753	6.52349	29.8941	194.637	25.8907	185350	NA	608327	NA	NA	NA	#VALUE!	NA	NA	NA	NA	NA	NA	NA	NA	NA	NA	116023	#VALUE!	20349.4	#VALUE!	#VALUE!	#VALUE!
ENSG00000008294	sperm associated antigen 9 [Source:HGNC Symbol;Acc:14524]	SPAG9	3.62389	7.85168	7.33247	2.32269	21.4009	31.8689	18.8809	26.8289	24.7707	55.5843	232277	458345	379242	2392.08	1.18719e+06	0.022535	30.7587	0.0120183	0.0208945	0.37364	3.15481	3.1142	3.06164	1.36076	3.09206	0.283343	3.09206	7288.51	24275.6	14135.6	96.5688	21358.5	14135.6
ENSG00000008311	aminoadipate-semialdehyde synthase [Source:HGNC Symbol;Acc:17366]	AASS	NA	NA	NA	NA	8.29742	3.48135	2.37245	1.01792	0.0970728	4.79698	NA	NA	NA	NA	341497	0.00630432	109.948	NA	0.00384987	NA	NA	NA	NA	NA	NA	NA	NA	#VALUE!	#VALUE!	#VALUE!	#VALUE!	71189.9	#VALUE!
ENSG00000008394	microsomal glutathione S-transferase 1 [Source:HGNC Symbol;Acc:7061]	MGST1	NA	NA	NA	206.781	228.915	213.94	4.58128	1.9088	332.234	250.815	NA	NA	NA	1.0023e+06	2.5424e+07	0.0147557	46.9749	0.0100212	0.0114279	0.059214	NA	NA	NA	NA	NA	NA	NA	#VALUE!	#VALUE!	#VALUE!	3016.86	101365	#VALUE!
ENSG00000008405	cryptochrome 1 (photolyase-like) [Source:HGNC Symbol;Acc:2384]	CRY1	NA	NA	NA	NA	9.36409	5.54482	9.69256	5.19372	14.1378	12.7255	NA	NA	NA	NA	553593	NA	#VALUE!	NA	NA	NA	NA	NA	NA	NA	NA	NA	NA	#VALUE!	#VALUE!	#VALUE!	#VALUE!	43502.7	#VALUE!
ENSG00000008441	nuclear factor I/X (CCAAT-binding transcription factor) [Source:HGNC Symbol;Acc:7788]	NFIX	NA	NA	NA	NA	2.44498	3.25913	1.02329	0.942853	3.07556	16.4201	NA	NA	NA	NA	104566	NA	#VALUE!	NA	NA	NA	NA	NA	NA	NA	NA	NA	NA	#VALUE!	#VALUE!	#VALUE!	#VALUE!	6368.19	#VALUE!
ENSG00000008513	ST3 beta-galactoside alpha-2,3-sialyltransferase 1 [Source:HGNC Symbol;Acc:10862]	ST3GAL1	NA	NA	NA	NA	18.7042	2.43519	18.735	10.303	4.64765	23.4235	NA	NA	NA	NA	548446	NA	#VALUE!	NA	NA	NA	NA	NA	NA	NA	NA	NA	NA	#VALUE!	#VALUE!	#VALUE!	#VALUE!	23414.4	#VALUE!
ENSG00000008838	mediator complex subunit 24 [Source:HGNC Symbol;Acc:22963]	MED24	5.50812	7.06818	6.06558	4.77406	2.99236	54.0335	22.7843	23.413	39.1358	85.5348	39956.8	53725.8	40933	87094.2	302190	0.0189617	36.5552	0.0117401	0.0162893	0.191494	2.13435	2.15464	2.10297	2.53487	3.27803	0.204809	2.15464	739.481	2358.02	1748.3	2225.44	3532.95	2225.44
ENSG00000008853	Rho-related BTB domain containing 2 [Source:HGNC Symbol;Acc:18756]	RHOBTB2	NA	NA	NA	NA	16.7743	6.95316	10.0351	1.66429	10.5931	14.9356	NA	NA	NA	NA	3668.17	NA	#VALUE!	NA	NA	NA	NA	NA	NA	NA	NA	NA	NA	#VALUE!	#VALUE!	#VALUE!	#VALUE!	245.599	#VALUE!
ENSG00000008869	HEAT repeat containing 5B [Source:HGNC Symbol;Acc:29273]	HEATR5B	2.96425	4.11805	6.77644	0.741885	99.2724	4.66718	5.26638	14.8294	5.61992	6.27899	15120.9	9420.02	15370.5	3961.98	157879	0.0216189	32.0621	0.0213965	0.0194734	0.0809526	2.03781	1.68951	1.68584	2.05772	1.53164	0.130321	1.68951	3239.84	1788.71	1036.49	704.989	25144	1788.71
ENSG00000008952	SEC62 homolog (S. cerevisiae) [Source:HGNC Symbol;Acc:11846]	SEC62	7.69532	20.117	18.676	12.1225	13.3574	101.104	39.412	76.6412	134.901	88.8719	1.52777e+06	2.27165e+06	2.95365e+06	340298	600058	NA	#VALUE!	0.0234219	NA	NA	NA	NA	NA	NA	NA	NA	NA	15110.9	57638.4	38538.7	2522.58	6751.94	15110.9
ENSG00000008988	ribosomal protein S20 [Source:HGNC Symbol;Acc:10405]	RPS20	48.2742	31.4801	46.261	236.7	468.573	909.325	1312.83	1352.17	760.137	1726.84	5.283e+07	4.93774e+07	5.09072e+07	7.50367e+07	5.20491e+07	0.0088772	78.0817	0.00722208	0.00554828	0.0704579	3.98552	4.14184	3.98791	3.44743	2.99199	0.129524	3.98552	58098	37611.4	37648.5	98714.7	30141.2	37648.5
ENSG00000009307	cold shock domain containing E1, RNA-binding [Source:HGNC Symbol;Acc:29905]	CSDE1	114.537	106.846	104.88	206.861	43.4633	314.225	382.156	351.109	1275.32	307.374	7.21087e+06	7.22243e+06	8.98413e+06	3.83718e+06	3.1504e+06	0.0533867	12.9835	0.0284751	0.084459	2.35662	3.51494	3.54582	3.64867	2.98422	3.57614	0.0773691	3.54582	22948.1	18899.2	25587.9	3008.8	10249.4	18899.2
ENSG00000009335	ubiquitin protein ligase E3C [Source:HGNC Symbol;Acc:16803]	UBE3C	8.42659	39.2334	29.8794	NA	10.0498	40.3272	14.0049	34.227	50.7351	36.2931	481561	839493	690189	NA	520523	0.0175353	39.5288	0.0240117	0.0146421	0.39441	NA	NA	NA	NA	NA	NA	NA	11941.3	59942.8	20165	#VALUE!	14342.2	#VALUE!
ENSG00000009780	family with sequence similarity 76, member A [Source:HGNC Symbol;Acc:28530]	FAM76A	1.31971	4.74915	6.19836	NA	17.3093	4.07891	3.92604	8.18491	3.00858	4.21481	3149.34	2662.56	7020.95	NA	212680	NA	#VALUE!	NA	NA	NA	NA	NA	NA	NA	NA	NA	NA	772.102	678.179	857.792	#VALUE!	50460.2	#VALUE!
ENSG00000009830	protein-O-mannosyltransferase 2 [Source:HGNC Symbol;Acc:19743]	POMT2	NA	NA	NA	NA	10.3916	14.4597	33.9246	12.4205	28.0048	21.4515	NA	NA	NA	NA	61247.9	NA	#VALUE!	NA	NA	NA	NA	NA	NA	NA	NA	NA	NA	#VALUE!	#VALUE!	#VALUE!	#VALUE!	2855.18	#VALUE!
ENSG00000009844	Vps20-associated 1 homolog (S. cerevisiae) [Source:HGNC Symbol;Acc:20954]	VTA1	32.164	28.9078	28.5068	NA	27.2313	24.4677	29.0795	28.0698	25.2207	27.4666	1.01601e+07	8.81827e+06	6.50682e+06	NA	2.35961e+07	0.0183425	37.7891	NA	0.0155894	NA	NA	NA	NA	NA	NA	NA	NA	415244	303247	231809	#VALUE!	859083	#VALUE!
ENSG00000009950	MLX interacting protein-like [Source:HGNC Symbol;Acc:12744]	MLXIPL	NA	NA	NA	NA	22.9338	0	0	0.403552	0.823091	3.83155	NA	NA	NA	NA	14916.6	NA	#VALUE!	NA	NA	NA	NA	NA	NA	NA	NA	NA	NA	#VALUE!	#VALUE!	#VALUE!	#VALUE!	3893.1	#VALUE!
ENSG00000009954	bromodomain adjacent to zinc finger domain, 1B [Source:HGNC Symbol;Acc:961]	BAZ1B	10.6023	17.2732	8.24689	3.43576	40.0684	17.947	11.5673	10.1823	17.6322	42.8342	1.17651e+06	1.21662e+06	854720	63759.8	2.64988e+06	NA	#VALUE!	0.0253183	NA	NA	NA	NA	NA	NA	NA	NA	NA	65554.4	105178	83941.8	3616.1	61863.6	65554.4
ENSG00000010017	RAN binding protein 9 [Source:HGNC Symbol;Acc:13727]	RANBP9	7.77965	10.838	9.73676	10.0575	4.82715	18.4215	18.541	16.2077	28.9104	24.6164	454893	405979	307454	1.50663e+06	716625	NA	#VALUE!	0.0219016	NA	NA	NA	NA	NA	NA	NA	NA	NA	24693.6	21896.3	18969.6	52113.8	29111.7	24693.6
ENSG00000010072	chromosome 1 open reading frame 124 [Source:HGNC Symbol;Acc:25356]	C1orf124	NA	NA	NA	NA	31.4786	13.1144	9.77651	4.38547	6.07212	15.9975	NA	NA	NA	NA	2.30429e+06	NA	#VALUE!	NA	NA	NA	NA	NA	NA	NA	NA	NA	NA	#VALUE!	#VALUE!	#VALUE!	#VALUE!	144041	#VALUE!
ENSG00000010165	methyltransferase like 13 [Source:HGNC Symbol;Acc:24248]	METTL13	14.3488	14.1634	9.85621	6.85527	5.75813	12.946	17.3203	21.5762	20.0399	49.0066	310780	230595	228764	49424	820470	0.0249904	27.7365	0.0106634	0.0240478	0.563408	2.728	2.60404	2.75804	2.25027	3.54614	0.170953	2.728	24005.9	13313.6	10602.6	2466.28	16742	13313.6
ENSG00000010244	zinc finger protein 207 [Source:HGNC Symbol;Acc:12998]	ZNF207	54.2511	45.8424	49.4416	35.772	21.4387	91.0402	125.633	99.5565	97.3072	151.75	9.6365e+06	9.44291e+06	8.59939e+06	1.96081e+06	9.8738e+06	0.0238343	29.0819	0.0209466	0.0224181	0.0619432	3.62155	3.68588	3.61241	3.11093	4.03532	0.091354	3.62155	105849	75162.7	86376.9	20150.7	65066.2	75162.7
ENSG00000010256	ubiquinol-cytochrome c reductase core protein I [Source:HGNC Symbol;Acc:12585]	UQCRC1	58.951	108.496	55.7451	48.5997	195.355	207.378	88.1701	130.624	123.415	288.469	9.53051e+06	8.94892e+06	7.10919e+06	2.12077e+07	2.15914e+07	0.0132992	52.1195	0.00706296	0.00985853	0.117678	3.32957	3.0373	3.22655	3.7608	3.1644	0.0837109	3.22655	45957.2	101496	54424.9	171840	74848.4	74848.4
ENSG00000010278	CD9 molecule [Source:HGNC Symbol;Acc:1709]	CD9	91.8333	13.359	261.437	78.747	133.404	11.0013	75.502	242.691	80.4855	105.483	3.42246e+07	2.61187e+06	3.08006e+07	706785	3.804e+07	NA	#VALUE!	0.0228987	NA	NA	NA	NA	NA	NA	NA	NA	NA	3.11096e+06	34593.4	126913	8781.51	360627	126913
ENSG00000010292	non-SMC condensin I complex, subunit D2 [Source:HGNC Symbol;Acc:24305]	NCAPD2	57.8235	7.10903	32.774	1.79373	9.5864	66.1124	186.649	87.2875	16.9066	141.531	5.15021e+06	4.32475e+06	3.71559e+06	7284.47	665138	0.0280872	24.6784	0.0194147	0.0284842	0.381776	3.39214	4.22657	3.49692	2.05106	3.28368	0.238621	3.39214	77900.8	23170.5	42567.2	430.865	4699.59	23170.5
ENSG00000010322	nischarin [Source:HGNC Symbol;Acc:18006]	NISCH	16.2718	17.4677	9.90456	NA	20.2547	18.0246	19.5142	7.91094	10.7511	18.6855	165828	90345.6	69325.7	NA	219467	NA	#VALUE!	0.0850364	NA	NA	NA	NA	NA	NA	NA	NA	NA	9200.11	4629.74	8763.27	#VALUE!	11745.3	#VALUE!
ENSG00000010438	protease, serine, 3 [Source:HGNC Symbol;Acc:9486]	PRSS3	NA	NA	0.476496	NA	NA	0	1.55712	1.0506	0.314602	1.02068	NA	NA	442012	NA	NA	NA	#VALUE!	NA	NA	NA	NA	NA	NA	NA	NA	NA	NA	#VALUE!	#VALUE!	420723	#VALUE!	#VALUE!	#VALUE!
ENSG00000010704	hemochromatosis [Source:HGNC Symbol;Acc:4886]	HFE	NA	NA	NA	NA	55.7544	3.2827	0.51224	14.8567	1.64383	5.68706	NA	NA	NA	NA	608693	NA	#VALUE!	NA	NA	NA	NA	NA	NA	NA	NA	NA	NA	#VALUE!	#VALUE!	#VALUE!	#VALUE!	107031	#VALUE!
ENSG00000010810	FYN oncogene related to SRC, FGR, YES [Source:HGNC Symbol;Acc:4037]	FYN	NA	NA	NA	NA	5.90001	26.9376	9.13701	6.02657	2.62123	28.8955	NA	NA	NA	NA	120095	0.0252594	27.4411	0.0109384	0.0245805	0.57426	NA	NA	NA	NA	NA	NA	NA	#VALUE!	#VALUE!	#VALUE!	#VALUE!	4156.19	#VALUE!
ENSG00000010818	human immunodeficiency virus type I enhancer binding protein 2 [Source:HGNC Symbol;Acc:4921]	HIVEP2	NA	NA	NA	NA	20.6158	0.827732	1.02751	0.681583	3.51355	4.53634	NA	NA	NA	NA	31541	NA	#VALUE!	NA	NA	NA	NA	NA	NA	NA	NA	NA	NA	#VALUE!	#VALUE!	#VALUE!	#VALUE!	6952.96	#VALUE!
ENSG00000011007	transcription elongation factor B (SIII), polypeptide 3 (110kDa, elongin A) [Source:HGNC Symbol;Acc:11620]	TCEB3	10.0331	9.20897	8.94697	NA	1551.77	6.5347	8.57348	7.20626	15.761	24.6268	46770.5	36524.7	67675.3	NA	1.42157e+06	NA	#VALUE!	0.0174853	NA	NA	NA	NA	NA	NA	NA	NA	NA	7157.25	4260.19	9391.18	#VALUE!	57724.6	#VALUE!
ENSG00000011009	lysophospholipase II [Source:HGNC Symbol;Acc:6738]	LYPLA2	5.76072	4.68234	6.8937	46.7612	14.3302	11.647	11.9957	19.0279	32.4107	64.5292	6.76854e+06	3.55732e+06	5.81408e+06	727814	1.89482e+07	0.0145828	47.5318	0.0114725	0.0112747	0.00832321	4.2307	4.04134	4.08671	2.35281	4.282	0.214373	4.08671	581140	296549	305555	22456	293638	296549
ENSG00000011021	chloride channel 6 [Source:HGNC Symbol;Acc:2024]	CLCN6	NA	NA	NA	NA	2.2778	1.25664	0.754919	1.08834	4.95724	4.57734	NA	NA	NA	NA	391235	NA	#VALUE!	NA	NA	NA	NA	NA	NA	NA	NA	NA	NA	#VALUE!	#VALUE!	#VALUE!	#VALUE!	85472.2	#VALUE!
ENSG00000011028	mannose receptor, C type 2 [Source:HGNC Symbol;Acc:16875]	MRC2	27.9265	14.6975	0.87092	NA	NA	17.2486	55.8534	5.08832	4.8542	43.1847	290233	116223	5130.34	NA	NA	0.0286848	24.1642	0.0326688	0.0294119	0.137099	NA	NA	NA	NA	NA	NA	NA	16826.5	2080.86	1008.26	#VALUE!	#VALUE!	#VALUE!
ENSG00000011052	non-metastatic cells 2, protein (NM23B) expressed in [Source:HGNC Symbol;Acc:7850]	NME2	240.934	317.684	241.135	505.263	NA	348.26	224.838	317.436	277.746	710.568	1.26698e+08	1.1728e+08	1.26395e+08	8.22005e+07	NA	0.0112002	61.887	NA	0.00765073	NA	NA	NA	NA	NA	NA	NA	NA	363802	521621	398175	295955	#VALUE!	#VALUE!
ENSG00000011105	tetraspanin 9 [Source:HGNC Symbol;Acc:21640]	TSPAN9	NA	NA	NA	NA	2.95233	6.74067	3.28056	1.20215	8.1783	6.97083	NA	NA	NA	NA	419518	NA	#VALUE!	NA	NA	NA	NA	NA	NA	NA	NA	NA	NA	#VALUE!	#VALUE!	#VALUE!	#VALUE!	60182	#VALUE!
ENSG00000011114	BTB (POZ) domain containing 7 [Source:HGNC Symbol;Acc:18269]	BTBD7	NA	NA	NA	NA	19.7313	14.5277	5.87228	8.56309	14.6584	9.01808	NA	NA	NA	NA	18052.2	NA	#VALUE!	NA	NA	NA	NA	NA	NA	NA	NA	NA	NA	#VALUE!	#VALUE!	#VALUE!	#VALUE!	2001.78	#VALUE!
ENSG00000011143	Meckel syndrome, type 1 [Source:HGNC Symbol;Acc:7121]	MKS1	NA	NA	NA	NA	11.8188	2.825	6.68603	10.7993	7.48595	14.1421	NA	NA	NA	NA	185994	NA	#VALUE!	NA	NA	NA	NA	NA	NA	NA	NA	NA	NA	#VALUE!	#VALUE!	#VALUE!	#VALUE!	13151.8	#VALUE!
ENSG00000011198	abhydrolase domain containing 5 [Source:HGNC Symbol;Acc:21396]	ABHD5	NA	NA	NA	2.50529	30.5389	30.2887	18.4847	15.2777	11.5858	37.3466	NA	NA	NA	364332	2.24308e+06	NA	#VALUE!	0.045639	NA	NA	NA	NA	NA	NA	NA	NA	NA	#VALUE!	#VALUE!	#VALUE!	31446.4	60061.1	#VALUE!
ENSG00000011243	A kinase (PRKA) anchor protein 8-like [Source:HGNC Symbol;Acc:29857]	AKAP8L	1.87396	3.49259	1.93446	17.1107	147.771	4.0081	2.35997	2.30816	25.6768	15.8869	404994	682665	644059	735872	2.31896e+06	NA	#VALUE!	NA	NA	NA	NA	NA	NA	NA	NA	NA	NA	101044	289269	279036	28659	145967	145967
ENSG00000011258	mbt domain containing 1 [Source:HGNC Symbol;Acc:19866]	MBTD1	NA	NA	NA	NA	3.23773	5.65255	6.23311	6.96299	3.60032	5.4371	NA	NA	NA	NA	75502.5	NA	#VALUE!	NA	NA	NA	NA	NA	NA	NA	NA	NA	NA	#VALUE!	#VALUE!	#VALUE!	#VALUE!	13886.5	#VALUE!
ENSG00000011260	UTP18 small subunit (SSU) processome component homolog (yeast) [Source:HGNC Symbol;Acc:24274]	UTP18	6.56256	7.31828	6.68815	13.2134	NA	20.032	19.9758	18.707	35.7078	29.5938	981921	826690	1.02674e+06	669229	NA	0.0392816	17.6456	0.0326688	0.0485184	0.667179	NA	NA	NA	NA	NA	NA	NA	49017.6	41384.6	54885.3	18741.8	#VALUE!	#VALUE!
ENSG00000011275	ring finger protein 216 [Source:HGNC Symbol;Acc:21698]	RNF216	NA	NA	NA	NA	11.1371	17.525	23.4036	15.3298	23.9331	14.6758	NA	NA	NA	NA	123567	NA	#VALUE!	NA	NA	NA	NA	NA	NA	NA	NA	NA	NA	#VALUE!	#VALUE!	#VALUE!	#VALUE!	8419.76	#VALUE!
ENSG00000011295	tetratricopeptide repeat domain 19 [Source:HGNC Symbol;Acc:26006]	TTC19	NA	NA	NA	6.50342	18.8497	7.15533	9.38021	6.25194	19.4289	19.1474	NA	NA	NA	40921.1	993991	NA	#VALUE!	0.0383986	NA	NA	NA	NA	NA	NA	NA	NA	NA	#VALUE!	#VALUE!	#VALUE!	2106.2	51912.6	#VALUE!
ENSG00000011304	polypyrimidine tract binding protein 1 [Source:HGNC Symbol;Acc:9583]	PTBP1	33.1391	36.583	35.7792	73.4364	159.73	28.2617	23.7864	30.0952	105.53	138.432	5.64224e+07	6.52648e+07	7.16222e+07	2.41625e+08	6.73723e+07	0.0124966	55.4667	0.0113823	0.0090891	0.0965289	4.32519	4.34548	4.3955	4.61131	3.71918	0.0778511	4.34548	1.99643e+06	2.74379e+06	2.37985e+06	2.28963e+06	486681	2.28963e+06
ENSG00000011332	D4, zinc and double PHD fingers family 1 [Source:HGNC Symbol;Acc:20225]	DPF1	NA	NA	NA	NA	3.29056	3.16107	4.38761	2.08329	1.56768	2.71966	NA	NA	NA	NA	163353	NA	#VALUE!	NA	NA	NA	NA	NA	NA	NA	NA	NA	NA	#VALUE!	#VALUE!	#VALUE!	#VALUE!	60063.7	#VALUE!
ENSG00000011376	leucyl-tRNA synthetase 2, mitochondrial [Source:HGNC Symbol;Acc:17095]	LARS2	4.71567	4.42187	3.34144	2.40373	8.85223	3.1814	3.51649	2.51974	6.02761	20.4127	58789.1	148199	60317.5	109453	2.57082e+06	0.0167176	41.4621	0.0150248	0.0136908	0.0561544	2.3153	2.74479	2.47606	2.87789	3.68257	0.188193	2.74479	18479	42144.1	23938	18158.6	125942	23938
ENSG00000011405	phosphoinositide-3-kinase, class 2, alpha polypeptide [Source:HGNC Symbol;Acc:8971]	PIK3C2A	11.5349	10.335	13.6962	NA	14.036	27.92	31.5868	35.7574	12.5197	18.6958	260939	161867	288964	NA	351458	0.0423729	16.3583	0.0316221	0.0558396	1.01942	NA	NA	NA	NA	NA	NA	NA	9345.95	5124.52	8081.24	#VALUE!	18798.8	#VALUE!
ENSG00000011422	plasminogen activator, urokinase receptor [Source:HGNC Symbol;Acc:9053]	PLAUR	NA	NA	NA	NA	10.2107	30.5566	14.8305	15.2637	2.72396	23.2219	NA	NA	NA	NA	672120	NA	#VALUE!	NA	NA	NA	NA	NA	NA	NA	NA	NA	NA	#VALUE!	#VALUE!	#VALUE!	#VALUE!	28943.4	#VALUE!
ENSG00000011426	anillin, actin binding protein [Source:HGNC Symbol;Acc:14082]	ANLN	12.5823	16.0203	24.1222	NA	5.17316	29.739	24.5022	48.5755	20.0351	61.1651	839290	905912	785081	NA	735572	NA	#VALUE!	0.0850364	NA	NA	NA	NA	NA	NA	NA	NA	NA	28221.9	36972.7	16162.1	#VALUE!	12026	#VALUE!
ENSG00000011451	widely interspaced zinc finger motifs [Source:HGNC Symbol;Acc:30917]	WIZ	1.54311	4.25993	2.54362	NA	57.5692	3.74756	1.08596	2.682	17.8773	13.5511	21349.5	33801.3	32214	NA	883575	NA	#VALUE!	0.0120183	NA	NA	NA	NA	NA	NA	NA	NA	NA	5696.9	31125.7	12011.2	#VALUE!	65203.2	#VALUE!
ENSG00000011454	RAB GTPase activating protein 1 [Source:HGNC Symbol;Acc:17155]	RABGAP1	13.8087	17.1946	16.9992	3.25148	8.65065	16.9213	16.0176	13.6166	23.3817	29.0408	287163	332923	245981	69502.3	2.06195e+06	0.0269681	25.7025	0.0209466	0.0268137	0.246972	2.74298	2.71196	2.58548	2.75492	3.80224	0.170584	2.74298	16970.5	20784.8	18064.8	2972.51	71001.9	18064.8
ENSG00000011478	glutaminyl-peptide cyclotransferase-like [Source:HGNC Symbol;Acc:25952]	QPCTL	7.03254	10.0278	21.0294	10.4735	8.70368	3.75375	3.01559	8.71272	9.15054	16.5138	127126	98273.4	156864	193512	917732	0.0219056	31.6425	NA	0.0200742	NA	2.59293	2.32704	2.2085	2.60242	3.35882	0.171043	2.59293	33866.3	32588.5	18004	21147.6	55573.7	32588.5
ENSG00000011485	protein phosphatase 5, catalytic subunit [Source:HGNC Symbol;Acc:9322]	PPP5C	NA	NA	NA	29.5283	24.435	52.2061	69.1115	40.4251	53.2434	93.2558	NA	NA	NA	369625	8.09192e+06	0.014527	47.7144	0.0117401	0.0112019	0.0226579	NA	NA	NA	NA	NA	NA	NA	#VALUE!	#VALUE!	#VALUE!	6942.17	86771.2	#VALUE!
ENSG00000011566	mitogen-activated protein kinase kinase kinase kinase 3 [Source:HGNC Symbol;Acc:6865]	MAP4K3	NA	NA	NA	NA	5.40051	28.7012	55.6637	41.1497	38.5259	4.27611	NA	NA	NA	NA	91285.8	NA	#VALUE!	NA	NA	NA	NA	NA	NA	NA	NA	NA	NA	#VALUE!	#VALUE!	#VALUE!	#VALUE!	21347.8	#VALUE!
ENSG00000012048	breast cancer 1, early onset [Source:HGNC Symbol;Acc:1100]	BRCA1	NA	NA	NA	NA	6.0496	15.7147	18.9589	15.2143	7.25234	26.4049	NA	NA	NA	NA	71080.4	NA	#VALUE!	NA	NA	NA	NA	NA	NA	NA	NA	NA	NA	#VALUE!	#VALUE!	#VALUE!	#VALUE!	2691.94	#VALUE!
ENSG00000012061	excision repair cross-complementing rodent repair deficiency, complementation group 1 (includes overlapping antisense sequence) [Source:HGNC Symbol;Acc:3433]	ERCC1	19.0943	12.5167	10.5479	NA	12.5028	22.6945	24.771	17.6914	11.2327	24.1461	406692	463282	366311	NA	864280	NA	#VALUE!	0.0240117	NA	NA	NA	NA	NA	NA	NA	NA	NA	17920.3	18702.6	20705.6	#VALUE!	35793.8	#VALUE!
ENSG00000012223	lactotransferrin [Source:HGNC Symbol;Acc:6720]	LTF	NA	NA	NA	NA	9.53434	0	0	0.0697798	0	0	NA	NA	NA	NA	179150	NA	#VALUE!	NA	NA	NA	NA	NA	NA	NA	NA	NA	NA	#VALUE!	#VALUE!	#VALUE!	#VALUE!	#DIV/0!	#VALUE!
ENSG00000012660	ELOVL fatty acid elongase 5 [Source:HGNC Symbol;Acc:21308]	ELOVL5	42.0332	52.2953	46.7276	NA	43.2071	71.1801	59.3133	66.9014	74.1051	106.132	2.57107e+06	4.54522e+06	2.25045e+06	NA	3.60651e+06	0.037571	18.449	0.0383986	0.0454465	0.296676	NA	NA	NA	NA	NA	NA	NA	36120.7	76630.7	33638.3	#VALUE!	33981.3	#VALUE!
ENSG00000012822	calcium binding and coiled-coil domain 1 [Source:HGNC Symbol;Acc:29306]	CALCOCO1	8.96855	8.12376	13.5207	NA	21.9158	13.3537	9.26239	19.799	6.1098	22.773	303101	427437	350269	NA	69380.7	NA	#VALUE!	NA	NA	NA	NA	NA	NA	NA	NA	NA	NA	22697.9	46147.6	17691.3	#VALUE!	3046.62	#VALUE!
ENSG00000012963	ubiquitin protein ligase E3 component n-recognin 7 (putative) [Source:HGNC Symbol;Acc:20344]	UBR7	9.16705	3.88819	8.01174	17.432	NA	11.9648	18.0177	11.7295	38.0702	23.6464	542671	1.00218e+06	562401	267032	NA	0.0256721	27	NA	0.0252155	NA	NA	NA	NA	NA	NA	NA	NA	45355.6	55621.7	47947.6	7014.19	#VALUE!	#VALUE!
ENSG00000012983	mitogen-activated protein kinase kinase kinase kinase 5 [Source:HGNC Symbol;Acc:6867]	MAP4K5	2.35765	2.09505	3.2282	NA	11.1629	15.9335	25.7007	13.9221	22.0247	17.4028	217088	288476	194488	NA	297827	NA	#VALUE!	0.0144685	NA	NA	NA	NA	NA	NA	NA	NA	NA	13624.6	11224.4	13969.7	#VALUE!	17113.7	#VALUE!
ENSG00000013016	EH-domain containing 3 [Source:HGNC Symbol;Acc:3244]	EHD3	NA	NA	NA	NA	107.115	1.5869	1.09218	0.620079	6.72578	0.726865	NA	NA	NA	NA	95169.9	NA	#VALUE!	NA	NA	NA	NA	NA	NA	NA	NA	NA	NA	#VALUE!	#VALUE!	#VALUE!	#VALUE!	130932	#VALUE!
ENSG00000013275	proteasome (prosome, macropain) 26S subunit, ATPase, 4 [Source:HGNC Symbol;Acc:9551]	PSMC4	34.4332	40.1647	27.4575	109.224	83.1064	24.9385	19.1917	18.9847	105.448	69.4272	1.28482e+07	1.08672e+07	9.60639e+06	2.64786e+07	2.29171e+07	0.0159803	43.3752	0.0122216	0.0128037	0.0245007	3.77198	3.63239	3.74402	3.58469	3.64064	0.0216509	3.64064	515197	566246	506007	251105	330088	506007
ENSG00000013288	mannosidase, alpha, class 2B, member 2 [Source:HGNC Symbol;Acc:29623]	MAN2B2	NA	NA	NA	NA	13.4397	4.88933	1.56491	3.71805	6.98663	10.9798	NA	NA	NA	NA	108924	NA	#VALUE!	0.0228987	NA	NA	NA	NA	NA	NA	NA	NA	NA	#VALUE!	#VALUE!	#VALUE!	#VALUE!	9920.4	#VALUE!
ENSG00000013364	major vault protein [Source:HGNC Symbol;Acc:7531]	MVP	42.1001	35.8712	69.8745	NA	124.859	54.4432	34.4118	163.224	8.02888	49.0639	6.13847e+06	6.80784e+06	4.07737e+06	NA	4.62084e+06	0.0325568	21.2904	0.00916005	0.0366651	1.15781	NA	NA	NA	NA	NA	NA	NA	112750	197835	24980.2	#VALUE!	94180.1	#VALUE!
ENSG00000013374	negative regulator of ubiquitin-like proteins 1 [Source:HGNC Symbol;Acc:17623]	NUB1	4.65765	17.3503	26.5314	NA	40.3426	23.4614	5.93289	31.6309	16.7267	33.0171	20526.8	236478	327023	NA	250940	0.046826	14.8026	0.0284751	0.0667431	1.61087	NA	NA	NA	NA	NA	NA	NA	874.917	39858.9	10338.7	#VALUE!	7600.3	#VALUE!
ENSG00000013375	phosphoglucomutase 3 [Source:HGNC Symbol;Acc:8907]	PGM3	8.34156	17.9869	13.9958	6.64837	35.3759	68.0513	24.4145	50.9412	33.3199	21.5873	813596	1.817e+06	889781	99999.5	5.33558e+06	0.013491	51.3783	0.00990828	0.010081	0.007272	3.11628	3.13152	2.9304	2.3044	3.30559	0.131377	3.11628	11955.6	74423	17466.8	3001.2	247163	17466.8
ENSG00000013441	CDC-like kinase 1 [Source:HGNC Symbol;Acc:2068]	CLK1	15.7756	14.4146	14.7205	NA	14.1847	35.7593	37.8795	34.708	12.6548	28.2863	931094	1.34343e+06	686984	NA	3.14658e+06	NA	#VALUE!	0.0850364	NA	NA	NA	NA	NA	NA	NA	NA	NA	26037.8	35465.9	19793.3	#VALUE!	111240	#VALUE!
ENSG00000013503	polymerase (RNA) III (DNA directed) polypeptide B [Source:HGNC Symbol;Acc:30348]	POLR3B	NA	NA	NA	NA	8.98319	3.28734	3.20907	2.81835	7.74449	7.93801	NA	NA	NA	NA	277164	0.0221022	31.3611	0.030482	0.0201714	0.434019	NA	NA	NA	NA	NA	NA	NA	#VALUE!	#VALUE!	#VALUE!	#VALUE!	34916.1	#VALUE!
ENSG00000013523	angel homolog 1 (Drosophila) [Source:HGNC Symbol;Acc:19961]	ANGEL1	NA	NA	NA	NA	7.61343	2.45898	2.08432	4.20434	19.0926	5.12967	NA	NA	NA	NA	153237	NA	#VALUE!	NA	NA	NA	NA	NA	NA	NA	NA	NA	NA	#VALUE!	#VALUE!	#VALUE!	#VALUE!	29872.7	#VALUE!
ENSG00000013561	ring finger protein 14 [Source:HGNC Symbol;Acc:10058]	RNF14	5.20307	9.39928	4.68282	NA	1.4355	25.8382	13.6571	13.4988	33.4833	27.1148	452915	647972	530935	NA	217476	NA	#VALUE!	NA	NA	NA	NA	NA	NA	NA	NA	NA	NA	17528.9	47445.8	39332	#VALUE!	8020.56	#VALUE!
ENSG00000013563	deoxyribonuclease I-like 1 [Source:HGNC Symbol;Acc:2957]	DNASE1L1	NA	NA	NA	NA	5.18998	16.3368	9.9311	39.1453	20.0965	41.995	NA	NA	NA	NA	21671	NA	#VALUE!	NA	NA	NA	NA	NA	NA	NA	NA	NA	NA	#VALUE!	#VALUE!	#VALUE!	#VALUE!	516.037	#VALUE!
ENSG00000013573	DEAD/H (Asp-Glu-Ala-Asp/His) box polypeptide 11 [Source:HGNC Symbol;Acc:2736]	DDX11	1.48936	2.49031	0.321864	NA	9.89444	21.4254	28.8486	9.50014	37.9825	65.5625	7145.39	6885.64	5870.39	NA	207540	0.0334755	20.7061	0.0367298	0.0383979	0.0702185	NA	NA	NA	NA	NA	NA	NA	333.501	238.682	617.927	#VALUE!	3165.52	#VALUE!
ENSG00000013583	heme binding protein 1 [Source:HGNC Symbol;Acc:17176]	HEBP1	4.33733	3.22679	4.23229	20.8177	64.8283	3.44771	4.42403	6.05907	17.3439	40.1911	1.09934e+07	5.28689e+06	1.33878e+07	2.05741e+06	4.76763e+07	0.0203882	33.9975	NA	0.0180705	NA	4.70887	4.51939	4.80509	3.29985	4.1715	0.141774	4.51939	3.18862e+06	1.19504e+06	2.20955e+06	118624	1.18624e+06	1.19504e+06
ENSG00000013588	G protein-coupled receptor, family C, group 5, member A [Source:HGNC Symbol;Acc:9836]	GPRC5A	47.1955	6.24744	429.97	NA	28.5465	7.77483	63.7085	459.233	66.5838	120.141	7.95431e+06	4.99427e+06	3.3543e+07	NA	1.7736e+07	NA	#VALUE!	0.0209466	NA	NA	NA	NA	NA	NA	NA	NA	NA	1.02309e+06	78392.5	73041.3	#VALUE!	147626	#VALUE!
ENSG00000013619	mastermind-like domain containing 1 [Source:HGNC Symbol;Acc:2568]	MAMLD1	NA	NA	NA	NA	0.43298	0.602447	1.09324	0.803347	2.61484	6.96248	NA	NA	NA	NA	35937	NA	#VALUE!	NA	NA	NA	NA	NA	NA	NA	NA	NA	NA	#VALUE!	#VALUE!	#VALUE!	#VALUE!	5161.53	#VALUE!
ENSG00000013810	transforming, acidic coiled-coil containing protein 3 [Source:HGNC Symbol;Acc:11524]	TACC3	13.8462	14.8405	10.8978	NA	0.850021	13.8425	11.7132	6.98547	31.4071	63.6014	641250	735513	327836	NA	517164	NA	#VALUE!	NA	NA	NA	NA	NA	NA	NA	NA	NA	NA	46324.7	62793.5	46931.1	#VALUE!	8131.33	#VALUE!
ENSG00000014123	UFM1-specific ligase 1 [Source:HGNC Symbol;Acc:23039]	UFL1	1.38611	3.02488	3.41713	3.82763	19.6263	2.84838	2.78986	4.1151	14.8003	5.98323	876683	1.58544e+06	1.00486e+06	2.23288e+06	809667	0.0183559	37.7615	0.0090112	0.015596	0.277184	4.06084	3.97924	3.72824	4.02573	2.87526	0.133207	3.97924	307783	568288	244188	150867	135323	244188
ENSG00000014138	polymerase (DNA directed), alpha 2 (70kD subunit) [Source:HGNC Symbol;Acc:30073]	POLA2	20.5949	8.20891	5.02014	7.00301	10.4379	5.95714	21.8804	19.0938	26.9387	68.6197	320189	290495	426850	151007	3.45556e+06	0.0293946	23.5807	0.0205331	0.0304511	0.417493	2.65355	3.01075	3.39146	2.79561	3.98181	0.168607	3.01075	53748.7	13276.5	22355.4	5605.58	50358.2	22355.4
ENSG00000014216	calpain 1, (mu/I) large subunit [Source:HGNC Symbol;Acc:1476]	CAPN1	23.4815	15.0093	145.971	30.9105	62.8058	23.633	21.2357	138.22	87.207	57.0233	9.2548e+06	5.09212e+06	1.70439e+07	4.3215e+06	3.63332e+06	0.013009	53.2821	0.00816175	0.00957144	0.0593403	3.70706	3.64196	3.17873	3.25695	2.87373	0.103528	3.25695	391605	239790	123310	49554.5	63716.5	123310
ENSG00000014641	malate dehydrogenase 1, NAD (soluble) [Source:HGNC Symbol;Acc:6970]	MDH1	79.3241	76.4435	91.3131	76.0748	56.9662	145.17	151.356	174.572	116.132	143.27	4.12849e+07	2.93946e+07	3.2171e+07	1.20725e+07	5.43153e+07	0.0116705	59.3933	0.00571371	0.00812969	0.101699	3.78094	3.64948	3.61149	3.26511	4.04386	0.0770481	3.64948	284390	194208	184285	103955	379112	194208
ENSG00000014824	solute carrier family 30 (zinc transporter), member 9 [Source:HGNC Symbol;Acc:1329]	SLC30A9	NA	NA	NA	NA	22.5928	44.7954	29.3521	26.6751	29.4708	29.5682	NA	NA	NA	NA	413260	NA	#VALUE!	NA	NA	NA	NA	NA	NA	NA	NA	NA	NA	#VALUE!	#VALUE!	#VALUE!	#VALUE!	13976.5	#VALUE!
ENSG00000014919	COX15 homolog, cytochrome c oxidase assembly protein (yeast) [Source:HGNC Symbol;Acc:2263]	COX15	2.81858	3.94077	4.21849	NA	32.8549	9.64686	8.20061	19.6081	22.7163	37.857	335386	398431	399839	NA	2.69785e+06	0.0193275	35.8633	0.0106634	0.0167368	0.255655	NA	NA	NA	NA	NA	NA	NA	34766.3	48585.5	20391.5	#VALUE!	71264.3	#VALUE!
ENSG00000015133	coiled-coil domain containing 88C [Source:HGNC Symbol;Acc:19967]	CCDC88C	NA	NA	NA	NA	5.64615	0	0.989801	8.47707	76.2713	130.185	NA	NA	NA	NA	74075.3	NA	#VALUE!	NA	NA	NA	NA	NA	NA	NA	NA	NA	NA	#VALUE!	#VALUE!	#VALUE!	#VALUE!	569	#VALUE!
ENSG00000015153	YY1 associated factor 2 [Source:HGNC Symbol;Acc:17363]	YAF2	NA	NA	NA	NA	21.3722	13.0188	25.3228	14.6728	15.6517	12.1178	NA	NA	NA	NA	321351	NA	#VALUE!	NA	NA	NA	NA	NA	NA	NA	NA	NA	NA	#VALUE!	#VALUE!	#VALUE!	#VALUE!	26518.9	#VALUE!
ENSG00000015171	zinc finger, MYND-type containing 11 [Source:HGNC Symbol;Acc:16966]	ZMYND11	NA	NA	NA	NA	8.73669	26.1681	11.6737	42.3613	33.9387	26.6409	NA	NA	NA	NA	73875.5	NA	#VALUE!	NA	NA	NA	NA	NA	NA	NA	NA	NA	NA	#VALUE!	#VALUE!	#VALUE!	#VALUE!	2773.01	#VALUE!
ENSG00000015475	BH3 interacting domain death agonist [Source:HGNC Symbol;Acc:1050]	BID	1.98471	4.29386	10.5212	21.4557	200.381	8.02336	12.2737	30.6378	40.977	23.321	4.07296e+06	5.11668e+06	8.73644e+06	3.33729e+06	1.74923e+07	0.0175886	39.409	0.0133242	0.0146684	0.0565851	4.55363	4.31756	4.16068	3.43327	3.18241	0.150446	4.16068	507638	416881	285152	81443.1	750068	416881
ENSG00000015479	matrin 3 [Source:HGNC Symbol;Acc:6912]	MATR3	24.5306	25.2013	21.0811	14.9127	20.3783	92.3417	112.03	75.2598	152.396	295.094	2.37954e+07	2.02573e+07	2.21304e+07	9.94112e+06	2.24501e+06	0.0159959	43.3329	0.0120183	0.0128114	0.0333844	4.18732	4.1057	4.22163	4.02442	3.24259	0.10268	4.1057	257689	180820	294053	65232.2	7607.77	180820
ENSG00000015568	RANBP2-like and GRIP domain containing 5 [Source:HGNC Symbol;Acc:32418]	RGPD5	0.112569	NA	NA	NA	NA	8.53111	12.036	11.7185	22.0811	8.3401	67981.3	NA	NA	NA	NA	NA	#VALUE!	0.0141424	NA	NA	NA	NA	NA	NA	NA	NA	NA	7968.64	#VALUE!	#VALUE!	#VALUE!	#VALUE!	#VALUE!
ENSG00000015676	NudC domain containing 3 [Source:HGNC Symbol;Acc:22208]	NUDCD3	12.5643	14.8303	10.1207	13.1157	6.84116	27.109	22.6779	15.4835	51.1383	79.362	1.42443e+06	1.34027e+06	954796	135641	875647	0.0317732	21.8155	0.0316221	0.0351412	0.148135	3.54968	3.45122	3.46988	2.50978	3.60238	0.137229	3.46988	52544.7	59100.5	61665.4	2652.43	11033.6	52544.7
ENSG00000016864	glycosyltransferase 8 domain containing 1 [Source:HGNC Symbol;Acc:24870]	GLT8D1	8.68161	11.4147	11.6857	NA	54.3852	29.4982	33.932	32.26	14.9932	51.6785	180952	245891	341265	NA	398373	NA	#VALUE!	0.0352027	NA	NA	NA	NA	NA	NA	NA	NA	NA	6134.32	7246.57	10578.6	#VALUE!	7708.68	#VALUE!
ENSG00000017260	ATPase, Ca++ transporting, type 2C, member 1 [Source:HGNC Symbol;Acc:13211]	ATP2C1	NA	NA	NA	NA	8.33262	81.4796	59.1865	133.346	36.9968	42.941	NA	NA	NA	NA	242780	0.025854	26.8101	NA	0.025303	NA	NA	NA	NA	NA	NA	NA	NA	#VALUE!	#VALUE!	#VALUE!	#VALUE!	5653.8	#VALUE!
ENSG00000017483	solute carrier family 38, member 5 [Source:HGNC Symbol;Acc:18070]	SLC38A5	0.407608	NA	7.27773	NA	20.0312	0.6315	0.871458	33.4783	1.22726	823.582	285748	NA	1.54769e+06	NA	4.93144e+06	0.0581315	11.9238	NA	0.0983895	NA	NA	NA	NA	NA	NA	NA	NA	452491	#VALUE!	46229.6	#VALUE!	5987.79	#VALUE!
ENSG00000017797	ralA binding protein 1 [Source:HGNC Symbol;Acc:9841]	RALBP1	NA	NA	NA	NA	9.92361	28.8859	23.681	21.166	22.0374	30.3152	NA	NA	NA	NA	182519	NA	#VALUE!	NA	NA	NA	NA	NA	NA	NA	NA	NA	NA	#VALUE!	#VALUE!	#VALUE!	#VALUE!	6020.71	#VALUE!
ENSG00000018189	RUN and FYVE domain containing 3 [Source:HGNC Symbol;Acc:30285]	RUFY3	NA	NA	NA	NA	17.0909	10.2531	32.4943	7.60949	13.5681	7.17324	NA	NA	NA	NA	8213.53	NA	#VALUE!	0.0169457	NA	NA	NA	NA	NA	NA	NA	NA	NA	#VALUE!	#VALUE!	#VALUE!	#VALUE!	1145.02	#VALUE!
ENSG00000018510	alkylglycerone phosphate synthase [Source:HGNC Symbol;Acc:327]	AGPS	16.8732	13.131	9.4108	NA	NA	12.5816	25.1858	10.436	0.0290869	37.4621	5.16749e+06	4.86068e+06	3.72638e+06	NA	NA	0.016071	43.1303	0.00910461	0.0129168	0.160473	NA	NA	NA	NA	NA	NA	NA	410718	192993	357070	#VALUE!	#VALUE!	#VALUE!
ENSG00000018610	chromosome X open reading frame 56 [Source:HGNC Symbol;Acc:26239]	CXorf56	NA	NA	NA	NA	10.8548	8.54367	4.13247	7.32706	13.8003	26.2953	NA	NA	NA	NA	768221	NA	#VALUE!	0.0405453	NA	NA	NA	NA	NA	NA	NA	NA	NA	#VALUE!	#VALUE!	#VALUE!	#VALUE!	29215.1	#VALUE!
ENSG00000018625	ATPase, Na+/K+ transporting, alpha 2 polypeptide [Source:HGNC Symbol;Acc:800]	ATP1A2	NA	NA	NA	NA	52.3448	1.3081	1.12508	0	0.0547462	1.1602	NA	NA	NA	NA	141087	NA	#VALUE!	NA	NA	NA	NA	NA	NA	NA	NA	NA	NA	#VALUE!	#VALUE!	#VALUE!	#VALUE!	121606	#VALUE!
ENSG00000018699	tetratricopeptide repeat domain 27 [Source:HGNC Symbol;Acc:25986]	TTC27	5.1024	7.88082	13.4558	NA	9.22464	18.7828	9.8331	29.5967	15.1738	10.5978	2.47719e+06	658653	653950	NA	328809	0.0258708	26.7927	0.0162394	0.025313	0.38195	NA	NA	NA	NA	NA	NA	NA	131886	66983.2	22095.4	#VALUE!	31026.1	#VALUE!
ENSG00000019144	pleckstrin homology-like domain, family B, member 1 [Source:HGNC Symbol;Acc:23697]	PHLDB1	35.8809	18.4895	5.55686	NA	7.86958	14.5838	26.8516	9.09517	6.25526	12.453	273548	147856	138642	NA	155573	NA	#VALUE!	0.0367298	NA	NA	NA	NA	NA	NA	NA	NA	NA	18757	5506.42	15243.5	#VALUE!	12492.8	#VALUE!
ENSG00000019995	zinc finger, RAN-binding domain containing 1 [Source:HGNC Symbol;Acc:18224]	ZRANB1	NA	NA	NA	NA	39.4155	14.0386	10.5333	12.7686	16.119	10.7598	NA	NA	NA	NA	23779.8	NA	#VALUE!	NA	NA	NA	NA	NA	NA	NA	NA	NA	NA	#VALUE!	#VALUE!	#VALUE!	#VALUE!	2210.06	#VALUE!
ENSG00000020129	neurochondrin [Source:HGNC Symbol;Acc:17597]	NCDN	4.66467	11.8483	3.70778	7.38248	26.5088	4.09022	2.93416	1.91004	19.3028	20.3796	463999	614275	421489	72579.9	302349	0.0289613	23.9336	0.0367298	0.0295496	0.302244	3.45324	3.17025	3.51122	2.44816	2.51266	0.168563	3.17025	113441	209353	220670	3760.07	14835.9	113441
ENSG00000020426	menage a trois homolog 1, cyclin H assembly factor (Xenopus laevis) [Source:HGNC Symbol;Acc:7181]	MNAT1	22.793	15.7759	61.1333	13.779	19.1375	23.5149	37.0289	108.005	52.8332	33.1935	707914	309198	725147	663126	968387	NA	#VALUE!	0.0429979	NA	NA	NA	NA	NA	NA	NA	NA	NA	30104.9	8350.17	6714.01	12551.3	29174	12551.3
ENSG00000020577	sterile alpha motif domain containing 4A [Source:HGNC Symbol;Acc:23023]	SAMD4A	12.4903	3.13674	4.94252	NA	NA	1.29365	11.5632	5.15797	4.97797	2.45643	329514	132959	168980	NA	NA	NA	#VALUE!	0.0194147	NA	NA	NA	NA	NA	NA	NA	NA	NA	254717	11498.5	32761	#VALUE!	#VALUE!	#VALUE!
ENSG00000020922	MRE11 meiotic recombination 11 homolog A (S. cerevisiae) [Source:HGNC Symbol;Acc:7230]	MRE11A	2.5856	1.80531	3.19677	1.04362	66.0633	6.65205	11.8842	19.0615	9.33329	23.5264	1.82393e+06	2.18196e+06	1.66488e+06	453999	3.89228e+06	0.0190765	36.3351	0.0125586	0.0164697	0.164636	4.12481	4.35866	3.99303	3.91487	3.04661	0.12844	3.99303	274190	183602	87342.4	48642.9	165443	165443
ENSG00000021355	serpin peptidase inhibitor, clade B (ovalbumin), member 1 [Source:HGNC Symbol;Acc:3311]	SERPINB1	12.3298	3.36337	84.9557	6.58474	73.123	4.9947	24.9185	157.373	13.6169	16.1981	3.37105e+06	3.73326e+06	7.39865e+06	616554	4.00815e+06	0.0155708	44.5158	NA	0.0123458	NA	3.62574	4.23425	3.12889	3.16037	2.92782	0.153514	3.16037	674926	149819	47013.4	45278.6	247446	149819
ENSG00000021574	spastin [Source:HGNC Symbol;Acc:11233]	SPAST	NA	NA	NA	NA	2.99637	6.23925	7.95247	8.4447	5.24707	4.07417	NA	NA	NA	NA	706240	NA	#VALUE!	0.0228987	NA	NA	NA	NA	NA	NA	NA	NA	NA	#VALUE!	#VALUE!	#VALUE!	#VALUE!	173346	#VALUE!
ENSG00000021762	oxysterol binding protein-like 5 [Source:HGNC Symbol;Acc:16392]	OSBPL5	NA	NA	NA	NA	1.07826	0.845261	5.14969	2.21603	7.51921	15.7314	NA	NA	NA	NA	68210.3	NA	#VALUE!	NA	NA	NA	NA	NA	NA	NA	NA	NA	NA	#VALUE!	#VALUE!	#VALUE!	#VALUE!	4335.93	#VALUE!
ENSG00000021776	aquarius homolog (mouse) [Source:HGNC Symbol;Acc:29513]	AQR	6.26153	5.58471	6.79408	2.27948	0.0834958	8.41563	12.9982	10.7199	16.5208	19.6788	1.17182e+06	610705	524672	137781	755768	0.025051	27.6695	0.0183676	0.024078	0.240374	NA	NA	NA	NA	NA	NA	NA	139244	46983.8	48943.7	8339.84	38405.2	46983.8
ENSG00000021826	carbamoyl-phosphate synthase 1, mitochondrial [Source:HGNC Symbol;Acc:2323]	CPS1	9.10286	NA	NA	NA	55.9566	11.8628	11.4525	1.96355	0.655271	259.212	10442.6	NA	NA	NA	1.34824e+07	0.017759	39.0308	NA	0.0148547	NA	NA	NA	NA	NA	NA	NA	NA	880.285	#VALUE!	#VALUE!	#VALUE!	52012.9	#VALUE!
ENSG00000022267	four and a half LIM domains 1 [Source:HGNC Symbol;Acc:3702]	FHL1	47.7886	50.5421	0.444248	NA	54.9167	56.0348	34.2799	0.489938	0.978848	32.8358	6.04297e+06	4.25998e+06	1.07312e+06	NA	8.73028e+06	0.0179287	38.6614	NA	0.0150437	NA	NA	NA	NA	NA	NA	NA	NA	107843	124271	2.19031e+06	#VALUE!	265877	#VALUE!
ENSG00000022277	chromosome 20 open reading frame 43 [Source:HGNC Symbol;Acc:15890]	C20orf43	65.9281	50.7781	49.6957	NA	26.9836	33.5172	40.4531	47.9478	66.0681	61.0505	975947	572283	617739	NA	4.22922e+06	0.00608527	113.906	0.0992956	0.00373775	4.02246	NA	NA	NA	NA	NA	NA	NA	29117.8	14146.8	12883.6	#VALUE!	69274.2	#VALUE!
ENSG00000022567	solute carrier family 45, member 4 [Source:HGNC Symbol;Acc:29196]	SLC45A4	1.30226	2.55851	1.90381	NA	NA	4.87476	3.5678	7.35495	8.67436	5.20211	91138.9	2094.49	1815.24	NA	NA	NA	#VALUE!	NA	NA	NA	NA	NA	NA	NA	NA	NA	NA	18696.1	587.054	246.805	#VALUE!	#VALUE!	#VALUE!
ENSG00000022840	ring finger protein 10 [Source:HGNC Symbol;Acc:10055]	RNF10	NA	NA	NA	NA	3.85131	185.231	200.368	257.013	157.461	188.251	NA	NA	NA	NA	21841.2	NA	#VALUE!	NA	NA	NA	NA	NA	NA	NA	NA	NA	NA	#VALUE!	#VALUE!	#VALUE!	#VALUE!	116.022	#VALUE!
ENSG00000023041	zinc finger, DHHC-type containing 6 [Source:HGNC Symbol;Acc:19160]	ZDHHC6	NA	NA	NA	NA	11.3861	28.8146	18.2028	20.7068	15.2926	23.8664	NA	NA	NA	NA	103612	NA	#VALUE!	NA	NA	NA	NA	NA	NA	NA	NA	NA	NA	#VALUE!	#VALUE!	#VALUE!	#VALUE!	4341.31	#VALUE!
ENSG00000023191	ribonuclease/angiogenin inhibitor 1 [Source:HGNC Symbol;Acc:10074]	RNH1	15.8296	23.2728	32.0901	36.3265	20.6434	22.7827	13.1161	25.1651	60.9311	62.81	8.53895e+06	8.14718e+06	1.3503e+07	2.26565e+06	4.49596e+06	0.0252663	27.4337	0.0111066	0.0245839	0.567321	4.129	3.94123	4.02113	3.19203	3.73511	0.0975617	3.94123	374800	621158	536578	37183.8	71580.4	374800
ENSG00000023228	NADH dehydrogenase (ubiquinone) Fe-S protein 1, 75kDa (NADH-coenzyme Q reductase) [Source:HGNC Symbol;Acc:7707]	NDUFS1	20.0543	22.1061	16.9132	NA	32.3098	32.2896	40.8991	24.7168	32.0008	108.601	3.33891e+06	3.47134e+06	1.44084e+06	NA	3.76189e+06	0.0406977	17.0316	0.0177745	0.0518561	1.43465	NA	NA	NA	NA	NA	NA	NA	103405	84875.8	58294.2	#VALUE!	34639.5	#VALUE!
ENSG00000023287	RB1-inducible coiled-coil 1 [Source:HGNC Symbol;Acc:15574]	RB1CC1	NA	NA	NA	NA	6.12975	12.9051	7.86418	10.849	5.33292	17.6951	NA	NA	NA	NA	49775.9	NA	#VALUE!	0.0608976	NA	NA	NA	NA	NA	NA	NA	NA	NA	#VALUE!	#VALUE!	#VALUE!	#VALUE!	2812.98	#VALUE!
ENSG00000023318	endoplasmic reticulum protein 44 [Source:HGNC Symbol;Acc:18311]	ERP44	3.89108	3.36337	4.65723	5.40342	58.0098	5.31446	8.86733	7.35825	10.3018	9.85703	7.2438e+06	7.03925e+06	5.18833e+06	3.11918e+06	2.38092e+06	0.0117946	58.768	0.0183676	0.00828743	0.424322	4.33902	4.38988	4.11603	3.8305	2.68237	0.180935	4.11603	1.36304e+06	793841	705104	302780	241545	705104
ENSG00000023445	baculoviral IAP repeat containing 3 [Source:HGNC Symbol;Acc:591]	BIRC3	NA	NA	NA	NA	8.88989	10.0536	3.65119	11.5488	0.489362	0.999704	NA	NA	NA	NA	233327	NA	#VALUE!	NA	NA	NA	NA	NA	NA	NA	NA	NA	NA	#VALUE!	#VALUE!	#VALUE!	#VALUE!	233396	#VALUE!
ENSG00000023516	A kinase (PRKA) anchor protein 11 [Source:HGNC Symbol;Acc:369]	AKAP11	NA	NA	NA	NA	4.03873	9.55083	6.86855	9.03806	10.4591	6.72391	NA	NA	NA	NA	46291.9	NA	#VALUE!	0.0992956	NA	NA	NA	NA	NA	NA	NA	NA	NA	#VALUE!	#VALUE!	#VALUE!	#VALUE!	6884.66	#VALUE!
ENSG00000023608	small nuclear RNA activating complex, polypeptide 1, 43kDa [Source:HGNC Symbol;Acc:11134]	SNAPC1	28.1746	34.5572	16.5932	NA	5.15373	35.6621	30.7917	15.9539	1.36332	4.64425	115406	69976.5	4751.61	NA	100127	NA	#VALUE!	NA	NA	NA	NA	NA	NA	NA	NA	NA	NA	3236.11	2272.58	297.834	#VALUE!	21559.5	#VALUE!
ENSG00000023697	deoxyribose-phosphate aldolase (putative) [Source:HGNC Symbol;Acc:24269]	DERA	21.4049	10.1652	21.7691	5.86718	56.9056	16.0351	24.6718	26.0132	12.1842	24.647	718280	696638	980651	52824.3	1.61174e+06	0.0167845	41.2968	0.0109384	0.0138074	0.120772	2.74705	3.05716	2.87494	2.17567	2.67341	0.122002	2.74705	44794.2	28236.2	37698.2	4335.48	65393.1	37698.2
ENSG00000023734	serine/threonine kinase receptor associated protein [Source:HGNC Symbol;Acc:30796]	STRAP	46.331	60.5088	34.4332	57.6695	6.54199	121.348	80.411	63.0681	91.335	150.171	2.73883e+07	2.83877e+07	2.44517e+07	3.87985e+06	1.26228e+07	0.026222	26.4338	0.0155879	0.0259471	0.436066	4.18468	4.0843	4.26432	3.24085	4.69843	0.129839	4.18468	225701	353033	387703	42479.4	84056	225701
ENSG00000023892	differentially expressed in FDCP 6 homolog (mouse) [Source:HGNC Symbol;Acc:2760]	DEF6	0.18793	NA	10.0858	NA	NA	0	0.912295	7.83538	2.51629	0.153213	226379	NA	1.11982e+06	NA	NA	NA	#VALUE!	NA	NA	NA	NA	NA	NA	NA	NA	NA	NA	#DIV/0!	#VALUE!	142918	#VALUE!	#VALUE!	#DIV/0!
ENSG00000023909	glutamate-cysteine ligase, modifier subunit [Source:HGNC Symbol;Acc:4312]	GCLM	4.85169	15.2337	11.0242	33.7095	43.7965	37.8159	12.3775	25.5784	50.9652	35.3396	6.1083e+06	1.49674e+07	8.52264e+06	1.40427e+06	3.32799e+07	0.0199542	34.7369	0.0154043	0.017511	0.0886788	4.39574	4.28805	4.18394	2.91541	4.17645	0.152406	4.18394	161527	1.20924e+06	333197	27553.6	941716	333197
ENSG00000024048	ubiquitin protein ligase E3 component n-recognin 2 [Source:HGNC Symbol;Acc:21289]	UBR2	6.87813	11.5591	18.6786	1.4033	7.98595	8.57275	5.77338	12.5828	10.8798	5.66735	37683.7	30464.9	44934.6	334057	45627	0.0373557	18.5553	0.0367298	0.0453364	0.362292	2.30295	1.98515	1.94551	3.94094	2.32117	0.329941	2.30295	4395.76	5276.79	3571.12	30704.3	8050.85	5276.79
ENSG00000024422	EH-domain containing 2 [Source:HGNC Symbol;Acc:3243]	EHD2	1.21038	3.02252	3.96231	NA	118.736	2.28523	0.723971	1.90757	1.17436	65.6473	690909	1.39193e+06	1.60658e+06	NA	1.46319e+07	0.0380143	18.2339	0.0246391	0.0456664	0.885133	NA	NA	NA	NA	NA	NA	NA	302337	1.92264e+06	842212	#VALUE!	222886	#VALUE!
ENSG00000024526	DEP domain containing 1 [Source:HGNC Symbol;Acc:22949]	DEPDC1	NA	NA	NA	NA	14.7225	51.2446	42.7897	50.9001	3.40228	20.3051	NA	NA	NA	NA	8.1491e+06	NA	#VALUE!	NA	NA	NA	NA	NA	NA	NA	NA	NA	NA	#VALUE!	#VALUE!	#VALUE!	#VALUE!	401333	#VALUE!
ENSG00000024862	coiled-coil domain containing 28A [Source:HGNC Symbol;Acc:21098]	CCDC28A	NA	NA	NA	NA	7.30027	11.2679	8.73278	4.63547	3.68817	8.09758	NA	NA	NA	NA	303903	NA	#VALUE!	NA	NA	NA	NA	NA	NA	NA	NA	NA	NA	#VALUE!	#VALUE!	#VALUE!	#VALUE!	37530.1	#VALUE!
ENSG00000025039	Ras-related GTP binding D [Source:HGNC Symbol;Acc:19903]	RRAGD	2.31803	3.26915	NA	1.67203	NA	9.57352	8.8713	0	5.20316	0.743988	671312	737838	NA	115793	NA	0.014574	47.5605	0.0129299	0.0112706	0.0698458	NA	NA	NA	NA	NA	NA	NA	70121.8	83171.3	#VALUE!	22254.3	#VALUE!	#VALUE!
ENSG00000025156	heat shock transcription factor 2 [Source:HGNC Symbol;Acc:5225]	HSF2	NA	NA	NA	NA	5.76715	13.2873	9.16897	4.94503	2.66655	6.26806	NA	NA	NA	NA	20650.5	NA	#VALUE!	NA	NA	NA	NA	NA	NA	NA	NA	NA	NA	#VALUE!	#VALUE!	#VALUE!	#VALUE!	3294.57	#VALUE!
ENSG00000025293	PHD finger protein 20 [Source:HGNC Symbol;Acc:16098]	PHF20	NA	NA	NA	NA	9.76714	10.0621	8.16448	10.6195	6.7179	19.6613	NA	NA	NA	NA	54447.8	NA	#VALUE!	NA	NA	NA	NA	NA	NA	NA	NA	NA	NA	#VALUE!	#VALUE!	#VALUE!	#VALUE!	2769.29	#VALUE!
ENSG00000025708	thymidine phosphorylase [Source:HGNC Symbol;Acc:3148]	TYMP	6.22214	8.77602	25.3267	NA	35.1397	0.523678	0.383159	12.381	2.77181	6.2819	32045.4	136388	2.14737e+06	NA	1.68376e+06	0.0162957	42.5357	NA	0.0131706	NA	NA	NA	NA	NA	NA	NA	NA	61193	355957	173441	#VALUE!	268034	#VALUE!
ENSG00000025770	non-SMC condensin II complex, subunit H2 [Source:HGNC Symbol;Acc:25071]	NCAPH2	NA	NA	NA	NA	4.55254	32.8408	55.0096	41.7921	29.4442	67.1656	NA	NA	NA	NA	1.39146e+06	0.0194962	35.553	0.0295019	0.0169688	0.527573	NA	NA	NA	NA	NA	NA	NA	#VALUE!	#VALUE!	#VALUE!	#VALUE!	20716.8	#VALUE!
ENSG00000025772	translocase of outer mitochondrial membrane 34 [Source:HGNC Symbol;Acc:15746]	TOMM34	15.2473	4.66875	18.7533	13.3466	151.734	11.5179	11.4322	15.1711	11.5762	41.8446	8.66532e+06	9.13894e+06	1.06787e+07	696436	1.8531e+07	0.0223843	30.9657	0.00703287	0.0205588	0.569368	4.09969	4.63679	4.10053	3.0626	3.43191	0.16036	4.09969	752335	799403	703886	60161	442852	703886
ENSG00000025796	SEC63 homolog (S. cerevisiae) [Source:HGNC Symbol;Acc:21082]	SEC63	1.29482	2.9593	2.03564	4.03141	12.1687	36.7563	30.5828	20.0849	89.2063	129.826	1.96422e+06	7.28149e+06	2.87916e+06	434050	1.65612e+06	0.023416	29.6014	0.0160191	0.0219013	0.24761	4.54542	4.75547	4.515	3.39652	3.49829	0.154977	4.515	53439	238091	143349	4865.69	12756.5	53439
ENSG00000025800	karyopherin alpha 6 (importin alpha 7) [Source:HGNC Symbol;Acc:6399]	KPNA6	5.92156	9.91495	9.38954	5.12799	16.8114	6.29392	5.80788	7.15447	12.0633	22.7289	670682	801705	2.47724e+06	85890.3	5.58662e+06	0.0261898	26.4663	0.0228987	0.025931	0.12764	3.46654	3.32018	3.83378	2.63645	3.934	0.149713	3.46654	106560	138037	346251	7119.97	245794	138037
ENSG00000026025	vimentin [Source:HGNC Symbol;Acc:12692]	VIM	444.125	1109.43	13.0752	0.826343	66.5792	964.958	238.824	9.19424	1.81686	392.937	3.0953e+08	1.90986e+09	4.63656e+07	91922.2	5.93956e+08	0.00667161	103.895	NA	0.00408263	NA	3.66598	4.05868	4.37253	2.86904	4.7732	0.18428	4.05868	320770	7.99694e+06	5.0429e+06	50594	1.51158e+06	1.51158e+06
ENSG00000026103	Fas (TNF receptor superfamily, member 6) [Source:HGNC Symbol;Acc:11920]	FAS	7.70067	2.62578	12.1197	NA	28.1394	4.10571	14.2227	20.5165	4.4973	6.1808	148659	113283	133723	NA	135375	NA	#VALUE!	NA	NA	NA	NA	NA	NA	NA	NA	NA	NA	36207.9	7964.92	6517.85	#VALUE!	21902.5	#VALUE!
ENSG00000026297	ribonuclease T2 [Source:HGNC Symbol;Acc:21686]	RNASET2	NA	NA	NA	NA	6.20887	9.57682	1.72802	13.875	16.8005	18.8879	NA	NA	NA	NA	2.69949e+06	NA	#VALUE!	0.0850364	NA	NA	NA	NA	NA	NA	NA	NA	NA	#VALUE!	#VALUE!	#VALUE!	#VALUE!	142922	#VALUE!
ENSG00000026508	CD44 molecule (Indian blood group) [Source:HGNC Symbol;Acc:1681]	CD44	26.6322	198.595	83.6061	NA	10.19	363.777	61.9848	392.193	42.5743	398.408	6.74538e+06	2.10457e+07	8.27173e+06	NA	1.01766e+07	0.0170233	40.7174	NA	0.0140128	NA	NA	NA	NA	NA	NA	NA	NA	18542.6	339529	21091	#VALUE!	25543.1	#VALUE!
ENSG00000026559	potassium voltage-gated channel, subfamily G, member 1 [Source:HGNC Symbol;Acc:6248]	KCNG1	NA	NA	NA	NA	2.20143	3.36071	5.61206	1.73114	4.39001	31.2957	NA	NA	NA	NA	48033.9	NA	#VALUE!	NA	NA	NA	NA	NA	NA	NA	NA	NA	NA	#VALUE!	#VALUE!	#VALUE!	#VALUE!	1534.84	#VALUE!
ENSG00000026652	1-acylglycerol-3-phosphate O-acyltransferase 4 (lysophosphatidic acid acyltransferase, delta) [Source:HGNC Symbol;Acc:20885]	AGPAT4	NA	NA	NA	NA	4.28117	6.85703	5.31121	2.13016	0.12365	4.80707	NA	NA	NA	NA	646123	NA	#VALUE!	0.0284751	NA	NA	NA	NA	NA	NA	NA	NA	NA	#VALUE!	#VALUE!	#VALUE!	#VALUE!	134411	#VALUE!
ENSG00000026950	butyrophilin, subfamily 3, member A1 [Source:HGNC Symbol;Acc:1138]	BTN3A1	NA	NA	NA	NA	35.4213	7.41576	0.761805	10.8335	0.103153	5.00734	NA	NA	NA	NA	347224	NA	#VALUE!	NA	NA	NA	NA	NA	NA	NA	NA	NA	NA	#VALUE!	#VALUE!	#VALUE!	#VALUE!	69343	#VALUE!
ENSG00000027001	mitochondrial intermediate peptidase [Source:HGNC Symbol;Acc:7104]	MIPEP	1.40381	1.5158	1.8835	2.15415	4.09866	3.74175	3.12651	6.06562	6.62969	8.958	66419.2	61955.1	90367.5	54447.6	919593	0.0192567	35.9951	0.00605888	0.0167013	0.447986	2.95539	2.89184	2.96145	2.68311	3.63136	0.118191	2.95539	17750.8	19816.1	14898.3	8212.69	102656	17750.8
ENSG00000027697	interferon gamma receptor 1 [Source:HGNC Symbol;Acc:5439]	IFNGR1	NA	NA	NA	NA	8.83667	27.1178	17.6269	10.0292	19.5826	20.0407	NA	NA	NA	NA	174415	NA	#VALUE!	NA	NA	NA	NA	NA	NA	NA	NA	NA	NA	#VALUE!	#VALUE!	#VALUE!	#VALUE!	8703.02	#VALUE!
ENSG00000027847	xylosylprotein beta 1,4-galactosyltransferase, polypeptide 7 (galactosyltransferase I) [Source:HGNC Symbol;Acc:930]	B4GALT7	NA	NA	NA	NA	6.29767	7.19719	4.12851	3.50404	25.6717	21.8901	NA	NA	NA	NA	120854	NA	#VALUE!	NA	NA	NA	NA	NA	NA	NA	NA	NA	NA	#VALUE!	#VALUE!	#VALUE!	#VALUE!	5520.95	#VALUE!
ENSG00000028116	vaccinia related kinase 2 [Source:HGNC Symbol;Acc:12719]	VRK2	22.1553	0.171738	3.38264	NA	14.5286	2.36278e-234	23.0739	11.6456	8.37831	7.31339	1.06734e+06	281166	336786	NA	1.73831e+06	0.0366598	18.9076	0.0154043	0.0430849	1.1652	NA	NA	NA	NA	NA	NA	NA	4.51732e+239	12185.5	28919.6	#VALUE!	237689	#VALUE!
ENSG00000028203	vezatin, adherens junctions transmembrane protein [Source:HGNC Symbol;Acc:18258]	VEZT	NA	NA	NA	NA	10.4322	19.0013	16.8972	39.0405	39.6333	16.9988	NA	NA	NA	NA	47461.3	NA	#VALUE!	NA	NA	NA	NA	NA	NA	NA	NA	NA	NA	#VALUE!	#VALUE!	#VALUE!	#VALUE!	2792.04	#VALUE!
ENSG00000028310	bromodomain containing 9 [Source:HGNC Symbol;Acc:25818]	BRD9	NA	NA	NA	NA	1.69391	9.29993	4.20215	4.46339	12.733	58.56	NA	NA	NA	NA	199368	NA	#VALUE!	NA	NA	NA	NA	NA	NA	NA	NA	NA	NA	#VALUE!	#VALUE!	#VALUE!	#VALUE!	3404.5	#VALUE!
ENSG00000028528	sorting nexin 1 [Source:HGNC Symbol;Acc:11172]	SNX1	NA	NA	NA	8.42579	NA	16.9546	170.429	360.778	76.5146	54.8886	NA	NA	NA	1.63977e+06	NA	NA	#VALUE!	0.0118258	NA	NA	NA	NA	NA	NA	NA	NA	NA	#VALUE!	#VALUE!	#VALUE!	21430.8	#VALUE!	#VALUE!
ENSG00000028839	TBP-like 1 [Source:HGNC Symbol;Acc:11589]	TBPL1	NA	NA	NA	NA	20.5413	30.0949	42.6417	16.9103	17.3845	25.5101	NA	NA	NA	NA	3.11219e+06	NA	#VALUE!	NA	NA	NA	NA	NA	NA	NA	NA	NA	NA	#VALUE!	#VALUE!	#VALUE!	#VALUE!	121998	#VALUE!
ENSG00000029363	BCL2-associated transcription factor 1 [Source:HGNC Symbol;Acc:16863]	BCLAF1	13.9074	15.0293	6.68618	NA	12.6544	58.9695	53.6308	24.6394	64.649	81.2813	1.34261e+06	1.52527e+06	1.25164e+06	NA	2.55038e+06	0.0118558	58.4647	0.0124404	0.00833467	0.172828	NA	NA	NA	NA	NA	NA	NA	22767.9	28440.2	50798.4	#VALUE!	31377.2	#VALUE!
ENSG00000029534	ankyrin 1, erythrocytic [Source:HGNC Symbol;Acc:492]	ANK1	NA	NA	NA	NA	5.71998	0.06466	0.0747929	0	0.442334	1.43938	NA	NA	NA	NA	5220.97	0.00288137	240.562	NA	0.00196199	NA	NA	NA	NA	NA	NA	NA	NA	#VALUE!	#VALUE!	#VALUE!	#VALUE!	3627.24	#VALUE!
ENSG00000029639	transcription factor B1, mitochondrial [Source:HGNC Symbol;Acc:17037]	TFB1M	NA	NA	NA	NA	2.26422	10.8354	4.88224	5.21098	8.26751	29.0355	NA	NA	NA	NA	1.94334e+06	NA	#VALUE!	0.00685915	NA	NA	NA	NA	NA	NA	NA	NA	NA	#VALUE!	#VALUE!	#VALUE!	#VALUE!	66929.7	#VALUE!
ENSG00000029725	rabaptin, RAB GTPase binding effector protein 1 [Source:HGNC Symbol;Acc:17677]	RABEP1	7.40346	22.1451	13.9157	NA	13.1763	30.8105	12.2673	22.6819	24.8632	33.0886	66782.1	100259	91235.8	NA	825933	0.0222636	31.1336	0.0144685	0.0204975	0.253788	NA	NA	NA	NA	NA	NA	NA	2167.51	8172.87	4022.41	#VALUE!	24961.3	#VALUE!
ENSG00000029993	high mobility group box 3 [Source:HGNC Symbol;Acc:5004]	HMGB3	2.21019	3.50075	3.20919	29.2517	195.793	12.8689	19.5569	28.0971	62.0539	70.0306	9.21817e+06	1.19987e+07	1.10785e+07	1.29542e+07	7.85785e+07	0.0139616	49.6467	NA	0.0105909	NA	4.76212	4.67688	4.67999	3.78817	3.74541	0.119146	4.67688	716314	613526	394294	208757	1.12206e+06	613526
ENSG00000030066	nucleoporin 160kDa [Source:HGNC Symbol;Acc:18017]	NUP160	10.5879	8.22692	6.32542	4.32006	19.3449	41.1635	42.385	18.4991	49.2252	154.709	1.87909e+06	1.30493e+06	1.1852e+06	74254.3	379070	0.0367219	18.8756	0.0111066	0.0431155	1.3474	3.80611	3.75733	3.82968	2.79221	2.84913	0.157375	3.75733	45649.5	30787.6	64067.9	1508.46	2450.21	30787.6
ENSG00000030110	BCL2-antagonist/killer 1 [Source:HGNC Symbol;Acc:949]	BAK1	NA	NA	NA	26.7498	10.03	4.63382	6.34093	12.2349	19.9658	10.9277	NA	NA	NA	1.50409e+06	7.7901e+06	NA	#VALUE!	0.00752321	NA	NA	NA	NA	NA	NA	NA	NA	NA	#VALUE!	#VALUE!	#VALUE!	75333.5	712877	#VALUE!
ENSG00000030582	granulin [Source:HGNC Symbol;Acc:4601]	GRN	NA	NA	NA	NA	45.8694	13.0451	10.6107	28.7784	71.1006	93.3434	NA	NA	NA	NA	747644	NA	#VALUE!	NA	NA	NA	NA	NA	NA	NA	NA	NA	NA	#VALUE!	#VALUE!	#VALUE!	#VALUE!	8009.61	#VALUE!
ENSG00000031003	family with sequence similarity 13, member B [Source:HGNC Symbol;Acc:1335]	FAM13B	NA	NA	NA	NA	13.9797	19.3643	13.7211	8.99251	8.60446	14.1386	NA	NA	NA	NA	278863	NA	#VALUE!	NA	NA	NA	NA	NA	NA	NA	NA	NA	NA	#VALUE!	#VALUE!	#VALUE!	#VALUE!	19723.5	#VALUE!
ENSG00000031081	Rho GTPase activating protein 31 [Source:HGNC Symbol;Acc:29216]	ARHGAP31	NA	NA	NA	NA	37.7431	1.46571	3.28169	0.278724	0.268269	0.851023	NA	NA	NA	NA	25568	NA	#VALUE!	NA	NA	NA	NA	NA	NA	NA	NA	NA	NA	#VALUE!	#VALUE!	#VALUE!	#VALUE!	30043.9	#VALUE!
ENSG00000031691	centromere protein Q [Source:HGNC Symbol;Acc:21347]	CENPQ	NA	NA	NA	NA	20.4769	9.89288	11.9267	12.8264	3.77642	6.64328	NA	NA	NA	NA	424470	NA	#VALUE!	NA	NA	NA	NA	NA	NA	NA	NA	NA	NA	#VALUE!	#VALUE!	#VALUE!	#VALUE!	63894.6	#VALUE!
ENSG00000031698	seryl-tRNA synthetase [Source:HGNC Symbol;Acc:10537]	SARS	34.9877	60.7078	53.7343	38.3224	17.2351	64.3588	63.9868	70.1446	71.6927	157.164	1.62778e+07	1.60749e+07	1.97523e+07	9.645e+06	1.59021e+07	0.0171892	40.3246	0.0100212	0.0142761	0.17911	3.89921	3.65443	3.79689	3.63238	4.19657	0.0597274	3.79689	252923	251222	281594	134533	101181	251222
ENSG00000031823	RAN binding protein 3 [Source:HGNC Symbol;Acc:9850]	RANBP3	4.81853	9.02235	7.56341	5.47491	17.8541	11.3995	4.80349	11.3938	7.8314	21.0779	2.10272e+06	3.31306e+06	3.41177e+06	848603	728016	0.0173955	39.8463	0.0169457	0.014474	0.104047	3.87653	3.80158	3.89093	3.42699	2.84707	0.12482	3.80158	184457	689719	299441	108359	34539.3	184457
ENSG00000032219	AT rich interactive domain 4A (RBP1-like) [Source:HGNC Symbol;Acc:9885]	ARID4A	NA	NA	NA	NA	1.59952	3.2798	11.5816	5.83793	7.29634	5.36995	NA	NA	NA	NA	64084.6	NA	#VALUE!	NA	NA	NA	NA	NA	NA	NA	NA	NA	NA	#VALUE!	#VALUE!	#VALUE!	#VALUE!	11933.9	#VALUE!
ENSG00000032444	patatin-like phospholipase domain containing 6 [Source:HGNC Symbol;Acc:16268]	PNPLA6	10.2793	28.0404	4.34861	2.51702	3.09844	16.4383	4.36299	11.1158	7.19642	15.3423	50561.3	110545	65551.8	19419.3	474561	0.0336998	20.5683	0.0246391	0.0385083	0.583818	2.21218	2.11608	2.69856	2.40768	3.70548	0.244351	2.40768	3075.82	25336.9	5897.17	2698.47	30931.5	5897.17
ENSG00000032742	intraflagellar transport 88 homolog (Chlamydomonas) [Source:HGNC Symbol;Acc:20606]	IFT88	NA	NA	NA	NA	4.7796	2.4572	6.24267	2.57151	3.37303	4.22041	NA	NA	NA	NA	46755.8	NA	#VALUE!	NA	NA	NA	NA	NA	NA	NA	NA	NA	NA	#VALUE!	#VALUE!	#VALUE!	#VALUE!	11078.5	#VALUE!
ENSG00000033011	asparagine-linked glycosylation 1, beta-1,4-mannosyltransferase homolog (S. cerevisiae) [Source:HGNC Symbol;Acc:18294]	ALG1	1.54091	1.67057	0.943943	NA	108.943	3.41389	2.79296	2.79814	15.977	25.6851	1.09296e+06	1.12765e+06	955692	NA	1.42363e+06	0.0186779	37.1106	NA	0.0160047	NA	NA	NA	NA	NA	NA	NA	NA	320150	403746	341545	#VALUE!	55426.4	#VALUE!
ENSG00000033030	zinc finger, CCHC domain containing 8 [Source:HGNC Symbol;Acc:25265]	ZCCHC8	3.98973	5.33063	3.43947	NA	7.34349	6.81763	5.52091	8.3113	9.12342	10.1291	416345	556406	555099	NA	939445	NA	#VALUE!	0.0253183	NA	NA	NA	NA	NA	NA	NA	NA	NA	61068.9	100782	66788.4	#VALUE!	92747.1	#VALUE!
ENSG00000033050	ATP-binding cassette, sub-family F (GCN20), member 2 [Source:HGNC Symbol;Acc:71]	ABCF2	2.39828	6.70367	4.18272	NA	16.4046	19.2318	4.22683	12.9694	53.4826	42.959	2.67709e+06	6.68068e+06	5.85542e+06	NA	8.32689e+06	0.0268633	25.8028	0.0228987	0.0267583	0.162465	NA	NA	NA	NA	NA	NA	NA	139201	1.58054e+06	451480	#VALUE!	193834	#VALUE!
ENSG00000033100	chondroitin polymerizing factor 2 [Source:HGNC Symbol;Acc:29270]	CHPF2	NA	NA	NA	NA	22.9413	13.6888	1.22411	9.99866	44.5778	16.0833	NA	NA	NA	NA	49385.4	NA	#VALUE!	NA	NA	NA	NA	NA	NA	NA	NA	NA	NA	#VALUE!	#VALUE!	#VALUE!	#VALUE!	3070.6	#VALUE!
ENSG00000033170	fucosyltransferase 8 (alpha (1,6) fucosyltransferase) [Source:HGNC Symbol;Acc:4019]	FUT8	8.50544	6.76234	31.6014	NA	1.41408	11.9063	15.6931	53.9901	20.2284	7.42067	301184	264879	657006	NA	365613	NA	#VALUE!	0.0174853	NA	NA	NA	NA	NA	NA	NA	NA	NA	25296.2	16878.7	12169	#VALUE!	49269.6	#VALUE!
ENSG00000033178	ubiquitin-like modifier activating enzyme 6 [Source:HGNC Symbol;Acc:25581]	UBA6	10.3787	8.05612	10.4677	1.82442	23.9331	34.5238	70.5171	58.8088	21.4908	25.3482	2.77604e+06	2.60344e+06	2.26993e+06	13981.7	2.52024e+06	0.0141252	49.0717	0.00845482	0.0107496	0.0965958	3.57421	3.65635	3.48309	2.03137	3.16937	0.210385	3.48309	80409.4	36919.3	38598.4	650.59	99424.8	38598.4
ENSG00000033327	GRB2-associated binding protein 2 [Source:HGNC Symbol;Acc:14458]	GAB2	NA	NA	NA	NA	7.505	2.04591	1.8795	3.43815	2.17099	4.83613	NA	NA	NA	NA	20039.6	NA	#VALUE!	NA	NA	NA	NA	NA	NA	NA	NA	NA	NA	#VALUE!	#VALUE!	#VALUE!	#VALUE!	4143.72	#VALUE!
ENSG00000033627	ATPase, H+ transporting, lysosomal V0 subunit a1 [Source:HGNC Symbol;Acc:865]	ATP6V0A1	NA	8.11741	4.95631	7.4462	11.1103	5.78356	0.0834799	2.64172	23.5109	22.2045	NA	68705	62091.2	12534.3	1.34208e+06	0.0189696	36.5399	0.0205331	0.0164162	0.173297	NA	NA	NA	NA	NA	NA	NA	#VALUE!	823013	23504.1	533.127	60442	#VALUE!
ENSG00000033800	protein inhibitor of activated STAT, 1 [Source:HGNC Symbol;Acc:2752]	PIAS1	NA	NA	NA	NA	2.26003	18.8442	17.6297	15.532	14.8083	21.8483	NA	NA	NA	NA	129921	NA	#VALUE!	0.0750017	NA	NA	NA	NA	NA	NA	NA	NA	NA	#VALUE!	#VALUE!	#VALUE!	#VALUE!	5946.51	#VALUE!
ENSG00000033867	solute carrier family 4, sodium bicarbonate cotransporter, member 7 [Source:HGNC Symbol;Acc:11033]	SLC4A7	5.03481	13.3905	5.2666	NA	37.3556	27.5311	12.2122	9.01337	13.5775	11.5518	116396	293840	132093	NA	806440	0.0392076	17.6789	0.0240117	0.048487	1.03028	NA	NA	NA	NA	NA	NA	NA	4227.79	24061.2	14655.2	#VALUE!	69810.8	#VALUE!
ENSG00000034063	ubiquitin-like with PHD and ring finger domains 1 [Source:HGNC Symbol;Acc:12556]	UHRF1	6.23668	4.75838	3.53836	6.27825	4.84685	9.23163	10.4762	9.00666	16.3939	47.8304	1.31354e+06	1.31674e+06	1.67289e+06	115997	1.46832e+06	0.0510904	13.5671	0.0992956	0.0750639	1.02002	4.02078	4.13934	4.37196	2.9639	4.17865	0.141636	4.13934	142287	125689	185739	7075.59	30698.5	125689
ENSG00000034152	mitogen-activated protein kinase kinase 3 [Source:HGNC Symbol;Acc:6843]	MAP2K3	16.4962	10.6382	5.26042	22.5506	7.68538	18.2068	7.29786	11.0264	31.5066	31.5506	999688	795918	741502	354740	971879	0.0228456	30.3405	0.0253183	0.0213241	0.168138	3.13633	3.22785	3.50294	2.5506	3.4558	0.120002	3.22785	54907.4	109062	67247.9	11259.2	30803.8	54907.4
ENSG00000034510	thymosin beta 10 [Source:HGNC Symbol;Acc:11879]	TMSB10	639.631	632.6	722.496	NA	37.9403	594.561	545.015	724.26	615.97	1554.35	1.97347e+07	1.36089e+07	1.35791e+07	NA	2.14195e+07	NA	#VALUE!	0.0148381	NA	NA	NA	NA	NA	NA	NA	NA	NA	33192.1	24969.7	18749	#VALUE!	13780.3	#VALUE!
ENSG00000034533	asteroid homolog 1 (Drosophila) [Source:HGNC Symbol;Acc:25021]	ASTE1	NA	NA	NA	NA	3.44338	7.88564	2.02926	3.91874	3.93349	2.39127	NA	NA	NA	NA	180313	NA	#VALUE!	NA	NA	NA	NA	NA	NA	NA	NA	NA	NA	#VALUE!	#VALUE!	#VALUE!	#VALUE!	75404.5	#VALUE!
ENSG00000034693	peroxisomal biogenesis factor 3 [Source:HGNC Symbol;Acc:8858]	PEX3	5.3742	6.06325	4.02523	NA	87.5346	10.3812	10.0733	5.46717	19.7198	9.30183	1.32406e+06	1.14774e+06	1.07575e+06	NA	63783	0.0150558	46.0386	NA	0.0117545	NA	NA	NA	NA	NA	NA	NA	NA	127544	113939	196766	#VALUE!	6857.03	#VALUE!
ENSG00000034713	GABA(A) receptor-associated protein-like 2 [Source:HGNC Symbol;Acc:13291]	GABARAPL2	5.82778	20.1097	29.663	NA	NA	22.7674	32.6455	46.8393	116.224	54.4945	1.00994e+07	9.52906e+06	8.04626e+06	NA	NA	NA	#VALUE!	0.0992956	NA	NA	NA	NA	NA	NA	NA	NA	NA	443590	291895	171784	#VALUE!	#VALUE!	#VALUE!
ENSG00000035141	family with sequence similarity 136, member A [Source:HGNC Symbol;Acc:25911]	FAM136A	1.22986	13.3753	10.3651	105.067	54.1207	24.3876	24.6824	19.6547	58.8213	33.9794	955518	687996	649432	4.76266e+06	3.12321e+06	0.0152787	45.3668	0.00927806	0.0120264	0.115689	4.07116	2.89206	2.97774	2.83716	2.94201	0.165706	2.94201	39180.5	27873.9	33042.1	80968.3	91914.9	39180.5
ENSG00000035403	vinculin [Source:HGNC Symbol;Acc:12665]	VCL	20.528	46.8715	50.4779	5.20665	73.1434	38.501	12.6983	39.3561	19.209	71.7615	9.37918e+06	1.73114e+07	1.32003e+07	570245	1.22904e+07	0.00976337	70.9947	0.0139949	0.00627287	0.325055	3.6473	3.55491	3.40496	3.02698	3.21287	0.0748846	3.40496	243609	1.36329e+06	335406	29686.3	171267	243609
ENSG00000035664	death-associated protein kinase 2 [Source:HGNC Symbol;Acc:2675]	DAPK2	NA	NA	NA	NA	11.2237	0.75208	0.625394	2.7328	5.32923	3.2587	NA	NA	NA	NA	247355	NA	#VALUE!	NA	NA	NA	NA	NA	NA	NA	NA	NA	NA	#VALUE!	#VALUE!	#VALUE!	#VALUE!	75906	#VALUE!
ENSG00000035681	neutral sphingomyelinase (N-SMase) activation associated factor [Source:HGNC Symbol;Acc:8017]	NSMAF	NA	NA	NA	NA	7.40797	34.2357	18.4374	29.4872	17.6433	25.3352	NA	NA	NA	NA	251959	NA	#VALUE!	NA	NA	NA	NA	NA	NA	NA	NA	NA	NA	#VALUE!	#VALUE!	#VALUE!	#VALUE!	9945.04	#VALUE!
ENSG00000035687	adenylosuccinate synthase [Source:HGNC Symbol;Acc:292]	ADSS	6.22642	14.7482	20.9636	NA	7.14275	30.7315	12.0081	36.6794	9.95051	30.9144	6.04933e+06	7.68882e+06	1.00022e+07	NA	8.59489e+06	0.0253616	27.3306	0.0134575	0.0246315	0.470365	NA	NA	NA	NA	NA	NA	NA	196845	640303	272692	#VALUE!	278022	#VALUE!
ENSG00000035862	TIMP metallopeptidase inhibitor 2 [Source:HGNC Symbol;Acc:11821]	TIMP2	NA	NA	NA	NA	6.30911	30.1688	25.9575	33.3714	12.0055	180.692	NA	NA	NA	NA	1.59069e+06	NA	#VALUE!	NA	NA	NA	NA	NA	NA	NA	NA	NA	NA	#VALUE!	#VALUE!	#VALUE!	#VALUE!	8803.31	#VALUE!
ENSG00000035928	replication factor C (activator 1) 1, 145kDa [Source:HGNC Symbol;Acc:9969]	RFC1	8.8288	11.4126	5.61815	2.29094	14.0618	31.2625	33.3437	20.7248	25.1328	58.1252	809738	677200	590753	19092.9	1.27171e+06	0.0250259	27.6972	0.0338041	0.0240659	0.409924	3.35541	3.1663	3.41478	2.31382	3.34931	0.147488	3.34931	25901.3	20309.7	28504.7	759.68	21878.8	21878.8
ENSG00000036054	TBC1 domain family, member 23 [Source:HGNC Symbol;Acc:25622]	TBC1D23	16.0755	2.95694	26.0457	2.65291	21.1335	15.4441	30.2536	31.2583	17.7012	15.861	33742.5	37130	139652	19019.6	322463	NA	#VALUE!	0.0405453	NA	NA	NA	NA	NA	NA	NA	NA	NA	2184.81	1227.29	4467.69	1074.48	20330.6	2184.81
ENSG00000036257	cullin 3 [Source:HGNC Symbol;Acc:2553]	CUL3	16.2595	16.9779	11.5153	NA	40.9246	49.0361	34.2403	45.1919	55.37	42.5782	752067	850336	693355	NA	1.52905e+06	0.0308336	22.4802	NA	0.0327455	NA	NA	NA	NA	NA	NA	NA	NA	15337	24834.4	15342.5	#VALUE!	35911.6	#VALUE!
ENSG00000036549	zinc finger, ZZ-type containing 3 [Source:HGNC Symbol;Acc:24523]	ZZZ3	NA	NA	NA	NA	4.61259	31.0621	27.2765	15.2041	11.4322	18.0341	NA	NA	NA	NA	35784.9	NA	#VALUE!	NA	NA	NA	NA	NA	NA	NA	NA	NA	NA	#VALUE!	#VALUE!	#VALUE!	#VALUE!	1984.29	#VALUE!
ENSG00000037042	tubulin, gamma 2 [Source:HGNC Symbol;Acc:12419]	TUBG2	0.513571	2.21816	4.53445	NA	1.1998	3.0227	1.42643	5.6744	8.46553	17.5164	1.63701e+06	2.50074e+06	1.56281e+06	NA	33421.4	0.0209035	33.1594	0.0172232	0.0187035	0.0623125	NA	NA	NA	NA	NA	NA	NA	541571	1.75314e+06	275414	#VALUE!	1908	#VALUE!
ENSG00000037241	ribosomal protein L26-like 1 [Source:HGNC Symbol;Acc:17050]	RPL26L1	0.329142	0.598566	0.683785	NA	43.5617	15.8599	13.8401	24.7087	121.129	138.447	4.30103e+06	1.11456e+06	2.3082e+06	NA	2.81611e+07	0.0105713	65.5687	NA	0.00706296	NA	NA	NA	NA	NA	NA	NA	NA	271189	80530.9	93416.4	#VALUE!	203407	#VALUE!
ENSG00000037474	NOP2/Sun domain family, member 2 [Source:HGNC Symbol;Acc:25994]	NSUN2	17.4794	15.3384	9.93716	9.40089	119.235	24.8278	37.3911	16.2046	31.8432	128.274	6.06002e+06	6.52016e+06	5.0755e+06	1.7468e+06	9.7558e+06	0.0150979	45.9103	0.0118258	0.0118276	7.71779e-05	3.71559	3.80412	3.88386	3.44472	3.0885	0.0903863	3.71559	244082	174377	313214	54856.3	76054.4	174377
ENSG00000037749	microfibrillar-associated protein 3 [Source:HGNC Symbol;Acc:7034]	MFAP3	NA	NA	NA	NA	1.0588	18.9818	19.6714	15.4711	16.6569	28.1021	NA	NA	NA	NA	54639.7	NA	#VALUE!	NA	NA	NA	NA	NA	NA	NA	NA	NA	NA	#VALUE!	#VALUE!	#VALUE!	#VALUE!	1944.33	#VALUE!
ENSG00000037757	methylthioribose-1-phosphate isomerase homolog (S. cerevisiae) [Source:HGNC Symbol;Acc:28469]	MRI1	5.42184	5.75497	9.26982	13.2927	6.94725	3.21569	2.91859	5.39148	12.0932	11.008	801733	1.05393e+06	1.22838e+06	382162	1.44683e+06	0.0124719	55.5765	0.0155879	0.0090534	0.275067	3.26311	3.356	3.21549	2.55186	3.41183	0.110248	3.26311	249319	361108	227838	31601.4	131434	227838
ENSG00000037897	methyltransferase like 1 [Source:HGNC Symbol;Acc:7030]	METTL1	2.70927	4.10581	1.25076	16.0699	42.6298	6.87503	9.46319	8.33488	29.9067	23.5966	627400	755818	931269	1.44422e+06	1.19995e+07	0.0120528	57.509	0.0201318	0.00855616	0.48727	3.44317	3.34349	3.95038	3.03209	3.52792	0.0960946	3.44317	91257.8	79869.3	111732	48290.9	508526	91257.8
ENSG00000038002	aspartylglucosaminidase [Source:HGNC Symbol;Acc:318]	AGA	3.02169	3.01072	1.34412	NA	15.0808	19.38	4.95462	3.23658	17.2208	12.1111	339741	348427	240137	NA	347906	NA	#VALUE!	0.00602435	NA	NA	NA	NA	NA	NA	NA	NA	NA	17530.5	70323.7	74194.6	#VALUE!	28726.2	#VALUE!
ENSG00000038210	phosphatidylinositol 4-kinase type 2 beta [Source:HGNC Symbol;Acc:18215]	PI4K2B	NA	NA	NA	NA	38.6438	10.3557	7.1066	11.3805	23.9716	13.6557	NA	NA	NA	NA	161898	NA	#VALUE!	NA	NA	NA	NA	NA	NA	NA	NA	NA	NA	#VALUE!	#VALUE!	#VALUE!	#VALUE!	11855.7	#VALUE!
ENSG00000038219	biorientation of chromosomes in cell division 1-like [Source:HGNC Symbol;Acc:31792]	BOD1L	NA	NA	NA	NA	8.78058	15.2642	9.09066	2.51057	6.97595	18.6047	NA	NA	NA	NA	356796	0.0309686	22.3823	0.0383986	0.033725	0.196733	NA	NA	NA	NA	NA	NA	NA	#VALUE!	#VALUE!	#VALUE!	#VALUE!	19177.7	#VALUE!
ENSG00000038274	methionine adenosyltransferase II, beta [Source:HGNC Symbol;Acc:6905]	MAT2B	21.4626	45.1669	33.7975	NA	7.53837	45.2613	35.0918	34.7074	23.1654	88.996	1.73572e+06	3.21078e+06	1.73579e+06	NA	1.32268e+06	0.0177277	39.0998	0.00946691	0.0148392	0.226145	NA	NA	NA	NA	NA	NA	NA	38349	91496.6	50012.1	#VALUE!	14862.3	#VALUE!
ENSG00000038358	enhancer of mRNA decapping 4 [Source:HGNC Symbol;Acc:17157]	EDC4	12.9189	12.3746	12.5998	4.82349	19.7823	23.6563	22.8903	12.7286	40.1554	47.9818	1.52884e+06	1.74712e+06	1.58721e+06	189445	2.0376e+06	0.0185873	37.2914	0.0146503	0.015833	0.0497823	3.33832	3.41498	3.36546	2.85931	3.27803	0.0690795	3.33832	64627.2	76326	124697	4717.81	42466.1	64627.2
ENSG00000038382	triple functional domain (PTPRF interacting) [Source:HGNC Symbol;Acc:12303]	TRIO	29.9245	25.2396	20.991	0.779062	9.15074	69.25	77.029	73.9859	25.058	115.711	462042	325762	216716	287930	176963	0.0297042	23.335	0.0267634	0.0306041	0.161674	2.65504	2.5772	2.48024	4.0341	2.75281	0.221361	2.65504	6672.09	4229.08	2929.15	11490.5	1529.35	4229.08
ENSG00000038532	C-type lectin domain family 16, member A [Source:HGNC Symbol;Acc:29013]	CLEC16A	NA	NA	NA	NA	6.95879	5.43754	7.17963	6.19852	25.6532	21.7835	NA	NA	NA	NA	55271.8	NA	#VALUE!	NA	NA	NA	NA	NA	NA	NA	NA	NA	NA	#VALUE!	#VALUE!	#VALUE!	#VALUE!	2537.33	#VALUE!
ENSG00000039068	cadherin 1, type 1, E-cadherin (epithelial) [Source:HGNC Symbol;Acc:1748]	CDH1	0.300494	0.546467	56.6348	34.6409	NA	0.515771	0.515653	166.682	373.976	1.05393	64587	590349	1.11514e+06	4.54209e+06	NA	NA	#VALUE!	NA	NA	NA	NA	NA	NA	NA	NA	NA	NA	125224	1.14486e+06	6690.25	12145.4	#VALUE!	#VALUE!
ENSG00000039123	superkiller viralicidic activity 2-like 2 (S. cerevisiae) [Source:HGNC Symbol;Acc:18734]	SKIV2L2	20.968	25.068	20.3205	5.07065	17.398	37.9787	56.826	36.2603	40.7598	63.1058	3.84416e+06	3.92967e+06	3.21256e+06	379651	4.21835e+06	0.0299861	23.1156	0.0197477	0.0314973	0.494592	3.73367	3.66566	3.66934	3.34475	3.85507	0.0517104	3.66934	101219	69152.7	88597.2	9314.35	66845.7	69152.7
ENSG00000039319	zinc finger, FYVE domain containing 16 [Source:HGNC Symbol;Acc:20756]	ZFYVE16	NA	NA	NA	NA	4.88985	15.582	9.50753	11.4274	20.8519	32.1724	NA	NA	NA	NA	236727	0.00709722	97.6646	NA	0.00435871	NA	NA	NA	NA	NA	NA	NA	NA	#VALUE!	#VALUE!	#VALUE!	#VALUE!	7358.07	#VALUE!
ENSG00000039523	family with sequence similarity 65, member A [Source:HGNC Symbol;Acc:25836]	FAM65A	1.35254	1.76023	0.87833	NA	2.81708	7.27191	2.88006	4.01668	21.1514	38.6258	242408	175296	77709.8	NA	90317.9	NA	#VALUE!	0.0562074	NA	NA	NA	NA	NA	NA	NA	NA	NA	33334.9	60865.6	19346.8	#VALUE!	2338.28	#VALUE!
ENSG00000039560	retinoic acid induced 14 [Source:HGNC Symbol;Acc:14873]	RAI14	7.18121	7.30813	1.21853	NA	18.1657	15.9865	10.3026	1.09397	1.7513	170.215	865333	770778	197628	NA	1.05212e+06	0.0142171	48.7544	0.0148381	0.0108755	0.166804	NA	NA	NA	NA	NA	NA	NA	54129	74814	180652	#VALUE!	6181.13	#VALUE!
ENSG00000039650	polynucleotide kinase 3'-phosphatase [Source:HGNC Symbol;Acc:9154]	PNKP	7.88099	3.83013	2.91695	NA	7.59328	5.65078	5.97791	4.08062	14.9208	12.3054	692041	863112	707097	NA	1.43277e+06	0.0165541	41.8716	0.0098514	0.0134498	0.151473	NA	NA	NA	NA	NA	NA	NA	122468	144384	173282	#VALUE!	116434	#VALUE!
ENSG00000040199	PH domain and leucine rich repeat protein phosphatase 2 [Source:HGNC Symbol;Acc:29149]	PHLPP2	NA	NA	NA	NA	2.6052	5.90552	7.20481	3.23841	10.2295	2.44836	NA	NA	NA	NA	679895	NA	#VALUE!	NA	NA	NA	NA	NA	NA	NA	NA	NA	NA	#VALUE!	#VALUE!	#VALUE!	#VALUE!	277694	#VALUE!
ENSG00000040275	coiled-coil domain containing 99 [Source:HGNC Symbol;Acc:26010]	CCDC99	16.075	19.0108	9.28628	NA	6.24944	31.068	30.7162	21.2393	9.2379	32.6297	23262.8	26828	7487.94	NA	504902	0.0165737	41.8221	NA	0.0134595	NA	NA	NA	NA	NA	NA	NA	NA	748.772	873.416	352.551	#VALUE!	15473.7	#VALUE!
ENSG00000040341	staufen, RNA binding protein, homolog 2 (Drosophila) [Source:HGNC Symbol;Acc:11371]	STAU2	NA	NA	NA	NA	5.77666	18.8724	61.8694	44.8396	10.6115	23.679	NA	NA	NA	NA	1.14761e+06	NA	#VALUE!	NA	NA	NA	NA	NA	NA	NA	NA	NA	NA	#VALUE!	#VALUE!	#VALUE!	#VALUE!	48465.1	#VALUE!
ENSG00000040633	PHD finger protein 23 [Source:HGNC Symbol;Acc:28428]	PHF23	NA	NA	NA	NA	16.7325	27.3509	11.367	18.0058	18.1547	37.1533	NA	NA	NA	NA	978058	0.0202115	34.2946	0.0750017	0.0178073	2.40757	NA	NA	NA	NA	NA	NA	NA	#VALUE!	#VALUE!	#VALUE!	#VALUE!	26324.9	#VALUE!
ENSG00000040933	inositol polyphosphate-4-phosphatase, type I, 107kDa [Source:HGNC Symbol;Acc:6074]	INPP4A	14.2374	6.70899	11.9618	NA	15.8563	6.2013	8.22536	16.0059	12.4515	7.21778	11055	6211.97	8315.89	NA	508258	NA	#VALUE!	NA	NA	NA	NA	NA	NA	NA	NA	NA	NA	1782.69	755.222	519.551	#VALUE!	70417.5	#VALUE!
ENSG00000041353	RAB27B, member RAS oncogene family [Source:HGNC Symbol;Acc:9767]	RAB27B	NA	NA	NA	4.78914	17.0417	0.21512	0	4.01926	3.85735	2.76205	NA	NA	NA	1.20667e+06	2.15362e+06	NA	#VALUE!	NA	NA	NA	NA	NA	NA	NA	NA	NA	NA	#VALUE!	#VALUE!	#VALUE!	312824	779717	#VALUE!
ENSG00000041357	proteasome (prosome, macropain) subunit, alpha type, 4 [Source:HGNC Symbol;Acc:9533]	PSMA4	81.0947	91.0102	59.4759	176.073	117.771	115.166	100.938	54.3488	253.21	185.633	2.00109e+07	1.75867e+07	1.81879e+07	1.03271e+07	4.70253e+07	0.0136099	50.9295	0.0114725	0.0102368	0.0520139	3.52318	3.417	3.61635	2.89919	3.7322	0.0938551	3.52318	173757	174233	334651	40784.6	253324	174233
ENSG00000041802	large subunit GTPase 1 homolog (S. cerevisiae) [Source:HGNC Symbol;Acc:25652]	LSG1	5.80787	7.00177	3.97671	NA	64.5514	15.1699	12.436	12.3079	34.8054	22.2222	1.56401e+06	1.15346e+06	1.27843e+06	NA	868037	0.0216895	31.9577	0.0338041	0.0197312	0.592393	NA	NA	NA	NA	NA	NA	NA	103100	92751.9	103871	#VALUE!	39061.7	#VALUE!
ENSG00000041982	tenascin C [Source:HGNC Symbol;Acc:5318]	TNC	21.0209	99.5936	3.12134	NA	20.2329	168.105	22.6934	3.09501	0.062549	5.59968	41668.1	116332	36675	NA	9465.63	NA	#VALUE!	NA	NA	NA	NA	NA	NA	NA	NA	NA	NA	247.869	5126.27	11849.7	#VALUE!	1690.39	#VALUE!
ENSG00000042088	tyrosyl-DNA phosphodiesterase 1 [Source:HGNC Symbol;Acc:18884]	TDP1	NA	NA	NA	NA	39.2422	15.6049	10.5489	13.0621	22.7885	11.1448	NA	NA	NA	NA	616671	0.0173227	40.0137	0.0223467	0.014438	0.332914	NA	NA	NA	NA	NA	NA	NA	#VALUE!	#VALUE!	#VALUE!	#VALUE!	55332.7	#VALUE!
ENSG00000042286	apoptosis-inducing factor, mitochondrion-associated, 2 [Source:HGNC Symbol;Acc:21411]	AIFM2	3.67948	4.13204	3.96154	NA	4.57759	5.59246	3.21268	2.87242	16.0229	13.0466	1.12982e+06	679828	689427	NA	321662	0.0259692	26.6911	0.0367298	0.0253621	0.478517	NA	NA	NA	NA	NA	NA	NA	202025	211608	240016	#VALUE!	24654.8	#VALUE!
ENSG00000042317	spermatogenesis associated 7 [Source:HGNC Symbol;Acc:20423]	SPATA7	NA	NA	NA	NA	9.78186	3.19862	8.60446	7.04951	2.50798	1.843	NA	NA	NA	NA	854192	NA	#VALUE!	NA	NA	NA	NA	NA	NA	NA	NA	NA	NA	#VALUE!	#VALUE!	#VALUE!	#VALUE!	463479	#VALUE!
ENSG00000042429	mediator complex subunit 17 [Source:HGNC Symbol;Acc:2375]	MED17	8.39638	6.36223	5.58369	2.22666	25.1865	24.0401	29.2134	20.1915	19.1998	45.7195	130432	177156	141015	64032.8	386660	NA	#VALUE!	0.0194147	NA	NA	NA	NA	NA	NA	NA	NA	NA	5425.61	6064.21	6983.89	3335.08	8457.23	6064.21
ENSG00000042445	retinol saturase (all-trans-retinol 13,14-reductase) [Source:HGNC Symbol;Acc:25991]	RETSAT	4.78738	5.57982	13.5199	5.31897	32.1804	10.6161	6.85688	28.9666	18.7375	23.2112	562901	789438	2.03067e+06	149420	2.70685e+06	NA	#VALUE!	NA	NA	NA	NA	NA	NA	NA	NA	NA	NA	53023.3	115131	70103.8	7974.39	116618	70103.8
ENSG00000042493	capping protein (actin filament), gelsolin-like [Source:HGNC Symbol;Acc:1474]	CAPG	3.87849	0.765585	76.2804	NA	3.84309	0.259115	14.1603	133.496	6.21922	121.732	4.86119e+06	1.92586e+06	1.90611e+07	NA	5.6664e+06	0.0137944	50.2486	0.0111066	0.0104115	0.0292571	NA	NA	NA	NA	NA	NA	NA	1.87608e+07	136004	142784	#VALUE!	46548.1	#VALUE!
ENSG00000042753	adaptor-related protein complex 2, sigma 1 subunit [Source:HGNC Symbol;Acc:565]	AP2S1	51.9519	32.4938	57.1876	NA	16.4431	47.1145	53.8991	77.1793	160.616	111.173	3.68111e+06	3.33971e+06	2.77399e+06	NA	3.09615e+06	0.0170607	40.6283	0.00990828	0.0141202	0.177299	NA	NA	NA	NA	NA	NA	NA	78131.1	61962.3	35942.2	#VALUE!	27849.9	#VALUE!
ENSG00000043093	DCN1, defective in cullin neddylation 1, domain containing 1 (S. cerevisiae) [Source:HGNC Symbol;Acc:18184]	DCUN1D1	4.23055	5.25724	9.47243	NA	81.6912	50.6222	39.5912	66.1499	12.7295	13.8518	1.69448e+06	2.10094e+06	3.23488e+06	NA	8.32689e+06	0.0142186	48.7493	0.00897497	0.0108928	0.0807312	NA	NA	NA	NA	NA	NA	NA	33473.1	53065.7	48902.2	#VALUE!	601142	#VALUE!
ENSG00000043143	PHD finger protein 15 [Source:HGNC Symbol;Acc:22984]	PHF15	NA	NA	NA	NA	11.0648	15.3657	4.5958	21.8801	24.0393	29.9655	NA	NA	NA	NA	274936	NA	#VALUE!	NA	NA	NA	NA	NA	NA	NA	NA	NA	NA	#VALUE!	#VALUE!	#VALUE!	#VALUE!	9175.07	#VALUE!
ENSG00000043514	tRNA isopentenyltransferase 1 [Source:HGNC Symbol;Acc:20286]	TRIT1	10.9057	8.65974	6.20425	NA	23.8658	22.4057	19.1158	17.6755	4.86225	19.4274	9428.45	19091	20589.9	NA	445991	NA	#VALUE!	NA	NA	NA	NA	NA	NA	NA	NA	NA	NA	420.806	998.704	1164.88	#VALUE!	22956.8	#VALUE!
ENSG00000044090	cullin 7 [Source:HGNC Symbol;Acc:21024]	CUL7	5.62552	5.27019	12.9264	NA	23.5151	4.15457	3.60962	9.87659	13.4074	5.19908	10612.1	1867.9	11396.9	NA	21902	NA	#VALUE!	0.0486464	NA	NA	NA	NA	NA	NA	NA	NA	NA	2554.31	517.477	1153.93	#VALUE!	4212.67	#VALUE!
ENSG00000044115	catenin (cadherin-associated protein), alpha 1, 102kDa [Source:HGNC Symbol;Acc:2509]	CTNNA1	10.0456	18.075	1.16111	36.2363	22.0093	90.4539	41.4063	117.531	288.694	576.995	4.73228e+06	5.35476e+06	9.87976e+06	1.00244e+07	6.77976e+06	0.0653234	10.611	0.0608976	0.102016	1.73088	4.47406	4.27262	5.73083	4.24288	4.28957	0.13853	4.28957	52317.1	129322	84060.8	34723.4	11750.1	52317.1
ENSG00000044446	phosphorylase kinase, alpha 2 (liver) [Source:HGNC Symbol;Acc:8926]	PHKA2	NA	NA	NA	NA	9.38372	7.47365	2.21662	11.3909	13.3751	11.8423	NA	NA	NA	NA	872091	0.0159916	43.3444	NA	0.0128092	NA	NA	NA	NA	NA	NA	NA	NA	#VALUE!	#VALUE!	#VALUE!	#VALUE!	73642	#VALUE!
ENSG00000044459	centlein, centrosomal protein [Source:HGNC Symbol;Acc:23432]	CNTLN	NA	NA	NA	NA	20.9788	5.57469	1.94247	4.7102	0	6.44543	NA	NA	NA	NA	47282.2	NA	#VALUE!	NA	NA	NA	NA	NA	NA	NA	NA	NA	NA	#VALUE!	#VALUE!	#VALUE!	#VALUE!	7335.77	#VALUE!
ENSG00000044574	heat shock 70kDa protein 5 (glucose-regulated protein, 78kDa) [Source:HGNC Symbol;Acc:5238]	HSPA5	33.3828	64.2357	53.3976	52.9688	2725.11	135.527	66.3388	113.247	132.548	283.862	6.70575e+07	7.86844e+07	7.86255e+07	1.7536e+08	1.13424e+08	0.0140747	49.2477	0.00703287	0.0107243	0.155389	4.44831	4.2335	4.31343	4.6653	2.76471	0.185065	4.31343	494790	1.1861e+06	694283	1.32299e+06	399574	694283
ENSG00000046604	desmoglein 2 [Source:HGNC Symbol;Acc:3049]	DSG2	11.2971	9.18501	64.4979	2.75414	24.0186	7.59556	10.2749	59.8419	10.4468	40.1432	826507	656991	4.13519e+06	22111.8	2.7803e+06	0.0305904	22.659	NA	0.032624	NA	3.34324	3.33344	3.28591	2.3836	3.5425	0.143093	3.33344	108814	63941.3	69101.9	2116.61	69259.6	69101.9
ENSG00000046647	gem (nuclear organelle) associated protein 8 [Source:HGNC Symbol;Acc:26044]	GEMIN8	NA	NA	NA	NA	18.2047	2.88186	3.23357	14.1789	5.69179	6.29778	NA	NA	NA	NA	1.36083e+06	NA	#VALUE!	NA	NA	NA	NA	NA	NA	NA	NA	NA	NA	#VALUE!	#VALUE!	#VALUE!	#VALUE!	216081	#VALUE!
ENSG00000046651	oral-facial-digital syndrome 1 [Source:HGNC Symbol;Acc:2567]	OFD1	NA	NA	NA	NA	2.15546	8.35632	7.04881	10.4178	9.36347	11.3997	NA	NA	NA	NA	303344	NA	#VALUE!	NA	NA	NA	NA	NA	NA	NA	NA	NA	NA	#VALUE!	#VALUE!	#VALUE!	#VALUE!	26609.8	#VALUE!
ENSG00000047188	YTH domain containing 2 [Source:HGNC Symbol;Acc:24721]	YTHDC2	2.63293	5.29394	3.77496	NA	25.7632	7.11748	2.62573	4.43879	10.3335	17.8752	33590.1	107498	114705	NA	532564	NA	#VALUE!	0.0167021	NA	NA	NA	NA	NA	NA	NA	NA	NA	4719.38	40940.1	25841.6	#VALUE!	29793.5	#VALUE!
ENSG00000047230	CTP synthase II [Source:HGNC Symbol;Acc:2520]	CTPS2	0.912899	2.40205	4.98028	2.71453	NA	4.5332	1.80933	6.95572	7.17847	10.5474	42216	93473.1	117915	60558.5	NA	0.0156953	44.1626	0.00893848	0.0125312	0.151233	NA	NA	NA	NA	NA	NA	NA	9312.63	51661.7	16952.3	8436.13	#VALUE!	#VALUE!
ENSG00000047249	ATPase, H+ transporting, lysosomal 50/57kDa, V1 subunit H [Source:HGNC Symbol;Acc:18303]	ATP6V1H	6.55335	7.87628	7.23025	8.32349	35.5033	39.089	48.7689	59.469	53.7634	96.1865	863397	703169	885177	334929	4.41056e+06	0.0366425	18.9165	0.0486464	0.043076	0.234485	3.6758	3.50679	3.64393	3.1607	3.65028	0.0610641	3.64393	22088	14418.4	14884.7	6229.68	45854.2	14884.7
ENSG00000047315	polymerase (RNA) II (DNA directed) polypeptide B, 140kDa [Source:HGNC Symbol;Acc:9188]	POLR2B	48.2657	46.9239	36.8336	9.33162	9.39616	107.594	85.7441	44.7857	61.5657	55.9272	2.61891e+06	1.90022e+06	1.6571e+06	132724	2.758e+06	0.0323925	21.3984	0.0316221	0.0365831	0.208828	3.23791	3.11084	3.15653	2.65642	3.97107	0.146831	3.15653	24340.6	22161.5	37000.7	2155.81	49314.1	24340.6
ENSG00000047365	ArfGAP with RhoGAP domain, ankyrin repeat and PH domain 2 [Source:HGNC Symbol;Acc:16924]	ARAP2	NA	NA	NA	NA	7.48795	8.67747	40.6084	17.9522	6.91541	2.79388	NA	NA	NA	NA	65605.4	NA	#VALUE!	NA	NA	NA	NA	NA	NA	NA	NA	NA	NA	#VALUE!	#VALUE!	#VALUE!	#VALUE!	23481.8	#VALUE!
ENSG00000047410	translocated promoter region (to activated MET oncogene) [Source:HGNC Symbol;Acc:12017]	TPR	3.14585	5.67725	3.69176	1.43982	NA	18.4423	12.7647	11.7054	25.7995	91.1879	2.5748e+06	2.46458e+06	1.85913e+06	479694	NA	0.0241343	28.7205	NA	0.022898	NA	NA	NA	NA	NA	NA	NA	NA	139614	193078	158827	18593.1	#VALUE!	#VALUE!
ENSG00000047578	KIAA0556 [Source:HGNC Symbol;Acc:29068]	KIAA0556	NA	NA	NA	NA	7.45686	4.26034	6.13871	3.41016	6.94467	5.11517	NA	NA	NA	NA	56258.2	NA	#VALUE!	NA	NA	NA	NA	NA	NA	NA	NA	NA	NA	#VALUE!	#VALUE!	#VALUE!	#VALUE!	10998.3	#VALUE!
ENSG00000047579	dystrobrevin binding protein 1 [Source:HGNC Symbol;Acc:17328]	DTNBP1	NA	NA	NA	NA	4.68121	8.322	3.99476	8.78457	6.4921	8.57291	NA	NA	NA	NA	112094	NA	#VALUE!	NA	NA	NA	NA	NA	NA	NA	NA	NA	NA	#VALUE!	#VALUE!	#VALUE!	#VALUE!	13075.3	#VALUE!
ENSG00000047621	chromosome 12 open reading frame 4 [Source:HGNC Symbol;Acc:1184]	C12orf4	4.86254	4.36545	3.2394	NA	18.8553	7.19411	12.218	5.59775	2.3488	7.10946	11189.8	14510.9	26163.4	NA	89528.3	NA	#VALUE!	NA	NA	NA	NA	NA	NA	NA	NA	NA	NA	1555.41	1187.66	4673.92	#VALUE!	12592.8	#VALUE!
ENSG00000047849	microtubule-associated protein 4 [Source:HGNC Symbol;Acc:6862]	MAP4	22.2707	19.0288	19.6987	6.71182	24.0596	37.4262	38.0064	45.2042	36.2086	112.434	9.81969e+06	9.72219e+06	6.72555e+06	1.12527e+06	6.13787e+06	0.0195848	35.3921	0.0113823	0.0171661	0.243467	3.93204	3.99603	3.82096	3.51209	3.6944	0.051071	3.82096	262375	255804	148782	31077.4	54590.9	148782
ENSG00000047932	golgi-associated PDZ and coiled-coil motif containing [Source:HGNC Symbol;Acc:17643]	GOPC	10.5323	17.9045	6.09554	NA	20.0263	20.2895	17.2169	7.68234	7.69111	18.4927	807987	1.82776e+06	622559	NA	2.58816e+06	0.0439906	15.7567	0.0284751	0.0566512	1.18606	NA	NA	NA	NA	NA	NA	NA	39822.9	106161	81037.6	#VALUE!	139956	#VALUE!
ENSG00000048028	ubiquitin specific peptidase 28 [Source:HGNC Symbol;Acc:12625]	USP28	9.5063	4.57893	4.6615	NA	44.4885	15.0647	28.1084	19.235	6.05732	12.0492	6441.3	4336.02	4116.64	NA	537570	NA	#VALUE!	NA	NA	NA	NA	NA	NA	NA	NA	NA	NA	427.576	154.261	214.018	#VALUE!	44614.6	#VALUE!
ENSG00000048162	NOP16 nucleolar protein homolog (yeast) [Source:HGNC Symbol;Acc:26934]	NOP16	8.64507	22.3648	7.98218	NA	94.4089	57.6526	16.7699	24.9609	103.022	83.5179	3.23873e+06	3.76267e+06	3.32807e+06	NA	4.24851e+07	0.0366286	18.9236	0.0338041	0.0430678	0.38995	NA	NA	NA	NA	NA	NA	NA	56176.7	224370	133331	#VALUE!	508694	#VALUE!
ENSG00000048342	coiled-coil and C2 domain containing 2A [Source:HGNC Symbol;Acc:29253]	CC2D2A	NA	NA	NA	NA	30.9841	5.30615	3.80581	1.79384	3.58873	10.0619	NA	NA	NA	NA	129420	NA	#VALUE!	NA	NA	NA	NA	NA	NA	NA	NA	NA	NA	#VALUE!	#VALUE!	#VALUE!	#VALUE!	12862.4	#VALUE!
ENSG00000048392	ribonucleotide reductase M2 B (TP53 inducible) [Source:HGNC Symbol;Acc:17296]	RRM2B	4.76111	3.04679	7.07034	7.77603	16.6474	8.83885	43.4973	13.7466	29.7183	8.69879	847462	310777	227157	167254	129969	NA	#VALUE!	NA	NA	NA	NA	NA	NA	NA	NA	NA	NA	95879.2	7144.75	16524.6	5627.96	14941	14941
ENSG00000048405	zinc finger protein 800 [Source:HGNC Symbol;Acc:27267]	ZNF800	NA	NA	NA	NA	43.5353	20.1034	14.5602	18.8468	12.092	5.9261	NA	NA	NA	NA	100198	NA	#VALUE!	NA	NA	NA	NA	NA	NA	NA	NA	NA	NA	#VALUE!	#VALUE!	#VALUE!	#VALUE!	16907.8	#VALUE!
ENSG00000048544	mitochondrial ribosomal protein S10 [Source:HGNC Symbol;Acc:14502]	MRPS10	7.62613	9.11365	9.43041	27.0481	16.8182	34.5568	27.7344	35.4356	21.8682	22.2897	939715	757277	1.02049e+06	132238	1.31683e+07	NA	#VALUE!	0.0118258	NA	NA	NA	NA	NA	NA	NA	NA	NA	27193.3	27304.6	28798.6	6047.04	590780	27304.6
ENSG00000048649	remodeling and spacing factor 1 [Source:HGNC Symbol;Acc:18118]	RSF1	5.45972	2.18786	2.20927	1.33414	8.02626	4.04385	13.9769	9.81619	26.6381	41.144	269363	184543	152607	3608.59	1.0303e+06	NA	#VALUE!	0.0240117	NA	NA	NA	NA	NA	NA	NA	NA	NA	66610.5	13203.4	15546.4	135.467	25041.2	15546.4
ENSG00000048707	vacuolar protein sorting 13 homolog D (S. cerevisiae) [Source:HGNC Symbol;Acc:23595]	VPS13D	NA	NA	NA	NA	0.527391	10.7634	9.22442	12.6714	12.3639	9.84046	NA	NA	NA	NA	48194.9	NA	#VALUE!	0.0100743	NA	NA	NA	NA	NA	NA	NA	NA	NA	#VALUE!	#VALUE!	#VALUE!	#VALUE!	4897.62	#VALUE!
ENSG00000048740	CUGBP, Elav-like family member 2 [Source:HGNC Symbol;Acc:2550]	CELF2	NA	NA	NA	NA	7.96573	0.364149	0.82917	0.0637691	0	0.621526	NA	NA	NA	NA	21225.6	NA	#VALUE!	0.0383986	NA	NA	NA	NA	NA	NA	NA	NA	NA	#VALUE!	#VALUE!	#VALUE!	#VALUE!	34150.8	#VALUE!
ENSG00000048828	family with sequence similarity 120A [Source:HGNC Symbol;Acc:13247]	FAM120A	22.2811	41.7167	51.699	15.3566	4.48577	34.7521	23.7206	43.3706	55.1514	89.7595	1.78763e+06	1.79721e+06	2.13353e+06	135936	2.60507e+06	0.0201191	34.4522	0.0098514	0.0177613	0.332965	3.20359	2.93354	2.91486	2.24629	4.06323	0.213779	2.93354	51439.5	75765.6	49193	2464.78	29022.8	49193
ENSG00000048991	R3H domain containing 1 [Source:HGNC Symbol;Acc:9757]	R3HDM1	NA	NA	NA	NA	6.87049	3.92708	3.15166	5.4887	19.112	28.3342	NA	NA	NA	NA	64028.4	NA	#VALUE!	NA	NA	NA	NA	NA	NA	NA	NA	NA	NA	#VALUE!	#VALUE!	#VALUE!	#VALUE!	2259.76	#VALUE!
ENSG00000049167	excision repair cross-complementing rodent repair deficiency, complementation group 8 [Source:HGNC Symbol;Acc:3439]	ERCC8	NA	NA	NA	NA	3.78137	12.1653	9.7263	5.13848	9.19147	11.2613	NA	NA	NA	NA	93827.3	NA	#VALUE!	NA	NA	NA	NA	NA	NA	NA	NA	NA	NA	#VALUE!	#VALUE!	#VALUE!	#VALUE!	8331.83	#VALUE!
ENSG00000049245	vesicle-associated membrane protein 3 (cellubrevin) [Source:HGNC Symbol;Acc:12644]	VAMP3	18.1859	24.1311	46.274	47.0851	21.166	23.0059	30.4847	47.2548	22.9842	90.382	4.19237e+06	5.46627e+06	6.13971e+06	5.89789e+06	1.24661e+07	0.020964	33.0637	0.0223467	0.0187338	0.152085	3.67966	3.67204	3.43974	3.41474	4.08702	0.0737895	3.67204	182230	179312	129928	256606	137926	179312
ENSG00000049247	urotensin 2 [Source:HGNC Symbol;Acc:12636]	UTS2	NA	NA	NA	NA	6.82797	0	2.17453e-85	0.00927268	0	0.0532876	NA	NA	NA	NA	1.26228e+07	NA	#VALUE!	NA	NA	NA	NA	NA	NA	NA	NA	NA	NA	#VALUE!	#VALUE!	#VALUE!	#VALUE!	2.3688e+08	#VALUE!
ENSG00000049283	epsin 3 [Source:HGNC Symbol;Acc:18235]	EPN3	0.211321	NA	4.84564	11.7314	4.7891	0.426735	1.11953	9.77314	49.5169	0.102481	192608	NA	174619	36936.6	211971	NA	#VALUE!	NA	NA	NA	NA	NA	NA	NA	NA	NA	NA	451353	#VALUE!	17867.2	745.939	2.0684e+06	#VALUE!
ENSG00000049323	latent transforming growth factor beta binding protein 1 [Source:HGNC Symbol;Acc:6714]	LTBP1	NA	NA	NA	NA	32.1131	9.23517	15.2258	0.310424	28.0653	18.8427	NA	NA	NA	NA	1840.91	NA	#VALUE!	NA	NA	NA	NA	NA	NA	NA	NA	NA	NA	#VALUE!	#VALUE!	#VALUE!	#VALUE!	97.6989	#VALUE!
ENSG00000049449	reticulocalbin 1, EF-hand calcium binding domain [Source:HGNC Symbol;Acc:9934]	RCN1	9.26572	7.51111	9.04716	17.3105	65.2295	331.581	219.778	154.794	58.7817	313.721	2.80809e+07	2.93156e+07	1.29576e+07	1.52057e+07	2.42454e+07	0.0169749	40.8338	0.0154043	0.0139888	0.0595846	4.70766	4.81752	4.38214	4.16982	3.79631	0.0944923	4.38214	84687.9	133387	83708.7	258681	77283.4	84687.9
ENSG00000049541	replication factor C (activator 1) 2, 40kDa [Source:HGNC Symbol;Acc:9970]	RFC2	10.4672	5.33063	6.39007	15.3552	12.3968	30.1448	35.8187	25.059	32.8761	107.65	3.57205e+06	3.84131e+06	3.92046e+06	724230	2.53648e+06	0.0209829	33.0339	0.0144685	0.0187432	0.17994	3.8504	4.17502	4.10515	2.99094	3.62824	0.127043	3.8504	118496	107243	156449	22029.1	23562.3	107243
ENSG00000049618	AT rich interactive domain 1B (SWI1-like) [Source:HGNC Symbol;Acc:18040]	ARID1B	NA	NA	NA	NA	98.8869	7.62231	6.65968	3.85555	7.14832	14.499	NA	NA	NA	NA	184734	NA	#VALUE!	0.00739514	NA	NA	NA	NA	NA	NA	NA	NA	NA	#VALUE!	#VALUE!	#VALUE!	#VALUE!	12741.2	#VALUE!
ENSG00000049656	CLPTM1-like [Source:HGNC Symbol;Acc:24308]	CLPTM1L	82.0666	26.6285	15.9565	NA	39.989	33.835	149.1	15.9967	92.6997	322.94	1.53197e+06	990199	671781	NA	6.13787e+06	0.0242636	28.5673	NA	0.0229618	NA	NA	NA	NA	NA	NA	NA	NA	45277.7	6641.18	41995	#VALUE!	19006.2	#VALUE!
ENSG00000049759	neural precursor cell expressed, developmentally down-regulated 4-like [Source:HGNC Symbol;Acc:7728]	NEDD4L	3.48145	8.75652	4.58844	NA	14.333	6.40906	1.49538	2.53493	1.89962	5.49256	303381	419724	252564	NA	434391	NA	#VALUE!	0.0112773	NA	NA	NA	NA	NA	NA	NA	NA	NA	47336.3	280680	99633.3	#VALUE!	79087.2	#VALUE!
ENSG00000049860	hexosaminidase B (beta polypeptide) [Source:HGNC Symbol;Acc:4879]	HEXB	13.9893	66.5023	78.2647	27.0692	10.2837	91.1566	27.2989	111.999	55.767	163.279	722185	3.83685e+06	3.82421e+06	4.24312e+06	1.22389e+07	0.0191555	36.1853	0.0148381	0.0165092	0.0703443	2.99099	3.03928	2.96712	3.47335	4.35374	0.175417	3.03928	7922.46	140549	34145.1	76086.6	74957.2	74957.2
ENSG00000049883	pentatricopeptide repeat domain 2 [Source:HGNC Symbol;Acc:25734]	PTCD2	NA	NA	NA	NA	2.91735	3.62087	3.25382	4.81908	7.27545	14.6109	NA	NA	NA	NA	18151.4	NA	#VALUE!	0.030482	NA	NA	NA	NA	NA	NA	NA	NA	NA	#VALUE!	#VALUE!	#VALUE!	#VALUE!	1242.32	#VALUE!
ENSG00000050327	Rho guanine nucleotide exchange factor (GEF) 5 [Source:HGNC Symbol;Acc:13209]	ARHGEF5	NA	NA	NA	NA	7.96967	0.082404	0.352547	20.2959	11.3415	4.14085	NA	NA	NA	NA	33211.4	NA	#VALUE!	NA	NA	NA	NA	NA	NA	NA	NA	NA	NA	#VALUE!	#VALUE!	#VALUE!	#VALUE!	8020.42	#VALUE!
ENSG00000050393	coiled-coil domain containing 90A [Source:HGNC Symbol;Acc:21097]	CCDC90A	NA	NA	NA	16.9492	13.5505	13.5177	13.5506	13.1895	16.357	12.8357	NA	NA	NA	153127	89255.8	NA	#VALUE!	0.00647026	NA	NA	NA	NA	NA	NA	NA	NA	NA	#VALUE!	#VALUE!	#VALUE!	9361.53	6953.72	#VALUE!
ENSG00000050405	LIM domain and actin binding 1 [Source:HGNC Symbol;Acc:24636]	LIMA1	14.5191	13.2893	32.8342	2.95904	18.6568	19.2267	26.0554	74.8497	10.9063	11.265	3.22387e+06	2.16743e+06	3.75255e+06	200463	1.31281e+06	NA	#VALUE!	0.0246391	NA	NA	NA	NA	NA	NA	NA	NA	NA	167677	83185.4	50134.5	18380.4	116539	83185.4
ENSG00000050426	LETM1 domain containing 1 [Source:HGNC Symbol;Acc:24241]	LETMD1	NA	NA	NA	NA	69.4163	21.9784	19.2562	39.7889	49.1564	54.0003	NA	NA	NA	NA	699532	NA	#VALUE!	NA	NA	NA	NA	NA	NA	NA	NA	NA	NA	#VALUE!	#VALUE!	#VALUE!	#VALUE!	12954.2	#VALUE!
ENSG00000050748	mitogen-activated protein kinase 9 [Source:HGNC Symbol;Acc:6886]	MAPK9	5.76762	7.70085	7.61668	NA	9.88753	27.5901	32.2033	30.2785	57.4552	32.6657	395636	621360	449281	NA	442200	0.0143871	48.1784	0.0152132	0.0110877	0.17366	NA	NA	NA	NA	NA	NA	NA	14339.8	19294.9	14838.3	#VALUE!	13537.1	#VALUE!
ENSG00000050820	breast cancer anti-estrogen resistance 1 [Source:HGNC Symbol;Acc:971]	BCAR1	11.5542	6.52995	3.40379	NA	58.0817	9.99459	26.854	9.21088	103.771	24.6082	126995	201903	164044	NA	648721	NA	#VALUE!	0.0429979	NA	NA	NA	NA	NA	NA	NA	NA	NA	12706.4	7518.54	17809.8	#VALUE!	26362	#VALUE!
ENSG00000051009	family with sequence similarity 160, member A2 [Source:HGNC Symbol;Acc:25378]	FAM160A2	NA	NA	NA	NA	11.1443	1.92006	8.93147	6.89769	9.09766	17.067	NA	NA	NA	NA	295356	NA	#VALUE!	0.0100212	NA	NA	NA	NA	NA	NA	NA	NA	NA	#VALUE!	#VALUE!	#VALUE!	#VALUE!	17305.7	#VALUE!
ENSG00000051108	homocysteine-inducible, endoplasmic reticulum stress-inducible, ubiquitin-like domain member 1 [Source:HGNC Symbol;Acc:13744]	HERPUD1	NA	NA	NA	NA	11.8604	66.3499	51.939	64.4009	34.9369	158.542	NA	NA	NA	NA	483347	NA	#VALUE!	NA	NA	NA	NA	NA	NA	NA	NA	NA	NA	#VALUE!	#VALUE!	#VALUE!	#VALUE!	3048.7	#VALUE!
ENSG00000051128	homer homolog 3 (Drosophila) [Source:HGNC Symbol;Acc:17514]	HOMER3	12.3112	27.6083	22.0231	NA	7.25818	36.1913	9.23593	27.4942	7.58632	10.0985	158842	333503	201158	NA	884872	NA	#VALUE!	0.0190737	NA	NA	NA	NA	NA	NA	NA	NA	NA	4388.97	36109.3	7316.4	#VALUE!	87624.1	#VALUE!
ENSG00000051180	RAD51 homolog (S. cerevisiae) [Source:HGNC Symbol;Acc:9817]	RAD51	5.16541	4.0548	4.29329	NA	4.97616	16.7488	10.5064	12.9705	10.4103	32.3655	246283	234203	235279	NA	499972	NA	#VALUE!	0.0992956	NA	NA	NA	NA	NA	NA	NA	NA	NA	14704.5	22291.4	18139.6	#VALUE!	15447.7	#VALUE!
ENSG00000051341	polymerase (DNA directed), theta [Source:HGNC Symbol;Acc:9186]	POLQ	NA	NA	NA	NA	1.08187	3.1729	9.8048	4.86458	1.52851	3.75245	NA	NA	NA	NA	5648.7	NA	#VALUE!	NA	NA	NA	NA	NA	NA	NA	NA	NA	NA	#VALUE!	#VALUE!	#VALUE!	#VALUE!	1505.34	#VALUE!
ENSG00000051382	phosphoinositide-3-kinase, catalytic, beta polypeptide [Source:HGNC Symbol;Acc:8976]	PIK3CB	2.17584	4.15475	12.054	NA	27.729	8.97664	11.8871	23.4696	23.3823	17.1035	23379.7	32761.2	38479.1	NA	29558.8	NA	#VALUE!	0.0194147	NA	NA	NA	NA	NA	NA	NA	NA	NA	2604.51	2756.03	1639.53	#VALUE!	1728.23	#VALUE!
ENSG00000051523	cytochrome b-245, alpha polypeptide [Source:HGNC Symbol;Acc:2577]	CYBA	NA	NA	NA	NA	39.2221	0.951861	0	0	342.754	840.506	NA	NA	NA	NA	4.32291e+06	NA	#VALUE!	NA	NA	NA	NA	NA	NA	NA	NA	NA	NA	#VALUE!	#VALUE!	#VALUE!	#VALUE!	5143.23	#VALUE!
ENSG00000051620	heme binding protein 2 [Source:HGNC Symbol;Acc:15716]	HEBP2	13.897	7.39097	17.2587	NA	38.4841	44.257	33.964	42.0545	29.7965	7.56817	4.85339e+06	3.62403e+06	3.22313e+06	NA	8.20071e+06	NA	#VALUE!	NA	NA	NA	NA	NA	NA	NA	NA	NA	NA	109664	106702	76641.8	#VALUE!	1.08358e+06	#VALUE!
ENSG00000052126	pleckstrin homology domain containing, family A member 5 [Source:HGNC Symbol;Acc:30036]	PLEKHA5	3.78037	NA	NA	NA	12.9574	0.12889	7.27253	11.1606	5.34129	19.5061	37461	NA	NA	NA	558587	NA	#VALUE!	NA	NA	NA	NA	NA	NA	NA	NA	NA	NA	290644	#VALUE!	#VALUE!	#VALUE!	28636.5	#VALUE!
ENSG00000052344	protease, serine, 8 [Source:HGNC Symbol;Acc:9491]	PRSS8	NA	NA	NA	26.4078	NA	0.161224	0.880365	26.3578	26.4755	0.538721	NA	NA	NA	773464	NA	NA	#VALUE!	NA	NA	NA	NA	NA	NA	NA	NA	NA	NA	#VALUE!	#VALUE!	#VALUE!	29214.3	#VALUE!	#VALUE!
ENSG00000052723	suppressor of IKBKE 1 [Source:HGNC Symbol;Acc:26119]	SIKE1	NA	NA	NA	34.2833	23.0024	27.2642	23.8932	15.8162	160.761	37.766	NA	NA	NA	333141	1.09696e+06	NA	#VALUE!	0.0608976	NA	NA	NA	NA	NA	NA	NA	NA	NA	#VALUE!	#VALUE!	#VALUE!	2072.28	29046.2	#VALUE!
ENSG00000052749	ribosomal RNA processing 12 homolog (S. cerevisiae) [Source:HGNC Symbol;Acc:29100]	RRP12	3.72806	7.19694	4.2498	5.47449	6.78375	10.1227	5.31004	7.29701	17.2966	17.4907	1.71527e+06	2.01255e+06	2.24105e+06	1.61339e+06	1.46537e+06	0.0187842	36.9005	0.0131888	0.016057	0.120732	3.93257	3.71632	3.9918	3.73911	3.6042	0.0423377	3.73911	169448	379008	307118	93277.7	83780.2	169448
ENSG00000052795	folliculin interacting protein 2 [Source:HGNC Symbol;Acc:29280]	FNIP2	NA	NA	NA	NA	2.46354	1.4316	1.50013	0.502725	0.989702	2.30293	NA	NA	NA	NA	10542.2	NA	#VALUE!	NA	NA	NA	NA	NA	NA	NA	NA	NA	NA	#VALUE!	#VALUE!	#VALUE!	#VALUE!	4577.75	#VALUE!
ENSG00000052802	methylsterol monooxygenase 1 [Source:HGNC Symbol;Acc:10545]	MSMO1	22.2715	16.8187	56.376	NA	18.435	18.342	26.8985	68.6917	31.1251	28.7218	6.07401e+06	3.26208e+06	6.28306e+06	NA	1.40029e+06	0.040762	17.0047	0.0316221	0.0518928	0.853285	NA	NA	NA	NA	NA	NA	NA	331153	121274	91467.5	#VALUE!	48753.5	#VALUE!
ENSG00000052841	tetratricopeptide repeat domain 17 [Source:HGNC Symbol;Acc:25596]	TTC17	NA	NA	NA	NA	6.06373	70.0344	24.2826	23.0353	15.9071	24.247	NA	NA	NA	NA	19874.9	0.0595888	11.6322	NA	0.0991012	NA	NA	NA	NA	NA	NA	NA	NA	#VALUE!	#VALUE!	#VALUE!	#VALUE!	819.684	#VALUE!
ENSG00000053108	follistatin-like 4 [Source:HGNC Symbol;Acc:21389]	FSTL4	NA	NA	NA	NA	43.877	0	0.246713	0	1.14193	98.3876	NA	NA	NA	NA	1.16476e+06	NA	#VALUE!	NA	NA	NA	NA	NA	NA	NA	NA	NA	NA	#VALUE!	#VALUE!	#VALUE!	#VALUE!	11838.4	#VALUE!
ENSG00000053254	forkhead box N3 [Source:HGNC Symbol;Acc:1928]	FOXN3	NA	NA	NA	NA	5.06161	13.2226	22.276	0.14525	7.59241	16.8238	NA	NA	NA	NA	1.67771e+06	NA	#VALUE!	NA	NA	NA	NA	NA	NA	NA	NA	NA	NA	#VALUE!	#VALUE!	#VALUE!	#VALUE!	99722.6	#VALUE!
ENSG00000053371	aldo-keto reductase family 7, member A2 (aflatoxin aldehyde reductase) [Source:HGNC Symbol;Acc:389]	AKR7A2	7.41877	5.78207	13.4552	19.9841	9.09148	10.742	12.4142	19.3991	22.1175	39.2975	6.16631e+06	3.63194e+06	5.50169e+06	2.07315e+06	4.58351e+06	0.013149	52.7147	0.00833701	0.0096968	0.0572398	4.03574	3.9141	3.72765	3.13199	3.8186	0.094207	3.8186	574038	292563	283605	93733.6	116636	283605
ENSG00000053372	mRNA turnover 4 homolog (S. cerevisiae) [Source:HGNC Symbol;Acc:18477]	MRTO4	9.43204	8.85604	7.17056	30.0495	74.3428	8.79919	7.12599	5.74679	31.5859	57.3089	1.22532e+07	1.09693e+07	1.24066e+07	1.04191e+07	5.23897e+07	0.0178541	38.8229	0.0169457	0.0150074	0.0815921	4.36151	4.34081	4.48597	3.78786	4.09587	0.065774	4.34081	1.39253e+06	1.53934e+06	2.15888e+06	329864	914164	1.39253e+06
ENSG00000053501	unconventional SNARE in the ER 1 homolog (S. cerevisiae) [Source:HGNC Symbol;Acc:30882]	USE1	2.99458	13.3671	10.1801	12.8234	7.87176	14.2891	1.07509	8.58076	8.02127	23.2712	123629	165047	202172	183399	1.23827e+06	NA	#VALUE!	0.120952	NA	NA	NA	NA	NA	NA	NA	NA	NA	8651.95	153519	23561.1	22864.1	53210.3	23561.1
ENSG00000053747	laminin, alpha 3 [Source:HGNC Symbol;Acc:6483]	LAMA3	0.248027	0.184522	31.061	NA	3.8059	0.0696679	0.275632	19.7565	0.424205	3.34529	15985.3	11234	55900.1	NA	12050.1	NA	#VALUE!	NA	NA	NA	NA	NA	NA	NA	NA	NA	NA	229450	40757.3	2829.45	#VALUE!	3602.11	#VALUE!
ENSG00000053770	MU-2/AP1M2 domain containing, death-inducing [Source:HGNC Symbol;Acc:20192]	MUDENG	NA	NA	NA	NA	72.0789	16.5013	26.7123	10.3824	27.3915	25.0944	NA	NA	NA	NA	2.86852e+07	NA	#VALUE!	NA	NA	NA	NA	NA	NA	NA	NA	NA	NA	#VALUE!	#VALUE!	#VALUE!	#VALUE!	1.14309e+06	#VALUE!
ENSG00000053900	anaphase promoting complex subunit 4 [Source:HGNC Symbol;Acc:19990]	ANAPC4	3.22808	4.83918	3.32292	NA	26.6869	10.8507	7.95197	5.00518	24.0863	10.1416	435114	470798	523187	NA	375691	NA	#VALUE!	0.0405453	NA	NA	NA	NA	NA	NA	NA	NA	NA	40100.1	59205.2	104529	#VALUE!	37044.6	#VALUE!
ENSG00000054116	trafficking protein particle complex 3 [Source:HGNC Symbol;Acc:19942]	TRAPPC3	21.2898	37.3052	22.2094	35.9212	112.311	91.9177	28.3503	48.3715	67.9813	110.241	7.27946e+06	7.02546e+06	5.92725e+06	2.1687e+06	2.49678e+07	0.0292772	23.6754	0.0259752	0.0303926	0.185944	3.99411	3.73509	3.8865	3.24104	3.80714	0.0780214	3.80714	79195.4	247809	122536	31901.4	226484	122536
ENSG00000054118	thyroid hormone receptor associated protein 3 [Source:HGNC Symbol;Acc:22964]	THRAP3	1.15556	19.3282	15.0115	6.49245	33.6719	44.6782	44.501	35.1085	30.9576	82.6106	5.00393e+06	5.04544e+06	5.63467e+06	685729	8.54797e+06	0.0129678	53.4513	0.0155879	0.00952403	0.255256	4.74657	3.52676	3.6845	3.1338	3.51465	0.163363	3.52676	111999	113378	160493	22150.6	103473	111999
ENSG00000054148	phosphohistidine phosphatase 1 [Source:HGNC Symbol;Acc:30033]	PHPT1	28.9289	12.817	14.9271	NA	NA	38.7673	50.834	28.8498	55.7411	216.375	1.52901e+07	1.34886e+07	5.46798e+06	NA	NA	0.0157753	43.9387	NA	0.0125711	NA	NA	NA	NA	NA	NA	NA	NA	394406	265345	189533	#VALUE!	#VALUE!	#VALUE!
ENSG00000054219	lymphocyte antigen 75 [Source:HGNC Symbol;Acc:6729]	LY75	NA	NA	NA	NA	5.21172	0	0	3.48745	0.0340421	0.403079	NA	NA	NA	NA	48749	NA	#VALUE!	0.0383986	NA	NA	NA	NA	NA	NA	NA	NA	NA	#VALUE!	#VALUE!	#VALUE!	#VALUE!	120942	#VALUE!
ENSG00000054267	AT rich interactive domain 4B (RBP1-like) [Source:HGNC Symbol;Acc:15550]	ARID4B	NA	NA	NA	NA	15.7471	7.48836	9.32058	7.02049	8.86828	9.57195	NA	NA	NA	NA	208640	NA	#VALUE!	NA	NA	NA	NA	NA	NA	NA	NA	NA	NA	#VALUE!	#VALUE!	#VALUE!	#VALUE!	21797	#VALUE!
ENSG00000054523	kinesin family member 1B [Source:HGNC Symbol;Acc:16636]	KIF1B	7.57181	9.23876	5.76254	NA	10.7157	7.72714	13.0089	5.05067	12.3957	23.6714	55948.2	55999.3	78410.5	NA	282781	0.0151529	45.7434	NA	0.0119082	NA	NA	NA	NA	NA	NA	NA	NA	7240.48	4304.69	15524.8	#VALUE!	11946.1	#VALUE!
ENSG00000054598	forkhead box C1 [Source:HGNC Symbol;Acc:3800]	FOXC1	NA	NA	NA	NA	8.79406	7.96241	3.79567	18.4544	0.353099	14.3423	NA	NA	NA	NA	331027	NA	#VALUE!	NA	NA	NA	NA	NA	NA	NA	NA	NA	NA	#VALUE!	#VALUE!	#VALUE!	#VALUE!	23080.5	#VALUE!
ENSG00000054611	TBC1 domain family, member 22A [Source:HGNC Symbol;Acc:1309]	TBC1D22A	NA	NA	NA	NA	11.3686	1.95417	4.53962	5.57854	9.29645	12.7562	NA	NA	NA	NA	569494	NA	#VALUE!	0.0267634	NA	NA	NA	NA	NA	NA	NA	NA	NA	#VALUE!	#VALUE!	#VALUE!	#VALUE!	44644.5	#VALUE!
ENSG00000054654	spectrin repeat containing, nuclear envelope 2 [Source:HGNC Symbol;Acc:17084]	SYNE2	6.03397	2.42163	13.4868	0.0902656	NA	5.1107	12.8211	24.3917	11.0327	16.7187	154104	129971	189958	3689.81	NA	0.0221671	31.2692	0.0180537	0.0202046	0.0905398	NA	NA	NA	NA	NA	NA	NA	30153.2	10137.3	7787.83	334.443	#VALUE!	#VALUE!
ENSG00000054793	ATPase, class II, type 9A [Source:HGNC Symbol;Acc:13540]	ATP9A	NA	NA	NA	4.06783	37.5275	3.40735	6.70368	16.3439	17.8134	28.8445	NA	NA	NA	32748.5	423131	NA	#VALUE!	NA	NA	NA	NA	NA	NA	NA	NA	NA	NA	#VALUE!	#VALUE!	#VALUE!	1838.42	14669.4	#VALUE!
ENSG00000054965	family with sequence similarity 168, member A [Source:HGNC Symbol;Acc:28999]	FAM168A	NA	NA	NA	NA	1.9754	4.70563	6.18682	3.99612	8.48247	14.2059	NA	NA	NA	NA	1.6463e+06	0.0409355	16.9327	NA	0.0519757	NA	NA	NA	NA	NA	NA	NA	NA	#VALUE!	#VALUE!	#VALUE!	#VALUE!	115889	#VALUE!
ENSG00000055044	NOP58 ribonucleoprotein homolog (yeast) [Source:HGNC Symbol;Acc:29926]	NOP58	28.8071	26.4067	18.6009	24.0509	174.849	44.8275	58.7232	37.1162	60.9571	131.832	6.6125e+06	6.74557e+06	7.1964e+06	1.56275e+07	1.81199e+07	0.0314581	22.034	0.00938718	0.0339689	1.03475	3.85179	3.89822	4.0785	4.30368	3.50641	0.0751198	3.89822	147510	114871	193888	256369	137447	147510
ENSG00000055070	chromosome 1 open reading frame 144 [Source:HGNC Symbol;Acc:30232]	C1orf144	NA	NA	NA	NA	16.1404	30.6271	38.2412	33.9325	67.0628	126.513	NA	NA	NA	NA	1.64157e+07	NA	#VALUE!	NA	NA	NA	NA	NA	NA	NA	NA	NA	NA	#VALUE!	#VALUE!	#VALUE!	#VALUE!	129755	#VALUE!
ENSG00000055130	cullin 1 [Source:HGNC Symbol;Acc:2551]	CUL1	4.15258	6.35625	16.8309	NA	26.3553	17.2227	3.77738	18.2109	24.9387	19.333	622714	1.68453e+06	1.79472e+06	NA	856628	0.0179436	38.6293	0.0183676	0.015052	0.13957	NA	NA	NA	NA	NA	NA	NA	36156.6	445952	98551.7	#VALUE!	44309.1	#VALUE!
ENSG00000055147	family with sequence similarity 114, member A2 [Source:HGNC Symbol;Acc:1333]	FAM114A2	NA	NA	NA	NA	21.1814	16.2595	16.8499	11.8291	9.91801	10.3901	NA	NA	NA	NA	1.87641e+06	0.0196979	35.1889	0.00952208	0.0172232	0.324174	NA	NA	NA	NA	NA	NA	NA	#VALUE!	#VALUE!	#VALUE!	#VALUE!	180596	#VALUE!
ENSG00000055163	cytoplasmic FMR1 interacting protein 2 [Source:HGNC Symbol;Acc:13760]	CYFIP2	0.56753	1.00965	NA	NA	5.34136	3.4743	5.35929	0	11.349	9.1714	32174.9	7733.18	NA	NA	21309.9	0.0115585	59.9685	NA	0.00801528	NA	NA	NA	NA	NA	NA	NA	NA	9260.82	1442.95	#VALUE!	#VALUE!	2323.52	#VALUE!
ENSG00000055208	TGF-beta activated kinase 1/MAP3K7 binding protein 2 [Source:HGNC Symbol;Acc:17075]	TAB2	NA	NA	NA	NA	5.03464	20.8579	20.8048	14.1145	27.5648	26.8673	NA	NA	NA	NA	68561.3	NA	#VALUE!	NA	NA	NA	NA	NA	NA	NA	NA	NA	NA	#VALUE!	#VALUE!	#VALUE!	#VALUE!	2551.85	#VALUE!
ENSG00000055211	chromosome 6 open reading frame 72 [Source:HGNC Symbol;Acc:21074]	C6orf72	NA	NA	NA	NA	9.82548	20.8759	13.1846	11.0128	17.9973	13.4537	NA	NA	NA	NA	1.11291e+07	NA	#VALUE!	NA	NA	NA	NA	NA	NA	NA	NA	NA	NA	#VALUE!	#VALUE!	#VALUE!	#VALUE!	827213	#VALUE!
ENSG00000055332	eukaryotic translation initiation factor 2-alpha kinase 2 [Source:HGNC Symbol;Acc:9437]	EIF2AK2	11.4386	4.66597	15.9817	4.75558	21.4263	33.7016	35.7447	46.6632	13.642	10.7442	5.06517e+06	5.07741e+06	4.92772e+06	2.66266e+06	4.84895e+06	0.0241599	28.6899	0.0110188	0.0229103	0.500565	4.02408	4.41456	3.86688	4.12597	3.73256	0.0646818	4.02408	150295	142046	105602	195181	451308	150295
ENSG00000055483	ubiquitin specific peptidase 36 [Source:HGNC Symbol;Acc:20062]	USP36	3.93075	6.60508	1.66136	NA	4.75947	3.46752	2.21257	1.3976	9.26724	14.5244	231557	246557	183354	NA	641703	NA	#VALUE!	0.0234219	NA	NA	NA	NA	NA	NA	NA	NA	NA	66779	111434	131192	#VALUE!	44181	#VALUE!
ENSG00000055609	myeloid/lymphoid or mixed-lineage leukemia 3 [Source:HGNC Symbol;Acc:13726]	MLL3	NA	NA	NA	NA	9.52647	12.2397	5.34075	8.9489	33.402	13.0177	NA	NA	NA	NA	54377.7	NA	#VALUE!	NA	NA	NA	NA	NA	NA	NA	NA	NA	NA	#VALUE!	#VALUE!	#VALUE!	#VALUE!	4177.21	#VALUE!
ENSG00000055917	pumilio homolog 2 (Drosophila) [Source:HGNC Symbol;Acc:14958]	PUM2	35.8904	34.351	45.2457	NA	9.02963	44.7584	62.6624	73.5156	35.8927	30.67	359506	217276	369166	NA	852051	NA	#VALUE!	0.0295019	NA	NA	NA	NA	NA	NA	NA	NA	NA	8032.14	3467.41	5021.6	#VALUE!	27781.3	#VALUE!
ENSG00000055950	mitochondrial ribosomal protein L43 [Source:HGNC Symbol;Acc:14517]	MRPL43	18.6039	24.5686	32.7449	101.523	37.3379	60.813	30.1458	71.4083	55.6159	87.4559	1.64409e+06	1.60745e+06	1.56942e+06	1.9584e+06	1.37073e+07	NA	#VALUE!	0.0105023	NA	NA	NA	NA	NA	NA	NA	NA	NA	27035.1	53322.6	21978.1	35213	156734	35213
ENSG00000055955	inter-alpha-trypsin inhibitor heavy chain family, member 4 [Source:HGNC Symbol;Acc:6169]	ITIH4	NA	NA	NA	NA	6.86278	0.649915	2.72911	0.2162	2.66287	0.224942	NA	NA	NA	NA	10630	NA	#VALUE!	NA	NA	NA	NA	NA	NA	NA	NA	NA	NA	#VALUE!	#VALUE!	#VALUE!	#VALUE!	47256.4	#VALUE!
ENSG00000056050	chromosome 4 open reading frame 27 [Source:HGNC Symbol;Acc:26051]	C4orf27	4.73644	2.58405	3.01755	NA	8.33259	7.69753	13.9533	10.8261	11.0363	24.008	1.03468e+06	689595	499410	NA	491017	0.0289384	23.9525	0.0259752	0.0295375	0.149952	NA	NA	NA	NA	NA	NA	NA	134417	49421.7	46130.2	#VALUE!	20452.2	#VALUE!
ENSG00000056097	zinc finger RNA binding protein [Source:HGNC Symbol;Acc:17277]	ZFR	13.4955	10.4283	7.29157	4.15661	256.63	20.4783	27.6823	13.2702	18.7213	77.2978	1.23593e+06	1.0109e+06	956537	77206.7	3.15445e+06	0.0306663	22.6029	0.0284751	0.032662	0.176246	3.44182	3.46651	3.5979	2.74893	2.56964	0.14841	3.44182	60353.3	36518	72081.6	4124	40809	40809
ENSG00000056277	zinc finger protein 280C [Source:HGNC Symbol;Acc:25955]	ZNF280C	NA	NA	NA	NA	5.04875	3.50726	0.739202	1.27563	2.95232	1.17028	NA	NA	NA	NA	54713.9	NA	#VALUE!	0.0190737	NA	NA	NA	NA	NA	NA	NA	NA	NA	#VALUE!	#VALUE!	#VALUE!	#VALUE!	46752.9	#VALUE!
ENSG00000056558	TNF receptor-associated factor 1 [Source:HGNC Symbol;Acc:12031]	TRAF1	0.626531	5.73045	0.204173	NA	NA	4.79276	0.473123	0.17435	0.146232	0.260736	50751.7	372075	38904.8	NA	NA	NA	#VALUE!	0.0326688	NA	NA	NA	NA	NA	NA	NA	NA	NA	10589.2	786422	223142	#VALUE!	#VALUE!	#VALUE!
ENSG00000056586	ring finger and CCCH-type domains 2 [Source:HGNC Symbol;Acc:21461]	RC3H2	NA	NA	NA	NA	25.7733	48.3958	33.1056	18.034	98.8374	105.53	NA	NA	NA	NA	193815	NA	#VALUE!	NA	NA	NA	NA	NA	NA	NA	NA	NA	NA	#VALUE!	#VALUE!	#VALUE!	#VALUE!	1836.59	#VALUE!
ENSG00000056661	polycomb group ring finger 2 [Source:HGNC Symbol;Acc:12929]	PCGF2	4.11655	4.6382	2.35491	NA	3.67829	8.87668	5.98622	6.28792	35.2518	42.6138	637595	368981	447023	NA	110398	NA	#VALUE!	NA	NA	NA	NA	NA	NA	NA	NA	NA	NA	71828.1	61638.4	71092.4	#VALUE!	2590.67	#VALUE!
ENSG00000057019	discoidin, CUB and LCCL domain containing 2 [Source:HGNC Symbol;Acc:24627]	DCBLD2	112.227	214.631	26.9021	NA	5.63242	290.976	193.217	36.5446	0.0429415	12.1697	28152.3	74271.7	9391.93	NA	82700.1	NA	#VALUE!	NA	NA	NA	NA	NA	NA	NA	NA	NA	NA	96.7513	384.395	256.999	#VALUE!	6795.57	#VALUE!
ENSG00000057149	serpin peptidase inhibitor, clade B (ovalbumin), member 3 [Source:HGNC Symbol;Acc:10569]	SERPINB3	NA	NA	NA	NA	37.6272	0	0	0	0	0.0071909	NA	NA	NA	NA	864797	NA	#VALUE!	NA	NA	NA	NA	NA	NA	NA	NA	NA	NA	#VALUE!	#VALUE!	#VALUE!	#VALUE!	1.20263e+08	#VALUE!
ENSG00000057252	sterol O-acyltransferase 1 [Source:HGNC Symbol;Acc:11177]	SOAT1	9.34329	21.3642	18.6492	NA	28.7429	27.0697	11.1502	17.5038	11.0491	19.4698	1.62171e+06	3.90679e+06	3.26864e+06	NA	1.02646e+06	NA	#VALUE!	0.0326688	NA	NA	NA	NA	NA	NA	NA	NA	NA	59908.8	350379	186739	#VALUE!	52720.6	#VALUE!
ENSG00000057294	plakophilin 2 [Source:HGNC Symbol;Acc:9024]	PKP2	5.41056	4.08337	13.6007	1.85427	12.1487	6.40921	19.1849	21.1925	7.77228	1.80742	813916	472122	1.75177e+06	16959.3	25718.3	NA	#VALUE!	NA	NA	NA	NA	NA	NA	NA	NA	NA	NA	126992	24609	82659.7	2182.02	14229.3	24609
ENSG00000057608	GDP dissociation inhibitor 2 [Source:HGNC Symbol;Acc:4227]	GDI2	74.573	62.2674	95.6193	66.9563	22.9276	98.6462	131.781	174.881	135.805	136.334	4.63282e+07	4.29927e+07	5.5824e+07	6.68297e+07	5.66536e+07	0.0128547	53.9216	0.00969438	0.00938953	0.0128322	3.89954	3.94541	3.87255	4.10545	4.49914	0.0637841	3.94541	469640	326244	319211	492101	415550	415550
ENSG00000057663	ATG5 autophagy related 5 homolog (S. cerevisiae) [Source:HGNC Symbol;Acc:589]	ATG5	5.14133	11.576	7.71404	NA	12.5442	27.5827	11.169	18.0471	11.4488	11.6877	844508	1.3338e+06	822470	NA	540730	NA	#VALUE!	NA	NA	NA	NA	NA	NA	NA	NA	NA	NA	30617.3	119420	45573.5	#VALUE!	46264.9	#VALUE!
ENSG00000057757	PITH (C-terminal proteasome-interacting domain of thioredoxin-like) domain containing 1 [Source:HGNC Symbol;Acc:25022]	PITHD1	14.9701	13.5087	20.0215	25.9025	56.756	9.38163	10.8154	20.6684	19.9749	44.0057	1.0407e+06	802408	666945	80798.5	1.98518e+07	0.016259	42.6316	NA	0.0130801	NA	3.04967	2.98135	2.73016	1.70163	3.75136	0.261017	2.98135	110930	74191.3	32268.9	4045	451120	74191.3
ENSG00000057935	metastasis associated 1 family, member 3 [Source:HGNC Symbol;Acc:23784]	MTA3	5.55972	4.99931	7.23125	10.4839	5.92906	19.3114	40.6893	49.0195	30.1491	23.6385	110192	48090	75415.4	30613.3	377635	NA	#VALUE!	NA	NA	NA	NA	NA	NA	NA	NA	NA	NA	5706.06	1181.88	1538.48	1015.4	15975.4	1538.48
ENSG00000058056	ubiquitin specific peptidase 13 (isopeptidase T-3) [Source:HGNC Symbol;Acc:12611]	USP13	NA	NA	NA	NA	11.2903	25.7727	16.8348	10.0257	7.98145	12.9333	NA	NA	NA	NA	946582	0.0260328	26.6259	NA	0.0253942	NA	NA	NA	NA	NA	NA	NA	NA	#VALUE!	#VALUE!	#VALUE!	#VALUE!	73189.5	#VALUE!
ENSG00000058085	laminin, gamma 2 [Source:HGNC Symbol;Acc:6493]	LAMC2	8.90546	0.962643	140.869	NA	NA	0.499731	22.8048	296.736	0.666183	0.891829	76186.1	243820	707402	NA	NA	NA	#VALUE!	NA	NA	NA	NA	NA	NA	NA	NA	NA	NA	152454	10691.6	2383.94	#VALUE!	#VALUE!	#VALUE!
ENSG00000058091	cyclin-dependent kinase 14 [Source:HGNC Symbol;Acc:8883]	CDK14	64.0477	10.9611	26.0297	NA	5.89082	15.668	74.4163	31.305	0.537346	29.5505	157510	69824.6	327300	NA	357483	NA	#VALUE!	0.0486464	NA	NA	NA	NA	NA	NA	NA	NA	NA	10053	938.298	10455.2	#VALUE!	12097.4	#VALUE!
ENSG00000058262	Sec61 alpha 1 subunit (S. cerevisiae) [Source:HGNC Symbol;Acc:18276]	SEC61A1	50.0684	50.7143	60.8201	88.1494	0.17115	61.7852	62.7964	81.5612	173.953	154.251	6.17421e+06	5.54347e+06	7.63567e+06	58525.4	2.98846e+06	0.016071	43.1303	0.0169457	0.0129168	0.169595	3.29358	3.24121	3.30136	1.02468	5.44463	0.479301	3.29358	99930.3	88276.9	93618.9	336.444	19374	88276.9
ENSG00000058272	protein phosphatase 1, regulatory subunit 12A [Source:HGNC Symbol;Acc:7618]	PPP1R12A	7.97667	7.69711	8.51112	3.34167	35.8218	35.952	38.4747	21.0533	29.4161	25.9021	1.71088e+06	2.62596e+06	2.18024e+06	303052	3.33789e+06	0.014662	47.275	0.0131888	0.0113316	0.0781777	3.49441	3.69597	3.57153	3.12057	3.13234	0.0771378	3.49441	47587.9	68251.6	103558	10302.2	128866	68251.6
ENSG00000058404	calcium/calmodulin-dependent protein kinase II beta [Source:HGNC Symbol;Acc:1461]	CAMK2B	0.463165	3.01878	0.381529	NA	NA	0.843285	0.524517	0	9.95568	0.18418	1.75386e+06	1.12713e+06	1.16753e+06	NA	NA	NA	#VALUE!	NA	NA	NA	NA	NA	NA	NA	NA	NA	NA	2.07979e+06	2.1489e+06	#DIV/0!	#VALUE!	#VALUE!	#DIV/0!
ENSG00000058453	ciliary rootlet coiled-coil, rootletin [Source:HGNC Symbol;Acc:21299]	CROCC	NA	NA	NA	0.21387	12.1953	5.46632	6.16438	7.37198	6.67306	10.6038	NA	NA	NA	122822	347081	NA	#VALUE!	NA	NA	NA	NA	NA	NA	NA	NA	NA	NA	#VALUE!	#VALUE!	#VALUE!	18405.6	32731.7	#VALUE!
ENSG00000058600	polymerase (RNA) III (DNA directed) polypeptide E (80kD) [Source:HGNC Symbol;Acc:30347]	POLR3E	NA	NA	NA	NA	37.5405	14.1284	13.501	12.0185	43.8057	42.9599	NA	NA	NA	NA	1.46537e+06	0.0318712	21.7484	NA	0.0351891	NA	NA	NA	NA	NA	NA	NA	NA	#VALUE!	#VALUE!	#VALUE!	#VALUE!	34110.3	#VALUE!
ENSG00000058668	ATPase, Ca++ transporting, plasma membrane 4 [Source:HGNC Symbol;Acc:817]	ATP2B4	8.62098	13.2569	36.2983	NA	7.31947	7.98523	7.15534	26.0054	4.28908	17.5082	29578	79001.8	51949.6	NA	1.50352e+06	0.0132644	52.2564	NA	0.00984103	NA	NA	NA	NA	NA	NA	NA	NA	3704.09	11041	1997.65	#VALUE!	85875.2	#VALUE!
ENSG00000058673	zinc finger CCCH-type containing 11A [Source:HGNC Symbol;Acc:29093]	ZC3H11A	14.1671	14.61	14.9229	NA	15.9064	87.5965	62.2152	75.4217	70.262	48.9276	256493	177942	198206	NA	1.0223e+06	0.0266363	26.0226	0.0253183	0.0266471	0.0559351	NA	NA	NA	NA	NA	NA	NA	2928.12	2860.11	2627.97	#VALUE!	20894.2	#VALUE!
ENSG00000058729	RIO kinase 2 (yeast) [Source:HGNC Symbol;Acc:18999]	RIOK2	8.01368	8.67464	4.49238	NA	6.3419	15.0651	22.4752	21.098	21.3375	28.5662	322093	201653	236875	NA	1.79599e+06	0.0599837	11.5556	0.0608976	0.099372	1.61956	NA	NA	NA	NA	NA	NA	NA	21380.1	8972.24	11227.4	#VALUE!	62871	#VALUE!
ENSG00000058799	Yip1 domain family, member 1 [Source:HGNC Symbol;Acc:25231]	YIPF1	NA	NA	NA	NA	1.5656	15.1283	14.9895	17.5828	12.8179	10.2128	NA	NA	NA	NA	100259	NA	#VALUE!	NA	NA	NA	NA	NA	NA	NA	NA	NA	NA	#VALUE!	#VALUE!	#VALUE!	#VALUE!	9817.03	#VALUE!
ENSG00000058804	transmembrane protein 48 [Source:HGNC Symbol;Acc:25525]	TMEM48	10.456	12.8526	12.2019	NA	151.382	20.8502	17.8257	21.1258	10.1628	42.3909	264675	367652	346778	NA	1.5731e+06	0.0207759	33.363	0.0205331	0.0186398	0.0796985	NA	NA	NA	NA	NA	NA	NA	12694.1	20624.8	16414.9	#VALUE!	37109.5	#VALUE!
ENSG00000059122	FLYWCH-type zinc finger 1 [Source:HGNC Symbol;Acc:25404]	FLYWCH1	NA	NA	NA	NA	13.4035	14.6675	7.72773	12.5915	41.7132	29.3521	NA	NA	NA	NA	62191.5	NA	#VALUE!	NA	NA	NA	NA	NA	NA	NA	NA	NA	NA	#VALUE!	#VALUE!	#VALUE!	#VALUE!	2118.81	#VALUE!
ENSG00000059378	poly (ADP-ribose) polymerase family, member 12 [Source:HGNC Symbol;Acc:21919]	PARP12	NA	NA	NA	NA	1.65683	12.4507	6.66921	13.325	5.81485	8.34769	NA	NA	NA	NA	148380	NA	#VALUE!	0.030482	NA	NA	NA	NA	NA	NA	NA	NA	NA	#VALUE!	#VALUE!	#VALUE!	#VALUE!	17774.9	#VALUE!
ENSG00000059573	aldehyde dehydrogenase 18 family, member A1 [Source:HGNC Symbol;Acc:9722]	ALDH18A1	14.8343	20.5393	21.3857	9.29719	71.6687	23.3489	14.9985	28.5843	34.9311	50.8722	4.46255e+06	5.52246e+06	5.33707e+06	1.06232e+07	4.119e+06	0.0131794	52.5932	0.00990828	0.00975695	0.00637009	3.59535	3.54658	3.51422	4.17494	2.8765	0.129945	3.54658	191125	368201	186713	304120	80967.6	191125
ENSG00000059588	TAR (HIV-1) RNA binding protein 1 [Source:HGNC Symbol;Acc:11568]	TARBP1	NA	NA	NA	NA	5.37379	15.3794	2.14405	27.1885	5.86585	9.34749	NA	NA	NA	NA	130622	0.0195366	35.4794	NA	0.0170826	NA	NA	NA	NA	NA	NA	NA	NA	#VALUE!	#VALUE!	#VALUE!	#VALUE!	13974.1	#VALUE!
ENSG00000059691	PET112 homolog (yeast) [Source:HGNC Symbol;Acc:8849]	PET112	NA	NA	NA	NA	58.7381	8.93117	8.03292	9.09105	13.6161	26.569	NA	NA	NA	NA	617339	NA	#VALUE!	NA	NA	NA	NA	NA	NA	NA	NA	NA	NA	#VALUE!	#VALUE!	#VALUE!	#VALUE!	23235.3	#VALUE!
ENSG00000059758	cyclin-dependent kinase 17 [Source:HGNC Symbol;Acc:8750]	CDK17	5.01704	5.87279	4.71221	NA	20.6243	17.6944	20.765	9.40329	12.5196	5.93779	394171	425440	461942	NA	105031	NA	#VALUE!	NA	NA	NA	NA	NA	NA	NA	NA	NA	NA	22276.6	20488.3	49125.5	#VALUE!	17688.6	#VALUE!
ENSG00000059769	DnaJ (Hsp40) homolog, subfamily C , member 25 [Source:HGNC Symbol;Acc:34187]	DNAJC25	NA	NA	NA	NA	1.13469	5.19966	9.53441	14.1342	9.90923	6.77067	NA	NA	NA	NA	238275	NA	#VALUE!	NA	NA	NA	NA	NA	NA	NA	NA	NA	NA	#VALUE!	#VALUE!	#VALUE!	#VALUE!	35192.2	#VALUE!
ENSG00000059804	solute carrier family 2 (facilitated glucose transporter), member 3 [Source:HGNC Symbol;Acc:11007]	SLC2A3	3.5017	0.410843	NA	NA	44.7335	1.50104	18.1206	0.0917577	0.219585	9.23808	176993	106877	NA	NA	574501	NA	#VALUE!	NA	NA	NA	NA	NA	NA	NA	NA	NA	NA	117913	5898.09	#VALUE!	#VALUE!	62188.3	#VALUE!
ENSG00000060069	CTD (carboxy-terminal domain, RNA polymerase II, polypeptide A) phosphatase, subunit 1 [Source:HGNC Symbol;Acc:2498]	CTDP1	7.89204	2.71222	6.21667	NA	5.17721	1.80775	4.80274	1.94249	4.17984	7.02701	227483	273946	81678.8	NA	650855	NA	#VALUE!	0.0209466	NA	NA	NA	NA	NA	NA	NA	NA	NA	125838	57039.5	42048.5	#VALUE!	92621.9	#VALUE!
ENSG00000060138	cold shock domain protein A [Source:HGNC Symbol;Acc:2428]	CSDA	26.508	11.3921	17.078	45.2887	20.9373	94.1463	179.898	121.163	225.955	564.782	2.29592e+06	1.62197e+06	1.13361e+06	1.6531e+07	4.5382e+06	0.0423835	16.3542	NA	0.0558491	NA	3.55561	3.77147	3.44005	4.18034	3.95399	0.0789755	3.77147	24386.8	9016.05	9356.1	73160.8	8035.32	9356.1
ENSG00000060237	WNK lysine deficient protein kinase 1 [Source:HGNC Symbol;Acc:14540]	WNK1	6.25728	3.97847	6.53877	NA	6.42345	27.3855	10.0629	15.9262	64.8437	138.088	689855	506166	441228	NA	1.00046e+06	0.0296582	23.3712	0.0209466	0.0305826	0.405624	NA	NA	NA	NA	NA	NA	NA	25190.5	50300.2	27704.6	#VALUE!	7245.06	#VALUE!
ENSG00000060339	cell division cycle and apoptosis regulator 1 [Source:HGNC Symbol;Acc:24236]	CCAR1	8.27514	5.65706	4.72659	5.25462	138.932	17.1786	27.2704	9.95789	62.832	73.3989	1.32228e+06	1.50716e+06	1.63447e+06	295503	2.03351e+06	0.0142867	48.517	0.0142943	0.0109518	0.140699	3.35538	3.5774	3.69066	2.90185	2.31728	0.177867	3.35538	76972.3	55267.1	164138	4703.06	27704.9	55267.1
ENSG00000060491	opioid growth factor receptor [Source:HGNC Symbol;Acc:15768]	OGFR	18.9363	18.7661	22.7985	NA	16.6449	17.0882	10.7305	18.0707	13.838	21.1545	1.30143e+06	1.07131e+06	1.2114e+06	NA	851236	0.0279137	24.8318	0.0113823	0.0283991	0.716318	NA	NA	NA	NA	NA	NA	NA	76159.5	99837.4	67036.9	#VALUE!	40239	#VALUE!
ENSG00000060656	protein tyrosine phosphatase, receptor type, U [Source:HGNC Symbol;Acc:9683]	PTPRU	NA	NA	NA	NA	28.5809	1.19214	3.34431	4.88365	15.7649	16.1431	NA	NA	NA	NA	137713	NA	#VALUE!	NA	NA	NA	NA	NA	NA	NA	NA	NA	NA	#VALUE!	#VALUE!	#VALUE!	#VALUE!	8530.78	#VALUE!
ENSG00000060688	small nuclear ribonucleoprotein 40kDa (U5) [Source:HGNC Symbol;Acc:30857]	SNRNP40	18.5334	19.4648	11.4414	11.4847	21.8642	45.8004	51.192	22.7836	20.9575	55.1157	4.68967e+06	1.2082e+07	4.84879e+06	3.99721e+06	9.49983e+06	0.0249023	27.8347	0.0100743	0.0240035	0.586345	3.79403	4.18373	4.018	3.93248	4.02883	0.0357678	4.018	102394	236014	212819	190729	172362	190729
ENSG00000060749	glutamine and serine rich 1 [Source:HGNC Symbol;Acc:26154]	QSER1	7.3396	11.3205	5.51515	NA	2.79736	33.9994	9.77792	4.80411	13.721	21.402	179706	133375	75271.4	NA	253885	NA	#VALUE!	NA	NA	NA	NA	NA	NA	NA	NA	NA	NA	5285.57	13640.4	15668.1	#VALUE!	11862.7	#VALUE!
ENSG00000060762	brain protein 44-like [Source:HGNC Symbol;Acc:21606]	BRP44L	NA	NA	NA	NA	15.1093	15.4558	13.7849	6.91296	31.7744	23.0749	NA	NA	NA	NA	276271	NA	#VALUE!	0.00663126	NA	NA	NA	NA	NA	NA	NA	NA	NA	#VALUE!	#VALUE!	#VALUE!	#VALUE!	11972.8	#VALUE!
ENSG00000060971	acetyl-CoA acyltransferase 1 [Source:HGNC Symbol;Acc:82]	ACAA1	8.07275	7.36919	10.123	20.0614	10.6695	21.4432	9.76702	18.1899	36.8259	26.8107	1.1727e+06	1.40404e+06	1.58621e+06	1.67316e+06	1.04087e+06	0.0165205	41.9568	0.0133242	0.0134335	0.00460043	3.37661	3.4944	3.40949	3.13562	3.20369	0.0448941	3.37661	54688.6	143753	87202.6	45434.4	38823.1	54688.6
ENSG00000060982	branched chain amino-acid transaminase 1, cytosolic [Source:HGNC Symbol;Acc:976]	BCAT1	3.77861	19.7944	7.80121	NA	32.5006	20.1978	8.52555	8.22373	0.408906	13.3282	5.71832e+06	5.86418e+06	3.15097e+06	NA	551153	0.00840482	82.4702	0.0090112	0.00515906	0.162154	NA	NA	NA	NA	NA	NA	NA	283116	687836	383156	#VALUE!	41352.4	#VALUE!
ENSG00000061273	histone deacetylase 7 [Source:HGNC Symbol;Acc:14067]	HDAC7	2.475	7.88214	12.0773	NA	4.45161	26.4218	48.798	28.7046	46.9421	31.3098	491619	329289	277770	NA	943956	0.0322582	21.4875	0.0326688	0.035382	0.114212	NA	NA	NA	NA	NA	NA	NA	18606.6	6748	9676.83	#VALUE!	30148.9	#VALUE!
ENSG00000061676	NCK-associated protein 1 [Source:HGNC Symbol;Acc:7666]	NCKAP1	28.2423	29.2549	28.2567	9.87833	18.0317	78.3446	126.486	78.6299	65.0387	48.1483	3.34201e+06	3.04058e+06	2.6118e+06	113557	1.95515e+06	0.0171643	40.383	0.0119175	0.014264	0.0987758	3.30401	3.24766	3.19672	2.29144	3.26605	0.141131	3.24766	42657.8	24038.9	33216.3	1745.99	40606.8	33216.3
ENSG00000061794	mitochondrial ribosomal protein S35 [Source:HGNC Symbol;Acc:16635]	MRPS35	19.0027	20.007	30.5605	29.7525	87.4727	25.0863	23.554	37.5685	54.4654	35.2597	1.43131e+06	1.4924e+06	1.4437e+06	2.86528e+06	2.96843e+06	0.0393659	17.6078	0.0111946	0.0485634	1.57302	3.46352	3.4593	3.26092	3.57024	3.11725	0.0539403	3.4593	57055.4	63360.8	38428.5	52607.3	84187.6	57055.4
ENSG00000061936	splicing factor, suppressor of white-apricot homolog (Drosophila) [Source:HGNC Symbol;Acc:10790]	SFSWAP	1.6517	1.76305	1.39243	NA	NA	6.12705	4.70172	3.15084	19.4973	14.4953	58289.6	80785.4	129242	NA	NA	0.014665	47.2656	0.030482	0.0113624	0.804831	NA	NA	NA	NA	NA	NA	NA	9513.48	17182.1	41018.4	#VALUE!	#VALUE!	#VALUE!
ENSG00000061938	tyrosine kinase, non-receptor, 2 [Source:HGNC Symbol;Acc:19297]	TNK2	NA	NA	NA	NA	2.73456	20.9195	2.51412	14.9728	22.0985	23.1752	NA	NA	NA	NA	620942	NA	#VALUE!	NA	NA	NA	NA	NA	NA	NA	NA	NA	NA	#VALUE!	#VALUE!	#VALUE!	#VALUE!	26793.4	#VALUE!
ENSG00000061987	MON2 homolog (S. cerevisiae) [Source:HGNC Symbol;Acc:29177]	MON2	0.808284	1.28618	1.24384	NA	48.3658	8.15848	6.32583	3.61632	16.2286	9.13067	287434	228748	272928	NA	79935.6	0.0250487	27.672	0.0155879	0.0240768	0.357336	NA	NA	NA	NA	NA	NA	NA	35231.4	36160.9	75471.2	#VALUE!	8754.63	#VALUE!
ENSG00000062038	cadherin 3, type 1, P-cadherin (placental) [Source:HGNC Symbol;Acc:1762]	CDH3	NA	NA	51.2877	NA	NA	0.515285	0.632992	91.6551	17.4119	0.260768	NA	NA	143792	NA	NA	NA	#VALUE!	NA	NA	NA	NA	NA	NA	NA	NA	NA	NA	#VALUE!	#VALUE!	1568.84	#VALUE!	#VALUE!	#VALUE!
ENSG00000062194	GC-rich promoter binding protein 1 [Source:HGNC Symbol;Acc:29520]	GPBP1	NA	NA	NA	NA	1.93974	31.8735	43.9783	41.4368	31.7447	42.916	NA	NA	NA	NA	358207	0.0422756	16.3959	NA	0.0557988	NA	NA	NA	NA	NA	NA	NA	NA	#VALUE!	#VALUE!	#VALUE!	#VALUE!	8346.71	#VALUE!
ENSG00000062485	citrate synthase [Source:HGNC Symbol;Acc:2422]	CS	7.51719	4.05842	6.34431	47.0931	70.3331	37.9363	44.3497	32.963	119.194	138.516	3.02197e+07	1.97084e+07	2.46181e+07	9.97894e+07	1.45022e+07	0.0104985	66.0234	NA	0.00699923	NA	4.62308	4.70514	4.60772	4.34498	3.33312	0.131751	4.60772	796591	444386	746839	837201	104697	746839
ENSG00000062582	mitochondrial ribosomal protein S24 [Source:HGNC Symbol;Acc:14510]	MRPS24	NA	NA	NA	185.499	3.51207	77.8623	75.073	74.1372	105.72	210.61	NA	NA	NA	632736	405876	0.0277267	24.9992	0.0112773	0.0277266	0.692425	NA	NA	NA	NA	NA	NA	NA	#VALUE!	#VALUE!	#VALUE!	5985.02	1927.14	#VALUE!
ENSG00000062598	engulfment and cell motility 2 [Source:HGNC Symbol;Acc:17233]	ELMO2	9.53186	6.21052	2.66314	NA	7.74622	14.9598	24.5832	8.28668	12.7857	23.0953	387439	261927	1.37452e+06	NA	1.02877e+06	0.0145476	47.6469	0.0180537	0.0112576	0.286081	NA	NA	NA	NA	NA	NA	NA	25898.7	10654.7	165871	#VALUE!	44544.4	#VALUE!
ENSG00000062650	wings apart-like homolog (Drosophila) [Source:HGNC Symbol;Acc:23293]	WAPAL	12.9614	0.574306	11.2442	2.90424	33.4411	21.552	26.465	19.717	32.7741	29.8668	217792	303310	304551	6340.05	520376	0.00153392	451.881	0.0275858	0.0010427	1.11732	1.41086	2.90821	1.6182	0.524528	1.37751	0.5476	1.41086	10105.4	11460.8	15446.1	193.447	17423.2	11460.8
ENSG00000062716	vacuole membrane protein 1 [Source:HGNC Symbol;Acc:29559]	VMP1	150.742	81.9474	78.0862	69.5357	NA	72.6968	136.031	73.1858	113.46	69.3701	121792	102907	85543.4	63948.7	NA	NA	#VALUE!	0.0190737	NA	NA	NA	NA	NA	NA	NA	NA	NA	1675.34	756.499	1168.85	563.624	#VALUE!	#VALUE!
ENSG00000062725	amyloid beta precursor protein (cytoplasmic tail) binding protein 2 [Source:HGNC Symbol;Acc:622]	APPBP2	NA	NA	NA	NA	3.33027	13.9082	17.682	12.4673	60.5321	7.64179	NA	NA	NA	NA	264336	NA	#VALUE!	0.0992956	NA	NA	NA	NA	NA	NA	NA	NA	NA	#VALUE!	#VALUE!	#VALUE!	#VALUE!	34590.8	#VALUE!
ENSG00000062822	polymerase (DNA directed), delta 1, catalytic subunit 125kDa [Source:HGNC Symbol;Acc:9175]	POLD1	29.4327	15.007	15.4738	NA	15.739	7.88151	12.6024	8.61677	10.6153	33.7293	948492	800260	926696	NA	1.28566e+06	0.0244204	28.3839	0.0352027	0.0233922	0.497157	NA	NA	NA	NA	NA	NA	NA	120344	63500.6	107546	#VALUE!	38117	#VALUE!
ENSG00000063046	eukaryotic translation initiation factor 4B [Source:HGNC Symbol;Acc:3285]	EIF4B	7.06588	2.07222	8.26927	40.552	55.9455	165.753	275.439	203.766	221.754	722.816	6.46219e+06	4.85802e+06	5.90893e+06	4.36629e+06	1.30489e+07	0.0154976	44.7261	0.0120183	0.012261	0.0102163	4.14812	4.55693	4.04095	3.219	3.55471	0.134075	4.04095	38986.8	17637.4	28998.6	19689.8	18052.8	19689.8
ENSG00000063177	ribosomal protein L18 [Source:HGNC Symbol;Acc:10310]	RPL18	49.0799	43.5732	77.0737	1729.96	223.578	226.763	191.984	282.75	910.625	1192.9	7.87734e+07	7.69634e+07	7.98031e+07	9.46842e+07	4.32497e+08	0.00919419	75.3897	0.00916005	0.00579212	0.141771	4.16699	4.20858	3.97663	2.69976	4.24807	0.170183	4.16699	347382	400884	282239	103977	362559	347382
ENSG00000063241	isochorismatase domain containing 2 [Source:HGNC Symbol;Acc:26278]	ISOC2	12.877	10.6876	15.748	NA	198.807	9.24559	9.53648	16.9293	36.1453	17.2176	748723	532986	625071	NA	3.42774e+07	0.0169693	40.8471	NA	0.0139858	NA	NA	NA	NA	NA	NA	NA	NA	80981.6	55889.2	36922.4	#VALUE!	1.99084e+06	#VALUE!
ENSG00000063244	U2 small nuclear RNA auxiliary factor 2 [Source:HGNC Symbol;Acc:23156]	U2AF2	28.3257	37.5807	19.253	NA	55.8835	23.7264	16.193	13.4159	53.2787	65.4218	1.66334e+07	1.68213e+07	1.6518e+07	NA	2.67199e+07	0.0159547	43.4447	0.0128074	0.012791	0.000690486	NA	NA	NA	NA	NA	NA	NA	701048	1.0388e+06	1.23123e+06	#VALUE!	408425	#VALUE!
ENSG00000063245	epsin 1 [Source:HGNC Symbol;Acc:21604]	EPN1	3.16528	28.995	35.0554	NA	27.5593	16.0538	9.65645	19.8389	36.6011	57.9028	969835	1.05976e+06	843443	NA	2.82043e+06	0.0236458	29.3138	0.013838	0.0223251	0.357261	NA	NA	NA	NA	NA	NA	NA	60411.6	109747	42514.6	#VALUE!	48709.7	#VALUE!
ENSG00000063322	mediator complex subunit 29 [Source:HGNC Symbol;Acc:23074]	MED29	NA	NA	NA	NA	101.544	5.74774	4.07579	6.15072	17.6922	16.583	NA	NA	NA	NA	2.08236e+06	NA	#VALUE!	NA	NA	NA	NA	NA	NA	NA	NA	NA	NA	#VALUE!	#VALUE!	#VALUE!	#VALUE!	125572	#VALUE!
ENSG00000063438	aryl-hydrocarbon receptor repressor [Source:HGNC Symbol;Acc:346]	AHRR	27.8225	28.2229	43.0865	NA	12.2251	0.698989	0.444594	0.113738	4.80077	11.951	2.93031e+06	3.45769e+06	4.56546e+06	NA	9.08022e+06	NA	#VALUE!	NA	NA	NA	NA	NA	NA	NA	NA	NA	NA	4.19222e+06	7.7772e+06	4.01401e+07	#VALUE!	759787	#VALUE!
ENSG00000063601	myotubularin related protein 1 [Source:HGNC Symbol;Acc:7449]	MTMR1	7.28695	4.64028	19.7063	NA	7.12703	14.7425	7.46233	13.2958	12.6339	20.1692	30813.3	56201.9	41280.2	NA	569988	0.0326492	21.2301	0.0135766	0.0367115	0.97385	NA	NA	NA	NA	NA	NA	NA	2090.1	7531.42	3104.75	#VALUE!	28260.3	#VALUE!
ENSG00000063660	glypican 1 [Source:HGNC Symbol;Acc:4449]	GPC1	NA	NA	NA	NA	67.4317	13.0979	44.5224	32.4669	8.72258	55.6091	NA	NA	NA	NA	315198	0.0278849	24.8574	0.0750017	0.0283828	1.9624	NA	NA	NA	NA	NA	NA	NA	#VALUE!	#VALUE!	#VALUE!	#VALUE!	5668.09	#VALUE!
ENSG00000063761	aarF domain containing kinase 1 [Source:HGNC Symbol;Acc:19038]	ADCK1	NA	NA	NA	NA	7.67868	0.629595	1.05509	2.0637	8.80429	3.47572	NA	NA	NA	NA	89424.2	NA	#VALUE!	NA	NA	NA	NA	NA	NA	NA	NA	NA	NA	#VALUE!	#VALUE!	#VALUE!	#VALUE!	25728.3	#VALUE!
ENSG00000063854	hydroxyacylglutathione hydrolase [Source:HGNC Symbol;Acc:4805]	HAGH	6.59916	11.0634	8.71129	30.5817	63.2991	24.7251	10.9482	18.2333	44.0749	31.4516	785493	1.24276e+06	750743	584052	8.77767e+06	0.0144637	47.9231	0.00969438	0.011126	0.0602643	3.2328	3.20764	3.09255	2.43813	3.29912	0.115352	3.20764	31769	113513	41174.3	13251.4	279085	41174.3
ENSG00000064012	caspase 8, apoptosis-related cysteine peptidase [Source:HGNC Symbol;Acc:1509]	CASP8	12.3043	2.95618	11.6896	NA	7.45379	11.0614	34.4078	20.3744	8.76471	28.6718	255404	114930	114846	NA	3.08302e+06	0.0302984	22.8773	0.0117401	0.0316539	0.838258	NA	NA	NA	NA	NA	NA	NA	23089.7	3340.23	5636.78	#VALUE!	107528	#VALUE!
ENSG00000064042	LIM and calponin homology domains 1 [Source:HGNC Symbol;Acc:29191]	LIMCH1	9.81117	16.1737	3.01566	NA	22.733	20.0768	10.7146	3.79321	1.54376	145.056	53100.7	29115.8	32174	NA	415035	0.044042	15.7383	NA	0.0566776	NA	NA	NA	NA	NA	NA	NA	NA	2644.88	2717.4	8481.99	#VALUE!	2861.2	#VALUE!
ENSG00000064102	asunder, spermatogenesis regulator homolog (Drosphila) [Source:HGNC Symbol;Acc:20174]	ASUN	8.95426	10.4298	6.09825	3.96792	20.6031	68.7257	50.646	33.4657	24.5098	41.8605	172097	180026	132899	302824	799648	0.0329035	21.0661	0.0326688	0.0368387	0.175528	2.79386	2.74718	2.84843	3.39274	3.09908	0.0905675	2.84843	2504.11	3554.59	3971.21	12355.2	19102.7	3971.21
ENSG00000064115	transmembrane 7 superfamily member 3 [Source:HGNC Symbol;Acc:23049]	TM7SF3	NA	NA	NA	NA	26.4148	30.0896	28.8807	27.4046	57.4718	265.97	NA	NA	NA	NA	1.09907e+06	NA	#VALUE!	NA	NA	NA	NA	NA	NA	NA	NA	NA	NA	#VALUE!	#VALUE!	#VALUE!	#VALUE!	4132.32	#VALUE!
ENSG00000064199	sperm autoantigenic protein 17 [Source:HGNC Symbol;Acc:11210]	SPA17	NA	NA	NA	NA	25.9682	5.37771	8.60874	13.4875	0.48094	2.50769	NA	NA	NA	NA	302477	NA	#VALUE!	NA	NA	NA	NA	NA	NA	NA	NA	NA	NA	#VALUE!	#VALUE!	#VALUE!	#VALUE!	120620	#VALUE!
ENSG00000064313	TAF2 RNA polymerase II, TATA box binding protein (TBP)-associated factor, 150kDa [Source:HGNC Symbol;Acc:11536]	TAF2	10.3539	8.23252	7.36291	NA	1.8675	18.7971	24.8637	17.5562	12.0964	25.8734	11495.9	9684.23	6460.67	NA	283551	NA	#VALUE!	NA	NA	NA	NA	NA	NA	NA	NA	NA	NA	611.577	389.493	367.999	#VALUE!	10959.2	#VALUE!
ENSG00000064419	transportin 3 [Source:HGNC Symbol;Acc:17103]	TNPO3	6.66897	10.3376	11.3476	5.30652	9.86274	13.1096	7.97371	14.3115	15.57	30.1105	670070	1.05464e+06	814423	643302	1.31324e+06	0.0176582	39.2536	0.0144685	0.0148027	0.0140653	3.24518	3.2518	3.09906	3.32672	3.36746	0.0315143	3.2518	51112.9	132264	56906.9	41316.8	43614	51112.9
ENSG00000064490	regulatory factor X-associated ankyrin-containing protein [Source:HGNC Symbol;Acc:9987]	RFXANK	NA	NA	NA	NA	16.3176	38.4668	25.2881	59.4545	77.1009	90.0118	NA	NA	NA	NA	1.76692e+06	NA	#VALUE!	NA	NA	NA	NA	NA	NA	NA	NA	NA	NA	#VALUE!	#VALUE!	#VALUE!	#VALUE!	19629.9	#VALUE!
ENSG00000064545	transmembrane protein 161A [Source:HGNC Symbol;Acc:26020]	TMEM161A	NA	NA	NA	NA	16.1799	6.25922	1.28576	8.38998	13.0773	21.1578	NA	NA	NA	NA	286591	0.0378365	18.3195	NA	0.0455784	NA	NA	NA	NA	NA	NA	NA	NA	#VALUE!	#VALUE!	#VALUE!	#VALUE!	13545.4	#VALUE!
ENSG00000064601	cathepsin A [Source:HGNC Symbol;Acc:9251]	CTSA	29.7242	60.3122	44.284	22.1972	35.8704	43.7599	21.0744	57.7812	45.9267	172.966	1.77251e+06	2.19158e+06	2.06163e+06	1.08951e+06	2.88307e+06	0.0301825	22.9652	0.00969438	0.0315949	0.921892	3.2487	3.03357	3.14118	3.16415	3.37834	0.0403449	3.16415	40505.4	103992	35680	23722.8	16668.4	35680
ENSG00000064607	SURP and G patch domain containing 2 [Source:HGNC Symbol;Acc:18641]	SUGP2	13.9944	19.3242	12.8271	NA	11.4556	15.2589	8.96145	10.182	13.814	19.9076	344572	476949	338143	NA	324488	NA	#VALUE!	NA	NA	NA	NA	NA	NA	NA	NA	NA	NA	22581.7	53222.3	33209.9	#VALUE!	16299.7	#VALUE!
ENSG00000064651	solute carrier family 12 (sodium/potassium/chloride transporters), member 2 [Source:HGNC Symbol;Acc:10911]	SLC12A2	13.2501	11.3376	0.547222	3.72143	2.99137	12.6767	16.3319	9.20129	26.3519	7.83759	626954	394233	292820	202721	756197	0.0277353	24.9915	0.0246391	0.0277305	0.130132	3.11204	2.97826	4.16546	3.17321	3.83979	0.150249	3.17321	49457.2	24138.8	31823.8	7692.86	96483.3	31823.8
ENSG00000064652	sorting nexin 24 [Source:HGNC Symbol;Acc:21533]	SNX24	8.1785	11.9977	7.92896	5.41725	44.4502	12.5176	9.14377	10.2871	6.85473	9.93553	517037	672179	440881	289716	929918	NA	#VALUE!	0.0146503	NA	NA	NA	NA	NA	NA	NA	NA	NA	41304.8	73512.2	42857.6	42265.1	93595.2	42857.6
ENSG00000064666	calponin 2 [Source:HGNC Symbol;Acc:2156]	CNN2	25.1645	26.4218	36.1676	17.3685	108.069	52.1594	30.3136	61.2481	21.7288	144.466	2.21096e+07	2.06936e+07	2.0746e+07	444185	3.66538e+07	0.0212415	32.6318	0.0367298	0.0190737	0.743221	4.26637	4.21645	4.08119	2.73038	3.853	0.165801	4.08119	423885	682650	338721	20442.2	253719	338721
ENSG00000064687	ATP-binding cassette, sub-family A (ABC1), member 7 [Source:HGNC Symbol;Acc:37]	ABCA7	NA	NA	NA	NA	4.94862	5.17596	1.64306	6.7952	8.96615	58.5196	NA	NA	NA	NA	25038.4	NA	#VALUE!	NA	NA	NA	NA	NA	NA	NA	NA	NA	NA	#VALUE!	#VALUE!	#VALUE!	#VALUE!	427.864	#VALUE!
ENSG00000064703	DEAD (Asp-Glu-Ala-Asp) box polypeptide 20 [Source:HGNC Symbol;Acc:2743]	DDX20	10.1436	8.97745	5.33852	2.27686	6.3525	8.86901	15.1768	6.37005	8.60145	28.2366	1.33321e+06	1.01736e+06	1.19675e+06	321531	409933	0.0292245	23.718	0.0259752	0.0303656	0.18481	3.57812	3.51374	3.81	3.6093	3.26918	0.0547987	3.57812	150323	67033.9	187871	37381	14517.8	67033.9
ENSG00000064726	BTB (POZ) domain containing 1 [Source:HGNC Symbol;Acc:1120]	BTBD1	NA	NA	NA	NA	9.36441	47.1085	26.7615	28.0475	43.3002	45.6705	NA	NA	NA	NA	44527.2	NA	#VALUE!	NA	NA	NA	NA	NA	NA	NA	NA	NA	NA	#VALUE!	#VALUE!	#VALUE!	#VALUE!	974.966	#VALUE!
ENSG00000064932	strawberry notch homolog 2 (Drosophila) [Source:HGNC Symbol;Acc:29158]	SBNO2	2.94792	6.22696	7.86612	NA	NA	6.04792	2.14975	7.54635	9.33258	14.4158	31643.2	23030.1	31445.3	NA	NA	0.012749	54.3687	0.0098514	0.00928664	0.0237734	NA	NA	NA	NA	NA	NA	NA	5232.09	10712.9	4166.95	#VALUE!	#VALUE!	#VALUE!
ENSG00000064961	high mobility group 20B [Source:HGNC Symbol;Acc:5002]	HMG20B	NA	NA	NA	NA	4.42839	10.1293	14.4326	27.8282	48.408	66.321	NA	NA	NA	NA	708986	NA	#VALUE!	NA	NA	NA	NA	NA	NA	NA	NA	NA	NA	#VALUE!	#VALUE!	#VALUE!	#VALUE!	10690.2	#VALUE!
ENSG00000064999	ankyrin repeat and sterile alpha motif domain containing 1A [Source:HGNC Symbol;Acc:20961]	ANKS1A	1.02771	1.90233	2.74505	NA	11.0947	2.15757	0.595761	2.0157	9.38757	6.12681	87996.5	85084.7	104719	NA	386488	0.0223271	31.0451	0.0090112	0.0205297	0.484866	NA	NA	NA	NA	NA	NA	NA	40785	142817	51951.9	#VALUE!	63081.5	#VALUE!
ENSG00000065000	adaptor-related protein complex 3, delta 1 subunit [Source:HGNC Symbol;Acc:568]	AP3D1	5.40875	10.3791	8.92599	11.5448	8.77871	11.9776	4.69042	10.6776	28.8513	25.2801	1.12569e+06	1.50263e+06	1.42193e+06	7988.58	1.56427e+06	0.0153336	45.2046	0.0107369	0.01211	0.0578003	3.50064	3.34301	3.38454	1.0224	3.4332	0.364949	3.38454	93983.2	320362	133169	276.888	61877.5	93983.2
ENSG00000065054	solute carrier family 9 (sodium/hydrogen exchanger), member 3 regulator 2 [Source:HGNC Symbol;Acc:11076]	SLC9A3R2	4.13603	38.5979	5.27609	60.7545	33.6701	55.5132	3.03927	8.52779	108.781	53.7672	427587	2.05151e+06	343217	1.10282e+06	4.59959e+06	0.0263395	26.3158	NA	0.0260058	NA	3.42934	3.14041	3.22816	2.67383	3.55038	0.10542	3.22816	7702.44	675000	40246.9	10138	85546.4	40246.9
ENSG00000065057	nth endonuclease III-like 1 (E. coli) [Source:HGNC Symbol;Acc:8028]	NTHL1	NA	NA	NA	NA	42.4823	7.60911	3.41893	9.07175	32.2286	44.6018	NA	NA	NA	NA	2.40157e+06	NA	#VALUE!	NA	NA	NA	NA	NA	NA	NA	NA	NA	NA	#VALUE!	#VALUE!	#VALUE!	#VALUE!	53844.7	#VALUE!
ENSG00000065060	UHRF1 binding protein 1 [Source:HGNC Symbol;Acc:21216]	UHRF1BP1	19.9025	13.3381	1.02708	NA	2.36555	8.01888	9.68575	6.28319	7.60294	7.39349	32777.9	15812.8	22013.5	NA	111972	NA	#VALUE!	NA	NA	NA	NA	NA	NA	NA	NA	NA	NA	4087.59	1632.58	3503.55	#VALUE!	15144.7	#VALUE!
ENSG00000065135	guanine nucleotide binding protein (G protein), alpha inhibiting activity polypeptide 3 [Source:HGNC Symbol;Acc:4387]	GNAI3	42.813	25.4898	43.2944	12.2151	NA	35.8128	72.5321	60.3454	35.2231	48.5599	3.07293e+06	2.21883e+06	2.67816e+06	4.11586e+06	NA	0.0250875	27.6292	0.0295019	0.0240972	0.227506	NA	NA	NA	NA	NA	NA	NA	85805.2	30591	44380.5	116851	#VALUE!	#VALUE!
ENSG00000065150	importin 5 [Source:HGNC Symbol;Acc:6402]	IPO5	44.5662	38.6286	47.7258	NA	25.0291	60.7406	49.5918	50.5392	49.78	195.193	8.13557e+06	1.29628e+07	1.08905e+07	NA	2.32901e+06	0.0149206	46.4558	0.0112773	0.0116369	0.0151379	NA	NA	NA	NA	NA	NA	NA	133939	261390	215486	#VALUE!	11931.8	#VALUE!
ENSG00000065154	ornithine aminotransferase [Source:HGNC Symbol;Acc:8091]	OAT	28.3113	30.4608	98.8079	NA	50.4633	59.3285	75.4883	220.65	36.6017	30.6557	7.16609e+06	1.29742e+07	2.17253e+07	NA	4.94954e+06	0.0249653	27.7645	0.0246391	0.0240351	0.0254241	NA	NA	NA	NA	NA	NA	NA	120787	171870	98460.5	#VALUE!	161456	#VALUE!
ENSG00000065183	WD repeat domain 3 [Source:HGNC Symbol;Acc:12755]	WDR3	11.7809	13.3355	15.1262	3.00187	1.19433	12.8429	11.8168	11.451	15.1543	43.9868	1.243e+06	808929	1.05887e+06	26466	2.86788e+06	0.0252708	27.4288	0.0219016	0.0245863	0.113012	3.42044	3.18004	3.24226	2.34244	4.77758	0.259055	3.24226	96784.6	68455.8	92469.5	1746.43	65198.6	68455.8
ENSG00000065243	protein kinase N2 [Source:HGNC Symbol;Acc:9406]	PKN2	18.0022	1.43125	42.602	NA	14.3878	52.2291	28.1095	92.1231	16.8918	25.3278	984650	954259	1.15392e+06	NA	1.5229e+06	0.0300864	23.0385	0.0223467	0.0315473	0.387296	NA	NA	NA	NA	NA	NA	NA	18852.5	33947.9	12525.8	#VALUE!	60127.6	#VALUE!
ENSG00000065268	WD repeat domain 18 [Source:HGNC Symbol;Acc:17956]	WDR18	16.5271	5.82361	27.2597	21.7512	67.8015	7.38414	5.87287	14.34	21.9536	23.3287	1.78237e+06	1.39261e+06	1.63036e+06	1.73818e+06	1.78561e+06	0.0136775	50.6779	0.00778247	0.0103052	0.106191	3.16584	3.51168	2.9098	3.03565	2.55359	0.115518	3.03565	241378	237126	113693	79175	76541.4	113693
ENSG00000065308	translocation associated membrane protein 2 [Source:HGNC Symbol;Acc:16855]	TRAM2	NA	NA	NA	NA	13.1728	15.4881	11.825	7.96892	9.01874	12.6812	NA	NA	NA	NA	104044	NA	#VALUE!	NA	NA	NA	NA	NA	NA	NA	NA	NA	NA	#VALUE!	#VALUE!	#VALUE!	#VALUE!	8204.61	#VALUE!
ENSG00000065328	minichromosome maintenance complex component 10 [Source:HGNC Symbol;Acc:18043]	MCM10	NA	NA	NA	NA	12.7632	10.1456	27.5785	7.62975	6.8519	20.8133	NA	NA	NA	NA	247202	NA	#VALUE!	NA	NA	NA	NA	NA	NA	NA	NA	NA	NA	#VALUE!	#VALUE!	#VALUE!	#VALUE!	11877.1	#VALUE!
ENSG00000065357	diacylglycerol kinase, alpha 80kDa [Source:HGNC Symbol;Acc:2849]	DGKA	3.66379	0.62207	7.79283	NA	106.854	2.07923	17.1305	36.4451	0.936039	62.2468	209320	46288.8	352897	NA	1.00123e+06	0.0188691	36.7346	NA	0.0162301	NA	NA	NA	NA	NA	NA	NA	NA	100672	2702.13	9682.97	#VALUE!	16084.8	#VALUE!
ENSG00000065413	ankyrin repeat domain 44 [Source:HGNC Symbol;Acc:25259]	ANKRD44	NA	NA	NA	NA	12.5109	22.9541	43.9772	0.763932	4.21524	16.5604	NA	NA	NA	NA	174175	0.0147191	47.0916	NA	0.0113895	NA	NA	NA	NA	NA	NA	NA	NA	#VALUE!	#VALUE!	#VALUE!	#VALUE!	10517.6	#VALUE!
ENSG00000065427	lysyl-tRNA synthetase [Source:HGNC Symbol;Acc:6215]	KARS	29.3145	20.6946	21.1689	NA	12.9083	37.432	66.3725	68.9944	195.461	112.4	1.6899e+07	1.39026e+07	1.26414e+07	NA	1.34824e+07	0.012726	54.4671	0.00781194	0.00927555	0.0616097	NA	NA	NA	NA	NA	NA	NA	451459	209463	183223	#VALUE!	119950	#VALUE!
ENSG00000065457	adenosine deaminase, tRNA-specific 1 [Source:HGNC Symbol;Acc:228]	ADAT1	NA	NA	NA	NA	24.7672	10.6418	11.1595	6.30333	99.2839	47.4037	NA	NA	NA	NA	205177	NA	#VALUE!	NA	NA	NA	NA	NA	NA	NA	NA	NA	NA	#VALUE!	#VALUE!	#VALUE!	#VALUE!	4328.28	#VALUE!
ENSG00000065485	protein disulfide isomerase family A, member 5 [Source:HGNC Symbol;Acc:24811]	PDIA5	5.5484	3.40248	10.097	5.59978	20.4926	3.62235	7.45936	23.0041	11.9107	11.7289	344890	193561	398455	64703.4	1.63789e+06	0.0214424	32.326	0.00876249	0.0193856	0.447173	3.12014	3.08165	2.92281	2.38938	3.22931	0.112392	3.08165	95211.6	25948.8	17321	5432.37	139645	25948.8
ENSG00000065518	NADH dehydrogenase (ubiquinone) 1 beta subcomplex, 4, 15kDa [Source:HGNC Symbol;Acc:7699]	NDUFB4	75.9021	56.1011	72.2337	256.654	274.873	227.274	235.558	249.267	272.469	230.506	1.53744e+06	1.45103e+06	863877	1.2522e+07	1.08008e+06	NA	#VALUE!	0.0068807	NA	NA	NA	NA	NA	NA	NA	NA	NA	6764.72	6159.97	3465.67	45957.4	4685.69	6159.97
ENSG00000065526	spen homolog, transcriptional regulator (Drosophila) [Source:HGNC Symbol;Acc:17575]	SPEN	NA	NA	NA	NA	8.50495	2.84356	3.18232	4.33961	11.8879	19.895	NA	NA	NA	NA	157425	NA	#VALUE!	0.0284751	NA	NA	NA	NA	NA	NA	NA	NA	NA	#VALUE!	#VALUE!	#VALUE!	#VALUE!	7912.78	#VALUE!
ENSG00000065534	myosin light chain kinase [Source:HGNC Symbol;Acc:7590]	MYLK	NA	NA	NA	NA	6.74345	64.2355	25.5585	19.4847	0.945823	2.19573	NA	NA	NA	NA	56050.3	NA	#VALUE!	0.0183676	NA	NA	NA	NA	NA	NA	NA	NA	NA	#VALUE!	#VALUE!	#VALUE!	#VALUE!	25527	#VALUE!
ENSG00000065548	zinc finger CCCH-type containing 15 [Source:HGNC Symbol;Acc:29528]	ZC3H15	24.6046	20.0204	18.553	23.99	34.696	29.1695	44.9036	23.9235	79.7001	98.0255	716392	568503	563085	935070	6.21576e+06	0.0303648	22.8273	0.0234219	0.0316859	0.34787	2.93993	2.92905	2.95795	3.06661	3.72901	0.109566	2.95795	24559.6	12660.5	23536.9	11732.4	63409.7	23536.9
ENSG00000065559	mitogen-activated protein kinase kinase 4 [Source:HGNC Symbol;Acc:6844]	MAP2K4	5.35987	6.31358	8.60432	NA	6.01616	18.1239	14.19	19.6302	6.62892	8.08726	472624	374639	475109	NA	1.01703e+06	0.0141089	49.1285	0.0133242	0.0107413	0.108725	NA	NA	NA	NA	NA	NA	NA	26077.4	26401.6	24203	#VALUE!	125758	#VALUE!
ENSG00000065600	transmembrane protein 206 [Source:HGNC Symbol;Acc:25593]	TMEM206	NA	NA	NA	NA	30.5397	13.0318	2.95952	4.61321	6.42862	11.708	NA	NA	NA	NA	372895	NA	#VALUE!	NA	NA	NA	NA	NA	NA	NA	NA	NA	NA	#VALUE!	#VALUE!	#VALUE!	#VALUE!	31849.6	#VALUE!
ENSG00000065609	synaptosomal-associated protein, 91kDa homolog (mouse) [Source:HGNC Symbol;Acc:14986]	SNAP91	NA	NA	NA	NA	8.21639	0	2.70211	0	0.496342	0.080684	NA	NA	NA	NA	307323	NA	#VALUE!	NA	NA	NA	NA	NA	NA	NA	NA	NA	NA	#VALUE!	#VALUE!	#VALUE!	#VALUE!	3.80897e+06	#VALUE!
ENSG00000065613	STE20-like kinase [Source:HGNC Symbol;Acc:11088]	SLK	3.2679	6.04902	4.43889	NA	7.78118	7.19414	2.76427	7.69208	12.0603	13.566	1.42849e+06	2.1701e+06	2.14951e+06	NA	63967.7	0.0162068	42.7689	0.0142943	0.0130541	0.0522042	NA	NA	NA	NA	NA	NA	NA	198562	785055	279445	#VALUE!	4715.29	#VALUE!
ENSG00000065615	cytochrome b5 reductase 4 [Source:HGNC Symbol;Acc:20147]	CYB5R4	NA	NA	NA	NA	7.04745	14.7366	2.86073	5.51567	8.48522	5.80916	NA	NA	NA	NA	396558	NA	#VALUE!	NA	NA	NA	NA	NA	NA	NA	NA	NA	NA	#VALUE!	#VALUE!	#VALUE!	#VALUE!	68264.3	#VALUE!
ENSG00000065665	Sec61 alpha 2 subunit (S. cerevisiae) [Source:HGNC Symbol;Acc:17702]	SEC61A2	8.51294	1.73114	1.36159	NA	NA	4.22893	11.3374	3.21148	2.64797	10.384	6.17421e+06	5.54347e+06	7.63567e+06	NA	NA	NA	#VALUE!	0.0162394	NA	NA	NA	NA	NA	NA	NA	NA	NA	1.45999e+06	488954	2.37762e+06	#VALUE!	#VALUE!	#VALUE!
ENSG00000065809	family with sequence similarity 107, member B [Source:HGNC Symbol;Acc:23726]	FAM107B	NA	NA	NA	NA	25.8198	7.02028	16.4509	26.6322	13.0935	121.884	NA	NA	NA	NA	7.64167e+06	0.0392954	17.6394	0.0172232	0.0485288	1.31779	NA	NA	NA	NA	NA	NA	NA	#VALUE!	#VALUE!	#VALUE!	#VALUE!	62696.3	#VALUE!
ENSG00000065833	malic enzyme 1, NADP(+)-dependent, cytosolic [Source:HGNC Symbol;Acc:6983]	ME1	2.0113	NA	4.70672	19.1798	45.1585	0.123215	2.90654	5.93306	65.1292	32.9578	1.22843e+06	NA	1.92269e+06	3.79915e+06	6.55326e+06	0.0160554	43.1721	0.00512054	0.0129093	0.327865	NA	NA	NA	NA	NA	NA	NA	9.96977e+06	#VALUE!	324063	58332.5	198838	#VALUE!
ENSG00000065883	cyclin-dependent kinase 13 [Source:HGNC Symbol;Acc:1733]	CDK13	NA	NA	NA	NA	23.7546	15.416	14.4483	13.7539	13.8104	16.7475	NA	NA	NA	NA	876506	NA	#VALUE!	NA	NA	NA	NA	NA	NA	NA	NA	NA	NA	#VALUE!	#VALUE!	#VALUE!	#VALUE!	52336.5	#VALUE!
ENSG00000065911	methylenetetrahydrofolate dehydrogenase (NADP+ dependent) 2, methenyltetrahydrofolate cyclohydrolase [Source:HGNC Symbol;Acc:7434]	MTHFD2	104.936	109.294	76.1141	64.5674	3.31528	256.695	271.56	160.974	147.763	122.296	8.78401e+06	5.99474e+06	4.4837e+06	1.00518e+07	1.17033e+06	0.0315813	21.948	0.0367298	0.0350451	0.0709146	3.41536	3.23176	3.26276	3.68482	4.04038	0.0959299	3.41536	34219.6	22075.2	27853.6	68026.4	9569.61	27853.6
ENSG00000065923	solute carrier family 9 (sodium/hydrogen exchanger), member 7 [Source:HGNC Symbol;Acc:17123]	SLC9A7	1.72214	3.87357	7.09263	NA	10.7347	15.8673	5.12433	20.1047	8.52036	4.03635	46101.7	33590.5	379935	NA	197286	NA	#VALUE!	NA	NA	NA	NA	NA	NA	NA	NA	NA	NA	2905.45	6555.09	18897.8	#VALUE!	48877.4	#VALUE!
ENSG00000065978	Y box binding protein 1 [Source:HGNC Symbol;Acc:8014]	YBX1	1.57847	1.53099	1.05068	148.036	32.7631	340.623	423.122	341.517	200.89	1436.23	2.05089e+07	2.16763e+07	1.86777e+07	5.11694e+06	6.46891e+07	0.0315315	21.9827	0.0275858	0.0340068	0.270291	5.60562	5.64293	5.74177	3.03056	4.78736	0.230832	5.60562	60210.1	51229.5	54690.3	25471.3	45040.9	51229.5
ENSG00000065989	phosphodiesterase 4A, cAMP-specific [Source:HGNC Symbol;Acc:8780]	PDE4A	NA	NA	NA	NA	5.97044	0.211777	0.457027	0	1.36477	7.98628	NA	NA	NA	NA	337719	NA	#VALUE!	NA	NA	NA	NA	NA	NA	NA	NA	NA	NA	#VALUE!	#VALUE!	#VALUE!	#VALUE!	42287.4	#VALUE!
ENSG00000066027	protein phosphatase 2, regulatory subunit B', alpha [Source:HGNC Symbol;Acc:9309]	PPP2R5A	7.45228	7.45384	26.4225	NA	7.338	8.13247	9.53745	30.0373	12.9815	11.3775	113352	144058	257126	NA	565375	0.0229238	30.237	0.0219016	0.0213644	0.0226106	NA	NA	NA	NA	NA	NA	NA	13938.2	15104.4	8560.24	#VALUE!	49692.4	#VALUE!
ENSG00000066032	catenin (cadherin-associated protein), alpha 2 [Source:HGNC Symbol;Acc:2510]	CTNNA2	0.26858	0.617399	NA	NA	3.60795	0.0781391	0.597289	0	0	0.0714294	200960	10701.4	NA	NA	326029	NA	#VALUE!	NA	NA	NA	NA	NA	NA	NA	NA	NA	NA	2.57182e+06	17916.6	#VALUE!	#VALUE!	4.56436e+06	#VALUE!
ENSG00000066044	ELAV (embryonic lethal, abnormal vision, Drosophila)-like 1 (Hu antigen R) [Source:HGNC Symbol;Acc:3312]	ELAVL1	10.0999	1.44306	10.6303	8.93183	71.1846	32.4439	25.5558	28.2324	27.4086	49.3479	2.40888e+07	2.76742e+07	2.62837e+07	1.17305e+07	4.00632e+07	0.0182297	38.023	0.0111946	0.0154163	0.177711	4.63432	5.53962	4.64997	4.3752	4.00719	0.121882	4.63432	742477	1.08289e+06	930976	427986	811853	811853
ENSG00000066084	DIP2 disco-interacting protein 2 homolog B (Drosophila) [Source:HGNC Symbol;Acc:29284]	DIP2B	8.10503	6.75165	11.0443	NA	3.59484	5.31654	9.22717	8.63989	17.2507	8.7939	80738.4	82619.2	127159	NA	367293	0.0230354	30.0905	NA	0.0214205	NA	NA	NA	NA	NA	NA	NA	NA	15186.3	8953.91	14717.7	#VALUE!	41766.8	#VALUE!
ENSG00000066117	SWI/SNF related, matrix associated, actin dependent regulator of chromatin, subfamily d, member 1 [Source:HGNC Symbol;Acc:11106]	SMARCD1	14.4074	3.74097	4.49072	NA	13.5209	22.9319	26.8482	9.37269	47.4732	84.6777	317111	256247	255359	NA	1.69219e+06	0.0226392	30.6171	0.0405453	0.0209467	0.824994	NA	NA	NA	NA	NA	NA	NA	13828.4	9544.29	27245	#VALUE!	19983.9	#VALUE!
ENSG00000066135	lysine (K)-specific demethylase 4A [Source:HGNC Symbol;Acc:22978]	KDM4A	NA	NA	NA	NA	7.135	15.8981	22.3044	11.7601	8.91015	19.3038	NA	NA	NA	NA	355957	0.0447256	15.4978	NA	0.0608691	NA	NA	NA	NA	NA	NA	NA	NA	#VALUE!	#VALUE!	#VALUE!	#VALUE!	18439.8	#VALUE!
ENSG00000066136	nuclear transcription factor Y, gamma [Source:HGNC Symbol;Acc:7806]	NFYC	26.4303	12.0093	14.4278	8.30697	6.81863	32.1523	56.3155	41.5635	17.8916	45.2464	216567	157457	141937	199417	1.58493e+06	0.0195731	35.4133	0.0177745	0.0171604	0.0258508	2.2009	2.40506	2.28031	2.66773	3.65373	0.224425	2.40506	6735.66	2795.99	3414.94	11145.8	35028.9	6735.66
ENSG00000066279	asp (abnormal spindle) homolog, microcephaly associated (Drosophila) [Source:HGNC Symbol;Acc:19048]	ASPM	4.5592	6.90932	6.23966	NA	5.91228	11.4701	7.06597	9.38474	1.75391	17.0428	1994.16	7188.62	3739.33	NA	19097.4	NA	#VALUE!	NA	NA	NA	NA	NA	NA	NA	NA	NA	NA	173.858	1017.36	398.448	#VALUE!	1120.56	#VALUE!
ENSG00000066322	ELOVL fatty acid elongase 1 [Source:HGNC Symbol;Acc:14418]	ELOVL1	25.449	37.5084	39.6234	NA	53.5882	36.0556	22.7275	48.0416	74.2266	166.476	357726	510479	418059	NA	2.37442e+07	0.0284824	24.336	0.0234219	0.0286806	0.221361	NA	NA	NA	NA	NA	NA	NA	9921.52	22460.9	8702.02	#VALUE!	142628	#VALUE!
ENSG00000066422	zinc finger and BTB domain containing 11 [Source:HGNC Symbol;Acc:16740]	ZBTB11	8.88048	8.2819	8.42029	NA	9.41002	8.31848	11.1515	10.4253	10.3975	8.14176	17864.9	16301.5	18808.2	NA	106865	NA	#VALUE!	NA	NA	NA	NA	NA	NA	NA	NA	NA	NA	2147.62	1461.82	1804.09	#VALUE!	13125.5	#VALUE!
ENSG00000066427	ataxin 3 [Source:HGNC Symbol;Acc:7106]	ATXN3	NA	NA	NA	NA	21.602	8.47864	9.7514	15.9412	18.4111	14.5375	NA	NA	NA	NA	565624	NA	#VALUE!	NA	NA	NA	NA	NA	NA	NA	NA	NA	NA	#VALUE!	#VALUE!	#VALUE!	#VALUE!	38907.9	#VALUE!
ENSG00000066455	golgin A5 [Source:HGNC Symbol;Acc:4428]	GOLGA5	6.59449	11.3929	19.4652	8.95054	93.6232	13.8968	6.72211	23.2139	22.8004	8.95332	21867.7	33530.3	47625.3	215542	575619	NA	#VALUE!	NA	NA	NA	NA	NA	NA	NA	NA	NA	NA	1573.58	4988.07	2051.58	9453.41	64291.1	4988.07
ENSG00000066557	leucine rich repeat containing 40 [Source:HGNC Symbol;Acc:26004]	LRRC40	6.79372	4.09346	6.34836	NA	34.5037	8.87234	13.7067	14.0707	3.42129	10.335	1.26727e+06	1.10572e+06	1.13034e+06	NA	2.06338e+06	0.0236044	29.3651	0.0158081	0.0223049	0.27348	NA	NA	NA	NA	NA	NA	NA	142834	80669.7	80332.8	#VALUE!	199650	#VALUE!
ENSG00000066583	isochorismatase domain containing 1 [Source:HGNC Symbol;Acc:24254]	ISOC1	14.7595	15.0572	10.8025	43.1468	133.189	14.7168	13.8296	9.94193	65.3861	27.9045	5.53989e+06	4.68741e+06	3.95839e+06	2.5605e+07	1.46872e+07	0.0174654	39.6868	0.00615218	0.0146072	0.355909	3.81282	3.73158	3.80239	4.01177	3.28086	0.0726251	3.80239	376433	338940	398151	391597	526338	391597
ENSG00000066651	tRNA methyltransferase 11 homolog (S. cerevisiae) [Source:HGNC Symbol;Acc:21080]	TRMT11	NA	NA	NA	NA	0.798018	0	0	0	0	0	NA	NA	NA	NA	2.04039e+06	0.019474	35.5935	NA	0.0169579	NA	NA	NA	NA	NA	NA	NA	NA	#VALUE!	#VALUE!	#VALUE!	#VALUE!	#DIV/0!	#VALUE!
ENSG00000066654	THUMP domain containing 1 [Source:HGNC Symbol;Acc:23807]	THUMPD1	4.37605	4.57604	5.71781	9.07623	8.6429	11.729	20.8358	16.9954	21.4552	12.6047	760763	812526	828865	956380	696954	0.0142497	48.6429	0.0120183	0.0109333	0.0456703	3.39088	3.40006	3.31197	3.17344	3.05726	0.0453578	3.31197	64861.7	38996.6	48770	44575.7	55293.2	48770
ENSG00000066739	ATG2 autophagy related 2 homolog B (S. cerevisiae) [Source:HGNC Symbol;Acc:20187]	ATG2B	NA	NA	NA	NA	14.741	11.366	5.52684	2.65831	13.4258	6.89755	NA	NA	NA	NA	125417	0.0353053	19.633	0.0275858	0.0407556	0.554377	NA	NA	NA	NA	NA	NA	NA	#VALUE!	#VALUE!	#VALUE!	#VALUE!	18182.8	#VALUE!
ENSG00000066777	ADP-ribosylation factor guanine nucleotide-exchange factor 1 (brefeldin A-inhibited) [Source:HGNC Symbol;Acc:15772]	ARFGEF1	3.65123	3.84885	6.75744	NA	8.03194	4.75633	9.35182	8.31337	15.0114	11.1985	272906	222666	343418	NA	280249	NA	#VALUE!	0.0177745	NA	NA	NA	NA	NA	NA	NA	NA	NA	57377.4	23809.9	41309.1	#VALUE!	25025.6	#VALUE!
ENSG00000066855	mitochondrial fission regulator 1 [Source:HGNC Symbol;Acc:29510]	MTFR1	NA	NA	NA	NA	4.17441	9.92397	4.7201	12.2593	18.7383	34.7869	NA	NA	NA	NA	122335	NA	#VALUE!	0.0521149	NA	NA	NA	NA	NA	NA	NA	NA	NA	#VALUE!	#VALUE!	#VALUE!	#VALUE!	3516.7	#VALUE!
ENSG00000066926	ferrochelatase [Source:HGNC Symbol;Acc:3647]	FECH	NA	NA	NA	6.74507	7.20146	8.44538	7.53568	7.00126	27.4231	17.4528	NA	NA	NA	1.58232e+06	1.39291e+06	0.0191489	36.1977	0.0169457	0.0165047	0.0185668	NA	NA	NA	NA	NA	NA	NA	#VALUE!	#VALUE!	#VALUE!	57700.1	79810.2	#VALUE!
ENSG00000066933	myosin IXA [Source:HGNC Symbol;Acc:7608]	MYO9A	NA	NA	NA	NA	20.5243	16.2464	25.9591	16.2777	25.3593	7.22418	NA	NA	NA	NA	85439.8	NA	#VALUE!	NA	NA	NA	NA	NA	NA	NA	NA	NA	NA	#VALUE!	#VALUE!	#VALUE!	#VALUE!	11826.9	#VALUE!
ENSG00000067048	DEAD (Asp-Glu-Ala-Asp) box polypeptide 3, Y-linked [Source:HGNC Symbol;Acc:2699]	DDX3Y	0.128661	6.33671	0.211199	NA	131.108	14.2044	0.151717	0.00675325	0.0547916	0.203114	151040	474697	21589.9	NA	2.05973e+07	0.0325053	21.3241	0.0183676	0.0366393	0.769138	NA	NA	NA	NA	NA	NA	NA	10633.3	3.12883e+06	3.19696e+06	#VALUE!	1.01408e+08	#VALUE!
ENSG00000067057	phosphofructokinase, platelet [Source:HGNC Symbol;Acc:8878]	PFKP	0.542361	36.432	37.7447	16.4597	175.91	39.2713	8.81399	25.7375	36.3974	96.5728	4.83114e+06	1.02977e+07	1.67456e+07	3.0599e+06	8.84806e+06	0.00990487	69.9805	0.00422001	0.00640863	0.0921289	4.94346	3.44496	3.64074	3.26299	2.69526	0.231014	3.44496	123020	1.16833e+06	650630	84069.2	91620.6	123020
ENSG00000067064	isopentenyl-diphosphate delta isomerase 1 [Source:HGNC Symbol;Acc:5387]	IDI1	7.20702	14.5499	37.4139	58.4408	20.9227	20.119	10.844	49.307	70.598	37.8905	1.29388e+06	1.39892e+06	3.33088e+06	2.53979e+06	1.42658e+07	0.033251	20.8459	0.0114725	0.0382868	1.12873	3.76874	3.49754	3.46413	3.15269	4.34828	0.123165	3.49754	64311.2	129005	67554	35975.4	376501	67554
ENSG00000067066	SP100 nuclear antigen [Source:HGNC Symbol;Acc:11206]	SP100	16.0404	17.4122	33.278	NA	12.6022	61.8714	45.36	88.9851	2.89211	22.5137	375925	517195	593402	NA	335255	NA	#VALUE!	NA	NA	NA	NA	NA	NA	NA	NA	NA	NA	6075.9	11402	6668.56	#VALUE!	14891.2	#VALUE!
ENSG00000067113	phosphatidic acid phosphatase type 2A [Source:HGNC Symbol;Acc:9228]	PPAP2A	NA	NA	NA	NA	2.65851	17.9733	8.30054	15.7047	3.71029	9.81532	NA	NA	NA	NA	201601	NA	#VALUE!	0.0152132	NA	NA	NA	NA	NA	NA	NA	NA	NA	#VALUE!	#VALUE!	#VALUE!	#VALUE!	20539.4	#VALUE!
ENSG00000067167	translocation associated membrane protein 1 [Source:HGNC Symbol;Acc:20568]	TRAM1	46.6233	29.478	67.3497	NA	38.3439	103.024	177.354	207.697	41.3326	110.788	1.06258e+06	823992	934300	NA	5.86421e+06	0.019258	35.9927	NA	0.0167019	NA	NA	NA	NA	NA	NA	NA	NA	10313.9	4646.03	4498.38	#VALUE!	52931.8	#VALUE!
ENSG00000067177	phosphorylase kinase, alpha 1 (muscle) [Source:HGNC Symbol;Acc:8925]	PHKA1	NA	NA	NA	NA	16.2288	3.73904	1.51806	5.65239	3.87977	7.80746	NA	NA	NA	NA	118976	0.0148156	46.785	0.0295019	0.0114851	0.758406	NA	NA	NA	NA	NA	NA	NA	#VALUE!	#VALUE!	#VALUE!	#VALUE!	15238.8	#VALUE!
ENSG00000067208	ecotropic viral integration site 5 [Source:HGNC Symbol;Acc:3501]	EVI5	NA	NA	NA	0.37206	NA	12.2149	8.41379	15.9661	5.31856	8.58345	NA	NA	NA	23774.3	NA	NA	#VALUE!	0.0246391	NA	NA	NA	NA	NA	NA	NA	NA	NA	#VALUE!	#VALUE!	#VALUE!	4470.06	#VALUE!	#VALUE!
ENSG00000067248	DEAH (Asp-Glu-Ala-His) box polypeptide 29 [Source:HGNC Symbol;Acc:15815]	DHX29	0.677421	1.65837	0.974301	2.98474	16.633	2.10046	4.72026	1.5613	15.0188	10.5659	673515	728025	755862	60896.9	493025	0.0256462	27.0272	0.0119175	0.0249753	0.549664	4.40096	4.04593	4.29322	2.71316	2.87537	0.220398	4.04593	320651	154234	484124	4054.71	46661.9	154234
ENSG00000067334	deoxynucleotidyltransferase, terminal, interacting protein 2 [Source:HGNC Symbol;Acc:24013]	DNTTIP2	4.46544	4.92272	4.54264	9.09359	94.4093	31.9503	20.2106	28.5615	31.0892	39.2383	518390	350336	412126	49549.6	3.50267e+06	NA	#VALUE!	0.0367298	NA	NA	NA	NA	NA	NA	NA	NA	NA	16224.9	17334.3	14429.4	1593.79	89266.5	16224.9
ENSG00000067365	methyltransferase like 22 [Source:HGNC Symbol;Acc:28368]	METTL22	NA	NA	NA	NA	6.67675	11.2911	29.6581	7.60996	51.0831	21.7808	NA	NA	NA	NA	41004.8	NA	#VALUE!	NA	NA	NA	NA	NA	NA	NA	NA	NA	NA	#VALUE!	#VALUE!	#VALUE!	#VALUE!	1882.61	#VALUE!
ENSG00000067369	tumor protein p53 binding protein 1 [Source:HGNC Symbol;Acc:11999]	TP53BP1	11.9759	21.4745	5.93739	1.42517	89.1645	34.6397	21.3844	12.5645	14.8345	51.0778	432832	244895	228021	2969.77	1.89017e+06	0.0158893	43.6235	0.0133242	0.0126922	0.0266012	2.75567	2.25472	2.78204	1.51651	2.52397	0.219959	2.52397	12495.3	11452.1	18148.1	200.193	37005.6	12495.3
ENSG00000067533	ribosomal RNA processing 15 homolog (S. cerevisiae) [Source:HGNC Symbol;Acc:24255]	RRP15	1.20012	5.67447	1.20505	NA	54.8337	16.9811	7.29475	4.78343	27.7523	17.859	1.08606e+06	1.55371e+06	1.31371e+06	NA	1.64126e+06	0.0361939	19.1509	0.0129299	0.0428547	1.25967	NA	NA	NA	NA	NA	NA	NA	63956.8	212990	274639	#VALUE!	91901	#VALUE!
ENSG00000067560	ras homolog gene family, member A [Source:HGNC Symbol;Acc:667]	RHOA	80.0258	66.1642	63.743	102.779	56.2038	151.576	145.228	148.05	123.797	481.836	6.15547e+07	7.27831e+07	5.46671e+07	706066	8.57212e+07	0.0498892	13.8937	0.0284751	0.0744545	1.93548	4.57325	4.72863	4.62051	2.52416	4.87054	0.229621	4.62051	406098	501164	369248	5703.42	177905	369248
ENSG00000067596	DEAH (Asp-Glu-Ala-His) box polypeptide 8 [Source:HGNC Symbol;Acc:2749]	DHX8	14.1484	17.5064	12.564	3.34488	9.04773	10.9002	7.93468	8.11918	10.3834	18.2959	247523	295293	212622	17755.5	1.06312e+06	0.0396146	17.4973	0.0326688	0.0486876	0.674302	2.83219	2.81634	2.81776	2.31424	3.65932	0.167619	2.81776	22708.2	37215.5	26187.6	1709.99	58106.9	26187.6
ENSG00000067606	protein kinase C, zeta [Source:HGNC Symbol;Acc:9412]	PRKCZ	NA	NA	NA	NA	34.8053	1.13339e-56	8.93826	17.7762	13.271	18.1792	NA	NA	NA	NA	829402	NA	#VALUE!	NA	NA	NA	NA	NA	NA	NA	NA	NA	NA	#VALUE!	#VALUE!	#VALUE!	#VALUE!	45623.7	#VALUE!
ENSG00000067646	zinc finger protein, Y-linked [Source:HGNC Symbol;Acc:12870]	ZFY	NA	NA	NA	NA	29.3738	6.06788	0.325706	0.210419	0.0646992	0.757097	NA	NA	NA	NA	34406.6	NA	#VALUE!	NA	NA	NA	NA	NA	NA	NA	NA	NA	NA	#VALUE!	#VALUE!	#VALUE!	#VALUE!	45445.4	#VALUE!
ENSG00000067704	isoleucyl-tRNA synthetase 2, mitochondrial [Source:HGNC Symbol;Acc:29685]	IARS2	5.30662	13.4034	5.09514	NA	38.8479	10.7506	4.6149	11.2564	26.9659	76.5479	3.6131e+06	2.80828e+06	3.19644e+06	NA	3.57659e+06	0.0140628	49.2894	0.00838498	0.0107175	0.0981882	NA	NA	NA	NA	NA	NA	NA	336084	608524	283966	#VALUE!	46723.5	#VALUE!
ENSG00000067829	isocitrate dehydrogenase 3 (NAD+) gamma [Source:HGNC Symbol;Acc:5386]	IDH3G	7.25934	10.7561	13.0539	NA	26.1129	34.591	20.661	42.981	135.952	151.167	794964	1.39319e+06	896496	NA	2.69591e+06	0.0259759	26.6842	0.0160191	0.0253664	0.393471	NA	NA	NA	NA	NA	NA	NA	22981.8	67430.8	20858	#VALUE!	17834	#VALUE!
ENSG00000067836	rogdi homolog (Drosophila) [Source:HGNC Symbol;Acc:29478]	ROGDI	NA	NA	NA	NA	30.986	0.767951	2.03337	2.8097	11.4837	9.39072	NA	NA	NA	NA	1.4986e+06	NA	#VALUE!	NA	NA	NA	NA	NA	NA	NA	NA	NA	NA	#VALUE!	#VALUE!	#VALUE!	#VALUE!	159584	#VALUE!
ENSG00000067842	ATPase, Ca++ transporting, plasma membrane 3 [Source:HGNC Symbol;Acc:816]	ATP2B3	0.230252	0.240191	NA	NA	NA	0.169491	0.0345894	0	0.025427	0.116938	30630.3	81994.7	NA	NA	NA	NA	#VALUE!	NA	NA	NA	NA	NA	NA	NA	NA	NA	NA	180719	2.37052e+06	#VALUE!	#VALUE!	#VALUE!	#VALUE!
ENSG00000067900	Rho-associated, coiled-coil containing protein kinase 1 [Source:HGNC Symbol;Acc:10251]	ROCK1	6.0974	6.37271	4.36799	NA	17.1809	17.8004	23.3593	11.6961	15.8156	12.2125	301510	229735	184583	NA	476060	0.0161192	43.0015	0.0172232	0.0129408	0.180268	NA	NA	NA	NA	NA	NA	NA	16938.4	9834.83	15781.6	#VALUE!	38981.3	#VALUE!
ENSG00000067992	pyruvate dehydrogenase kinase, isozyme 3 [Source:HGNC Symbol;Acc:8811]	PDK3	2.75236	2.22459	6.49446	NA	NA	1.59554	3.01856	6.55124	5.04307	7.66877	12491.8	10609	19089.6	NA	NA	0.0437697	15.8362	0.0267634	0.0565394	1.25341	NA	NA	NA	NA	NA	NA	NA	7829.21	3514.58	2913.89	#VALUE!	#VALUE!	#VALUE!
ENSG00000068024	histone deacetylase 4 [Source:HGNC Symbol;Acc:14063]	HDAC4	NA	NA	NA	NA	40.9682	5.40935	7.89854	2.93598	3.21603	12.6485	NA	NA	NA	NA	50162.4	0.0340371	20.3645	0.0352027	0.0386794	0.146348	NA	NA	NA	NA	NA	NA	NA	#VALUE!	#VALUE!	#VALUE!	#VALUE!	3965.88	#VALUE!
ENSG00000068028	Ras association (RalGDS/AF-6) domain family member 1 [Source:HGNC Symbol;Acc:9882]	RASSF1	NA	NA	NA	NA	27.0647	3.72141	5.31136	11.5915	6.73655	25.4522	NA	NA	NA	NA	189195	NA	#VALUE!	NA	NA	NA	NA	NA	NA	NA	NA	NA	NA	#VALUE!	#VALUE!	#VALUE!	#VALUE!	7433.34	#VALUE!
ENSG00000068079	interferon-induced protein 35 [Source:HGNC Symbol;Acc:5399]	IFI35	0.201118	6.03481	14.2058	NA	12.5245	8.45281	2.15541	17.6955	9.58704	7.63193	36232.8	398789	541766	NA	1.95788e+06	0.0145064	47.7821	0.007478	0.0111915	0.15632	NA	NA	NA	NA	NA	NA	NA	4286.48	185018	30616	#VALUE!	256539	#VALUE!
ENSG00000068097	HEAT repeat containing 6 [Source:HGNC Symbol;Acc:24076]	HEATR6	10.9293	7.2151	2.925	11.6736	8.38516	5.20479	9.10143	5.42469	41.4548	7.80508	791352	343878	367493	66335.6	173697	0.0352311	19.6743	0.0240117	0.0407209	0.703363	3.39908	3.21746	3.63842	2.29384	2.85558	0.170286	3.21746	152043	37782.9	67744.4	1600.19	22254.4	37782.9
ENSG00000068120	CoA synthase [Source:HGNC Symbol;Acc:29932]	COASY	14.9921	9.59934	19.3184	13.0637	8.16504	4.74836	6.48336	10.5264	19.5239	54.2909	1.64039e+06	1.34212e+06	2.48573e+06	261184	6.61836e+06	0.0184189	37.6323	0.000939226	0.0156275	0.618298	3.30035	3.40682	3.37075	2.56215	4.17006	0.169476	3.37075	345464	207010	236143	13377.6	121906	207010
ENSG00000068137	pleckstrin homology domain containing, family H (with MyTH4 domain) member 3 [Source:HGNC Symbol;Acc:26105]	PLEKHH3	NA	NA	NA	NA	8.27384	1.93565	1.64898	3.09822	17.2859	20.4062	NA	NA	NA	NA	77772.7	NA	#VALUE!	NA	NA	NA	NA	NA	NA	NA	NA	NA	NA	#VALUE!	#VALUE!	#VALUE!	#VALUE!	3811.23	#VALUE!
ENSG00000068305	myocyte enhancer factor 2A [Source:HGNC Symbol;Acc:6993]	MEF2A	9.51318	12.5623	8.92912	NA	15.482	18.2108	19.1472	11.1406	12.2634	25.6968	424131	242941	210266	NA	681326	NA	#VALUE!	NA	NA	NA	NA	NA	NA	NA	NA	NA	NA	23290.1	12688.1	18873.8	#VALUE!	26514	#VALUE!
ENSG00000068308	OTU domain containing 5 [Source:HGNC Symbol;Acc:25402]	OTUD5	9.69416	6.4426	10.1175	NA	10.6671	8.73645	11.7462	10.0573	25.7954	50.5013	201461	128950	76909.4	NA	1.22867e+06	NA	#VALUE!	NA	NA	NA	NA	NA	NA	NA	NA	NA	NA	23059.8	10978	7647.12	#VALUE!	24329.6	#VALUE!
ENSG00000068323	transcription factor binding to IGHM enhancer 3 [Source:HGNC Symbol;Acc:11752]	TFE3	NA	NA	NA	NA	7.79771	3.31723	6.33356	4.01156	24.8951	25.5278	NA	NA	NA	NA	224403	NA	#VALUE!	NA	NA	NA	NA	NA	NA	NA	NA	NA	NA	#VALUE!	#VALUE!	#VALUE!	#VALUE!	8790.52	#VALUE!
ENSG00000068354	TBC1 domain family, member 25 [Source:HGNC Symbol;Acc:8092]	TBC1D25	NA	NA	NA	NA	18.1098	2.40305	2.57776	3.78482	9.58276	17.0233	NA	NA	NA	NA	123317	NA	#VALUE!	NA	NA	NA	NA	NA	NA	NA	NA	NA	NA	#VALUE!	#VALUE!	#VALUE!	#VALUE!	7244.04	#VALUE!
ENSG00000068366	acyl-CoA synthetase long-chain family member 4 [Source:HGNC Symbol;Acc:3571]	ACSL4	7.43311	23.8313	26.4721	NA	11.5801	60.5449	28.9731	62.0822	0.12031	82.4642	1.82726e+06	3.4139e+06	3.69437e+06	NA	3.27214e+06	0.0447932	15.4744	0.0562074	0.060906	0.197788	NA	NA	NA	NA	NA	NA	NA	30180.3	117830	59507.7	#VALUE!	39679.5	#VALUE!
ENSG00000068383	inositol polyphosphate-5-phosphatase, 40kDa [Source:HGNC Symbol;Acc:6076]	INPP5A	NA	NA	NA	NA	4.65727	7.59434	16.91	15.7294	12.2789	16.0889	NA	NA	NA	NA	1.30215e+06	NA	#VALUE!	NA	NA	NA	NA	NA	NA	NA	NA	NA	NA	#VALUE!	#VALUE!	#VALUE!	#VALUE!	80934.8	#VALUE!
ENSG00000068394	G patch domain and KOW motifs [Source:HGNC Symbol;Acc:30677]	GPKOW	11.042	5.294	7.66899	5.41033	13.1377	5.49966	8.87772	11.3361	10.1787	15.6975	543699	372747	424636	808177	6.61836e+06	0.0358217	19.3499	0.0253183	0.0426659	0.730235	3.2387	3.39402	3.28967	3.72067	4.24862	0.117089	3.39402	98860.4	41986.8	37458.8	79398.9	421619	79398.9
ENSG00000068400	GRIP1 associated protein 1 [Source:HGNC Symbol;Acc:18706]	GRIPAP1	5.15384	3.14511	5.1213	6.1401	16.3033	3.21955	9.21762	8.6897	17.2234	18.4496	108507	68218.8	74149.6	112166	1.08832e+06	0.0184336	37.6023	NA	0.0156346	NA	2.58494	2.59788	2.42234	2.5233	3.0861	0.0973445	2.58494	33702.5	7400.91	8533.04	6512.44	58988.9	8533.04
ENSG00000068438	FtsJ homolog 1 (E. coli) [Source:HGNC Symbol;Acc:13254]	FTSJ1	21.8054	9.25999	19.5203	NA	5.06892	15.8968	28.2074	31.6313	30.7787	90.5042	508703	653908	486903	NA	352943	NA	#VALUE!	0.0167021	NA	NA	NA	NA	NA	NA	NA	NA	NA	32000.4	23182.2	15393.1	#VALUE!	3899.74	#VALUE!
ENSG00000068489	proline rich 11 [Source:HGNC Symbol;Acc:25619]	PRR11	53.287	16.9636	27.5402	NA	NA	44.3089	127.093	73.0339	3.29401	85.6096	241300	167474	85448.1	NA	NA	NA	#VALUE!	NA	NA	NA	NA	NA	NA	NA	NA	NA	NA	5445.87	1317.73	1169.98	#VALUE!	#VALUE!	#VALUE!
ENSG00000068615	receptor accessory protein 1 [Source:HGNC Symbol;Acc:25786]	REEP1	NA	NA	NA	NA	17.0507	0.881361	2.20052	0	8.77447	5.32186	NA	NA	NA	NA	1.13309e+06	NA	#VALUE!	NA	NA	NA	NA	NA	NA	NA	NA	NA	NA	#VALUE!	#VALUE!	#VALUE!	#VALUE!	212913	#VALUE!
ENSG00000068650	ATPase, class VI, type 11A [Source:HGNC Symbol;Acc:13552]	ATP11A	NA	NA	NA	NA	19.9636	1.15881	4.23258	1.46708	15.927	11.7151	NA	NA	NA	NA	491211	NA	#VALUE!	NA	NA	NA	NA	NA	NA	NA	NA	NA	NA	#VALUE!	#VALUE!	#VALUE!	#VALUE!	41929.7	#VALUE!
ENSG00000068654	polymerase (RNA) I polypeptide A, 194kDa [Source:HGNC Symbol;Acc:17264]	POLR1A	3.03296	3.08613	1.4252	2.60452	0.201064	4.53127	6.83678	1.87235	21.6035	27.7206	506619	503246	448774	27012.2	821237	0.028119	24.6505	0.045639	0.0285004	0.72144	3.66572	3.65527	3.94106	2.45874	5.05404	0.246262	3.66572	111805	73608.7	239685	1250.36	29625.5	73608.7
ENSG00000068697	lysosomal protein transmembrane 4 alpha [Source:HGNC Symbol;Acc:6924]	LAPTM4A	NA	NA	NA	127.976	4.8738	161.373	115.734	227.383	187.693	198.376	NA	NA	NA	244710	5.08695e+06	NA	#VALUE!	0.0992956	NA	NA	NA	NA	NA	NA	NA	NA	NA	#VALUE!	#VALUE!	#VALUE!	1303.78	25643	#VALUE!
ENSG00000068724	tetratricopeptide repeat domain 7A [Source:HGNC Symbol;Acc:19750]	TTC7A	NA	NA	NA	NA	2.47467	4.68048	6.07856	26.7891	13.36	18.8263	NA	NA	NA	NA	98333.9	NA	#VALUE!	NA	NA	NA	NA	NA	NA	NA	NA	NA	NA	#VALUE!	#VALUE!	#VALUE!	#VALUE!	5223.22	#VALUE!
ENSG00000068781	STON1-GTF2A1L readthrough [Source:HGNC Symbol;Acc:30651]	STON1-GTF2A1L	NA	NA	NA	NA	10.6835	0.471095	1.27231e-142	1.05441e-21	1.83176	0.0255016	NA	NA	NA	NA	1886.32	NA	#VALUE!	NA	NA	NA	NA	NA	NA	NA	NA	NA	NA	#VALUE!	#VALUE!	#VALUE!	#VALUE!	73968.6	#VALUE!
ENSG00000068784	S1 RNA binding domain 1 [Source:HGNC Symbol;Acc:25521]	SRBD1	2.83955	1.60655	1.74788	NA	5.53795	3.22571	7.0934	2.85122	6.72314	4.68121	146443	93816	136489	NA	148921	NA	#VALUE!	0.0352027	NA	NA	NA	NA	NA	NA	NA	NA	NA	45398.7	13225.8	47870.2	#VALUE!	31812.4	#VALUE!
ENSG00000068793	cytoplasmic FMR1 interacting protein 1 [Source:HGNC Symbol;Acc:13759]	CYFIP1	13.5439	19.1712	16.988	11.3669	15.394	26.2982	17.3815	13.9544	69.8345	56.5046	2.50782e+06	2.18884e+06	2.16742e+06	671592	1.52982e+06	0.0171988	40.302	0.0183676	0.014281	0.172025	3.49932	3.28933	3.33757	3.00323	3.22906	0.0551774	3.28933	95361	125929	155321	9616.91	27074.3	95361
ENSG00000068796	kinesin heavy chain member 2A [Source:HGNC Symbol;Acc:6318]	KIF2A	8.63999	6.92627	0.421528	5.20551	NA	18.0957	34.4735	16.6485	30.1865	39.435	973057	1.01348e+06	974847	74753.2	NA	0.0264578	26.1982	0.0205331	0.0260645	0.232841	NA	NA	NA	NA	NA	NA	NA	53772.8	29398.7	58554.6	2476.38	#VALUE!	#VALUE!
ENSG00000068878	proteasome (prosome, macropain) activator subunit 4 [Source:HGNC Symbol;Acc:20635]	PSME4	9.51363	7.29251	5.69241	3.13224	11.9037	16.6413	19.2427	12.9362	44.4193	28.8986	388130	585974	279762	12825.5	245823	0.0263573	26.2982	0.0133242	0.026015	0.534215	3.02582	3.32019	3.10668	2.02741	2.73013	0.176683	3.02582	23323.3	30451.7	21626.3	288.737	8506.38	21626.3
ENSG00000068903	sirtuin 2 [Source:HGNC Symbol;Acc:10886]	SIRT2	3.76513	7.53814	7.04375	NA	15.1738	10.5993	5.81906	11.7194	7.82399	16.5809	140752	275874	445491	NA	1.11353e+06	0.0273923	25.3044	NA	0.0275591	NA	NA	NA	NA	NA	NA	NA	NA	13279.4	47408.8	38013.1	#VALUE!	67157.1	#VALUE!
ENSG00000068912	endoplasmic reticulum lectin 1 [Source:HGNC Symbol;Acc:25222]	ERLEC1	19.1892	24.0929	25.4909	NA	6.83661	28.1267	26.5367	31.3955	43.9303	36.5744	293000	278732	264355	NA	679288	0.0183157	37.8444	NA	0.0155759	NA	NA	NA	NA	NA	NA	NA	NA	10417.1	10503.6	8420.16	#VALUE!	18572.8	#VALUE!
ENSG00000068971	protein phosphatase 2, regulatory subunit B', beta [Source:HGNC Symbol;Acc:9310]	PPP2R5B	NA	NA	NA	NA	19.5655	7.21881	2.94316	6.36727	2.49723	8.93847	NA	NA	NA	NA	4400.69	NA	#VALUE!	NA	NA	NA	NA	NA	NA	NA	NA	NA	NA	#VALUE!	#VALUE!	#VALUE!	#VALUE!	492.332	#VALUE!
ENSG00000068976	phosphorylase, glycogen, muscle [Source:HGNC Symbol;Acc:9726]	PYGM	0.149412	0.11141	NA	NA	NA	0.1465	0.208731	0.0535325	0.201175	0.257865	41927.1	92443.7	NA	NA	NA	NA	#VALUE!	NA	NA	NA	NA	NA	NA	NA	NA	NA	NA	286192	442884	#VALUE!	#VALUE!	#VALUE!	#VALUE!
ENSG00000069011	paired-like homeodomain 1 [Source:HGNC Symbol;Acc:9004]	PITX1	NA	NA	NA	NA	29.1041	11.571	10.1134	22.1997	15.8668	128.103	NA	NA	NA	NA	277621	NA	#VALUE!	NA	NA	NA	NA	NA	NA	NA	NA	NA	NA	#VALUE!	#VALUE!	#VALUE!	#VALUE!	2167.17	#VALUE!
ENSG00000069020	microtubule associated serine/threonine kinase family member 4 [Source:HGNC Symbol;Acc:19037]	MAST4	NA	NA	NA	NA	2.78706	2.0515	3.61119	2.88769	9.40097	3.17771	NA	NA	NA	NA	4232.02	NA	#VALUE!	NA	NA	NA	NA	NA	NA	NA	NA	NA	NA	#VALUE!	#VALUE!	#VALUE!	#VALUE!	1331.78	#VALUE!
ENSG00000069248	nucleoporin 133kDa [Source:HGNC Symbol;Acc:18016]	NUP133	8.30367	11.9414	9.90995	NA	16.0717	18.0297	10.8248	14.0339	9.59449	18.3953	1.65855e+06	1.57627e+06	1.45568e+06	NA	1.8304e+06	0.0178663	38.7964	0.013838	0.0150135	0.0494803	NA	NA	NA	NA	NA	NA	NA	91989.8	145617	103726	#VALUE!	99503.7	#VALUE!
ENSG00000069275	nuclear casein kinase and cyclin-dependent kinase substrate 1 [Source:HGNC Symbol;Acc:29923]	NUCKS1	64.8216	72.0428	88.2263	NA	61.799	186.777	168.524	197.176	494.96	454.023	1.81847e+06	2.77874e+06	2.35468e+06	NA	2.69657e+07	0.0120154	57.6883	NA	0.00851942	NA	NA	NA	NA	NA	NA	NA	NA	9736.06	16488.7	11942	#VALUE!	59392.8	#VALUE!
ENSG00000069329	vacuolar protein sorting 35 homolog (S. cerevisiae) [Source:HGNC Symbol;Acc:13487]	VPS35	12.0069	16.1503	23.6648	9.49409	0.191954	64.9866	38.5056	72.6533	36.5351	53.0295	6.1449e+06	6.6117e+06	6.68516e+06	4.949e+06	2.57573e+06	0.0142763	48.5522	0.00851258	0.0109469	0.10247	3.86061	3.76365	3.60253	3.86858	5.27922	0.167293	3.86061	94556.4	171707	92014.5	135459	48571.6	94556.4
ENSG00000069345	DnaJ (Hsp40) homolog, subfamily A, member 2 [Source:HGNC Symbol;Acc:14884]	DNAJA2	2.6759	4.93581	5.24145	15.8261	15.2338	5.08986	4.26012	6.57699	34.5357	32.8479	1.13516e+07	1.06412e+07	8.32115e+06	1.62777e+06	5.29388e+06	0.0301734	22.9721	0.0246391	0.0315904	0.29261	5.10067	4.80672	4.67382	3.48531	4.01405	0.148301	4.67382	2.23023e+06	2.49787e+06	1.26519e+06	47133	161164	1.26519e+06
ENSG00000069399	B-cell CLL/lymphoma 3 [Source:HGNC Symbol;Acc:998]	BCL3	NA	NA	NA	NA	15.8286	0.316282	1.83748	1.77462	34.8726	43.221	NA	NA	NA	NA	130948	NA	#VALUE!	NA	NA	NA	NA	NA	NA	NA	NA	NA	NA	#VALUE!	#VALUE!	#VALUE!	#VALUE!	3029.72	#VALUE!
ENSG00000069424	potassium voltage-gated channel, shaker-related subfamily, beta member 2 [Source:HGNC Symbol;Acc:6229]	KCNAB2	NA	NA	NA	NA	6.28942	1.86212	6.16875	5.14895	14.7246	12.6872	NA	NA	NA	NA	497126	0.0186672	37.1318	0.00743343	0.0159985	0.360544	NA	NA	NA	NA	NA	NA	NA	#VALUE!	#VALUE!	#VALUE!	#VALUE!	39183.3	#VALUE!
ENSG00000069535	monoamine oxidase B [Source:HGNC Symbol;Acc:6834]	MAOB	NA	NA	NA	NA	24.8339	0	1.0547	0.240314	0.314985	5.34629	NA	NA	NA	NA	825052	0.0223429	31.0231	NA	0.0205383	NA	NA	NA	NA	NA	NA	NA	NA	#VALUE!	#VALUE!	#VALUE!	#VALUE!	154322	#VALUE!
ENSG00000069712	KIAA1107 [Source:HGNC Symbol;Acc:29192]	KIAA1107	NA	NA	NA	NA	21.7534	0.804451	0.810024	2.82136	0.39808	0.270284	NA	NA	NA	NA	400757	NA	#VALUE!	NA	NA	NA	NA	NA	NA	NA	NA	NA	NA	#VALUE!	#VALUE!	#VALUE!	#VALUE!	1.48272e+06	#VALUE!
ENSG00000069849	ATPase, Na+/K+ transporting, beta 3 polypeptide [Source:HGNC Symbol;Acc:806]	ATP1B3	6.53951	27.9017	27.1713	49.6134	117.495	110.815	27.0739	94.7609	144.352	339.357	1.00917e+07	2.24093e+07	2.79377e+07	1.28014e+07	5.9059e+07	0.0282038	24.5764	0.0295019	0.0285436	0.0403387	4.63262	4.349	4.45628	3.85586	4.14546	0.0697573	4.349	91067.8	827710	294823	88681.7	174032	174032
ENSG00000069869	neural precursor cell expressed, developmentally down-regulated 4 [Source:HGNC Symbol;Acc:7727]	NEDD4	7.34978	17.0286	7.16882	NA	46.1444	24.2814	15.4836	9.70668	12.1958	5.39627	270990	408415	170278	NA	341885	0.0172842	40.1029	0.0608976	0.0143236	1.96051	NA	NA	NA	NA	NA	NA	NA	11160.4	26377.2	17542.4	#VALUE!	63355.7	#VALUE!
ENSG00000069943	phosphatidylinositol glycan anchor biosynthesis, class B [Source:HGNC Symbol;Acc:8959]	PIGB	NA	NA	NA	NA	8.27833	14.8015	9.08795	17.8429	5.62049	12.7637	NA	NA	NA	NA	27702.7	NA	#VALUE!	NA	NA	NA	NA	NA	NA	NA	NA	NA	NA	#VALUE!	#VALUE!	#VALUE!	#VALUE!	2170.43	#VALUE!
ENSG00000069974	RAB27A, member RAS oncogene family [Source:HGNC Symbol;Acc:9766]	RAB27A	3.17575	8.17437	4.08289	4.77913	12.7929	13.9741	6.27177	6.20411	11.066	22.3325	418992	609444	377796	486892	6.86828e+06	0.0135182	51.2753	NA	0.0101239	NA	3.24835	3.00046	3.09427	3.13607	3.85786	0.104629	3.13607	29983.5	97172.5	60894.4	43998.9	307546	60894.4
ENSG00000069998	cat eye syndrome chromosome region, candidate 5 [Source:HGNC Symbol;Acc:1843]	CECR5	10.4603	11.5673	17.3214	23.3232	3.35684	9.52119	7.60593	15.3947	36.321	29.2007	739900	607853	1.21977e+06	9.2035e+06	1.73014e+06	0.014855	46.6609	NA	0.0115531	NA	3.01828	2.88922	3.01635	3.76482	3.8808	0.141617	3.01828	77710.8	79918.3	79233.1	253393	59250	79233.1
ENSG00000070010	ubiquitin fusion degradation 1 like (yeast) [Source:HGNC Symbol;Acc:12520]	UFD1L	19.3948	7.72562	5.99474	49.6225	49.3646	70.05	133.563	51.6928	180.931	79.8318	6.42153e+06	6.14356e+06	6.15201e+06	4.43731e+06	5.22128e+06	0.0337749	20.5226	0.0201318	0.0385488	0.775253	4.04123	4.42177	4.53253	3.47272	3.54564	0.121596	4.04123	91670.7	45997.5	119011	24524.9	65403.5	65403.5
ENSG00000070018	low density lipoprotein receptor-related protein 6 [Source:HGNC Symbol;Acc:6698]	LRP6	NA	NA	NA	NA	5.01994	9.58567	14.0468	4.71876	13.8203	19.4991	NA	NA	NA	NA	548179	NA	#VALUE!	NA	NA	NA	NA	NA	NA	NA	NA	NA	NA	#VALUE!	#VALUE!	#VALUE!	#VALUE!	28113	#VALUE!
ENSG00000070019	guanylate cyclase 2C (heat stable enterotoxin receptor) [Source:HGNC Symbol;Acc:4688]	GUCY2C	NA	NA	NA	NA	14.017	0	0	0.243108	0.0380171	0.0174001	NA	NA	NA	NA	6027.82	NA	#VALUE!	NA	NA	NA	NA	NA	NA	NA	NA	NA	NA	#VALUE!	#VALUE!	#VALUE!	#VALUE!	346424	#VALUE!
ENSG00000070047	PHD and ring finger domains 1 [Source:HGNC Symbol;Acc:24351]	PHRF1	NA	NA	NA	NA	6.24566	2.71391	1.96079	3.09923	16.2179	8.59196	NA	NA	NA	NA	195641	NA	#VALUE!	NA	NA	NA	NA	NA	NA	NA	NA	NA	NA	#VALUE!	#VALUE!	#VALUE!	#VALUE!	22770.3	#VALUE!
ENSG00000070061	inhibitor of kappa light polypeptide gene enhancer in B-cells, kinase complex-associated protein [Source:HGNC Symbol;Acc:5959]	IKBKAP	3.58336	4.02086	2.21746	NA	78.5365	8.84167	5.04849	4.87584	13.8373	31.7145	492338	596029	267482	NA	634695	0.0215556	32.1562	0.0246391	0.0194421	0.218764	NA	NA	NA	NA	NA	NA	NA	55683.9	118061	54858.6	#VALUE!	20012.8	#VALUE!
ENSG00000070081	nucleobindin 2 [Source:HGNC Symbol;Acc:8044]	NUCB2	20.6698	19.9084	35.413	15.1194	32.7681	45.8183	53.9879	79.0241	50.3798	52.4186	390385	377619	1.22663e+06	2.30477e+06	4.73074e+06	0.0186486	37.1689	0.0126915	0.0159892	0.138817	2.54276	2.54462	2.80615	3.4497	3.42608	0.153947	2.80615	8520.29	6994.51	15522.2	45747.9	90249.3	15522.2
ENSG00000070159	protein tyrosine phosphatase, non-receptor type 3 [Source:HGNC Symbol;Acc:9655]	PTPN3	NA	NA	NA	NA	1.9272	0.0327161	7.91204	10.1722	8.92928	4.63368	NA	NA	NA	NA	199178	NA	#VALUE!	NA	NA	NA	NA	NA	NA	NA	NA	NA	NA	#VALUE!	#VALUE!	#VALUE!	#VALUE!	42984.9	#VALUE!
ENSG00000070182	spectrin, beta, erythrocytic [Source:HGNC Symbol;Acc:11274]	SPTB	0.771681	0.166805	NA	NA	3.81062	0.225223	5.85979	0.884206	0.535696	0.480967	53006.9	51021.1	NA	NA	21795.1	NA	#VALUE!	NA	NA	NA	NA	NA	NA	NA	NA	NA	NA	235353	8706.98	#VALUE!	#VALUE!	45315.2	#VALUE!
ENSG00000070214	solute carrier family 44, member 1 [Source:HGNC Symbol;Acc:18798]	SLC44A1	5.32082	11.7216	16.6541	NA	30.167	7.11878	4.40631	9.65213	16.9117	11.2357	232557	1.20682e+06	414510	NA	196061	0.0219474	31.5822	NA	0.020094	NA	NA	NA	NA	NA	NA	NA	NA	32668.1	273886	42944.9	#VALUE!	17449.9	#VALUE!
ENSG00000070366	smg-6 homolog, nonsense mediated mRNA decay factor (C. elegans) [Source:HGNC Symbol;Acc:17809]	SMG6	1.01522	5.80019	0.621914	NA	5.5232	8.70622	1.46271	1.99749	7.90241	10.8645	3908.85	2393.86	1171.23	NA	71331.7	NA	#VALUE!	0.0234219	NA	NA	NA	NA	NA	NA	NA	NA	NA	448.972	1636.59	586.349	#VALUE!	6565.58	#VALUE!
ENSG00000070367	exocyst complex component 5 [Source:HGNC Symbol;Acc:10696]	EXOC5	NA	NA	NA	3.23625	4.6012	44.9897	87.9551	48.4198	30.9726	22.1769	NA	NA	NA	83453	803007	0.015588	44.4667	NA	0.0124151	NA	NA	NA	NA	NA	NA	NA	NA	#VALUE!	#VALUE!	#VALUE!	2694.41	36209.2	#VALUE!
ENSG00000070371	clathrin, heavy chain-like 1 [Source:HGNC Symbol;Acc:2093]	CLTCL1	NA	NA	NA	NA	3.56325	4.24777	21.3294	5.39968	0.855741	3.68275	NA	NA	NA	NA	16435.5	NA	#VALUE!	NA	NA	NA	NA	NA	NA	NA	NA	NA	NA	#VALUE!	#VALUE!	#VALUE!	#VALUE!	4462.83	#VALUE!
ENSG00000070404	follistatin-like 3 (secreted glycoprotein) [Source:HGNC Symbol;Acc:3973]	FSTL3	NA	NA	NA	NA	54.9953	4.51248	16.748	2.13851	19.3598	80.9994	NA	NA	NA	NA	376847	NA	#VALUE!	NA	NA	NA	NA	NA	NA	NA	NA	NA	NA	#VALUE!	#VALUE!	#VALUE!	#VALUE!	4652.47	#VALUE!
ENSG00000070423	ring finger protein 126 [Source:HGNC Symbol;Acc:21151]	RNF126	2.69977	5.03891	2.36156	NA	10.3143	4.19227	1.43697	4.17628	32.8565	25.1206	129145	231120	794355	NA	1.13208e+06	NA	#VALUE!	NA	NA	NA	NA	NA	NA	NA	NA	NA	NA	30805.5	160838	190206	#VALUE!	45066	#VALUE!
ENSG00000070444	MAX binding protein [Source:HGNC Symbol;Acc:7188]	MNT	NA	NA	NA	NA	15.5912	1.09549	0.501466	1.37464	5.75139	21.087	NA	NA	NA	NA	479717	0.059393	11.6705	0.0674058	0.0990176	1.33068	NA	NA	NA	NA	NA	NA	NA	#VALUE!	#VALUE!	#VALUE!	#VALUE!	22749.4	#VALUE!
ENSG00000070495	jumonji domain containing 6 [Source:HGNC Symbol;Acc:19355]	JMJD6	2.97404	5.14406	3.82475	NA	22.4117	5.56653	3.40863	4.24949	12.8105	21.9851	1.53e+06	1.61015e+06	1.30931e+06	NA	5.42355e+06	0.0202385	34.249	NA	0.0178209	NA	NA	NA	NA	NA	NA	NA	NA	274858	472376	308109	#VALUE!	246692	#VALUE!
ENSG00000070501	polymerase (DNA directed), beta [Source:HGNC Symbol;Acc:9174]	POLB	NA	NA	NA	NA	8.25024	16.7023	19.8211	23.7831	12.2787	13.3468	NA	NA	NA	NA	434856	0.0183291	37.8167	0.0197477	0.0155826	0.175328	NA	NA	NA	NA	NA	NA	NA	#VALUE!	#VALUE!	#VALUE!	#VALUE!	32581.3	#VALUE!
ENSG00000070614	N-deacetylase/N-sulfotransferase (heparan glucosaminyl) 1 [Source:HGNC Symbol;Acc:7680]	NDST1	NA	NA	NA	NA	1.32583	5.32966	18.5636	2.88342	29.0643	34.596	NA	NA	NA	NA	42747.3	NA	#VALUE!	NA	NA	NA	NA	NA	NA	NA	NA	NA	NA	#VALUE!	#VALUE!	#VALUE!	#VALUE!	1235.61	#VALUE!
ENSG00000070669	asparagine synthetase (glutamine-hydrolyzing) [Source:HGNC Symbol;Acc:753]	ASNS	11.6832	9.85189	14.2757	16.6311	28.783	46.8069	55.6063	45.3463	59.8335	87.6095	1.64762e+07	1.00172e+07	1.55899e+07	7.24762e+06	1.26228e+07	0.0134217	51.6439	0.00642584	0.0100118	0.150949	4.27419	4.13212	4.16314	3.76417	3.76691	0.0592806	4.13212	352004	180145	343797	121130	144080	180145
ENSG00000070718	adaptor-related protein complex 3, mu 2 subunit [Source:HGNC Symbol;Acc:570]	AP3M2	NA	NA	NA	NA	6.10885	10.0326	27.1472	29.8988	5.4737	12.2907	NA	NA	NA	NA	222506	NA	#VALUE!	NA	NA	NA	NA	NA	NA	NA	NA	NA	NA	#VALUE!	#VALUE!	#VALUE!	#VALUE!	18103.6	#VALUE!
ENSG00000070756	poly(A) binding protein, cytoplasmic 1 [Source:HGNC Symbol;Acc:8554]	PABPC1	16.9478	5.61875	37.3528	201.641	168.717	425.341	403.665	976.361	2499.01	2136.53	3.2086e+07	3.93154e+07	3.22644e+07	3.22892e+07	3.17171e+07	0.0189247	36.6267	0.0120183	0.0162578	0.17846	4.55013	5.11785	4.20933	3.4774	3.54706	0.165372	4.20933	75435.9	97396	33045.6	12920.8	14845.2	33045.6
ENSG00000070761	chromosome 16 open reading frame 80 [Source:HGNC Symbol;Acc:29523]	C16orf80	15.3668	9.04118	0.785417	22.6187	25.467	49.701	98.3026	76.2428	31.4481	39.6764	2.87102e+06	3.42894e+06	2.47145e+06	652155	1.42366e+07	0.0237425	29.1943	0.0115591	0.0223732	0.455213	3.64183	3.94932	4.86823	2.83026	4.11781	0.190919	3.94932	57765.7	34881.5	32415.5	20737.5	358819	34881.5
ENSG00000070770	casein kinase 2, alpha prime polypeptide [Source:HGNC Symbol;Acc:2459]	CSNK2A2	7.76305	5.64704	9.67652	7.5818	13.8758	22.7708	27.4204	33.1433	15.7338	33.6807	4.25201e+06	4.11472e+06	2.50382e+06	2.38433e+06	4.79081e+06	0.0134669	51.4704	0.0146503	0.0100665	0.192953	3.86491	3.98887	3.53923	3.62394	3.6645	0.0495226	3.6645	186731	150060	75545.4	151542	142242	150060
ENSG00000070785	eukaryotic translation initiation factor 2B, subunit 3 gamma, 58kDa [Source:HGNC Symbol;Acc:3259]	EIF2B3	8.02654	7.08573	5.65867	6.76841	14.4021	21.2727	21.6395	24.0851	28.1362	34.9851	2.14595e+06	1.64743e+06	1.2815e+06	162161	5.26038e+06	0.0146224	47.403	0.0107369	0.0112949	0.0234863	3.58894	3.52827	3.51685	2.54131	3.72444	0.140838	3.52827	100878	76130.5	53207	5763.42	150361	76130.5
ENSG00000070814	Treacher Collins-Franceschetti syndrome 1 [Source:HGNC Symbol;Acc:11654]	TCOF1	10.4252	7.11994	4.25457	3.781	NA	6.9539	11.3256	6.03789	17.4664	60.1098	1.29748e+06	1.65784e+06	1.71938e+06	10996.6	NA	0.0123374	56.1828	0.00938718	0.00889732	0.0206207	NA	NA	NA	NA	NA	NA	NA	186583	146380	284766	629.587	#VALUE!	#VALUE!
ENSG00000070831	cell division cycle 42 (GTP binding protein, 25kDa) [Source:HGNC Symbol;Acc:1736]	CDC42	17.3576	11.147	21.6366	55.3522	164.384	105.017	157.096	206.711	80.1753	106.238	2.51362e+07	2.75732e+07	2.63885e+07	2.63825e+07	1.51774e+08	0.0259223	26.7395	0.0148381	0.0253388	0.442021	4.56887	4.80138	4.49428	4.08624	4.37339	0.0589022	4.49428	239354	175518	127659	329061	1.42862e+06	239354
ENSG00000070882	oxysterol binding protein-like 3 [Source:HGNC Symbol;Acc:16370]	OSBPL3	10.9658	7.74667	16.1208	NA	17.3726	16.64	20.6001	39.4693	0	24.6331	324332	507060	405114	NA	1.31379e+06	0.0192081	36.0862	0.0174853	0.0166769	0.0340252	NA	NA	NA	NA	NA	NA	NA	19491.1	24614.4	10264	#VALUE!	53334.4	#VALUE!
ENSG00000070950	RAD18 homolog (S. cerevisiae) [Source:HGNC Symbol;Acc:18278]	RAD18	NA	NA	NA	NA	21.4998	11.1633	9.40773	8.53582	12.6441	15.117	NA	NA	NA	NA	510539	NA	#VALUE!	NA	NA	NA	NA	NA	NA	NA	NA	NA	NA	#VALUE!	#VALUE!	#VALUE!	#VALUE!	33772.5	#VALUE!
ENSG00000070961	ATPase, Ca++ transporting, plasma membrane 1 [Source:HGNC Symbol;Acc:814]	ATP2B1	4.89198	13.0904	2.85743	6.7045	34.2198	30.2562	15.8377	8.03088	76.515	30.2053	549290	1.29781e+06	613376	146362	2.84494e+06	0.018068	38.3633	0.0119175	0.0152227	0.139135	3.30331	3.24925	3.58474	2.59205	3.17279	0.114403	3.24925	18154.6	81944.5	76377.2	1912.85	94186.7	76377.2
ENSG00000071051	NCK adaptor protein 2 [Source:HGNC Symbol;Acc:7665]	NCK2	29.6015	16.1373	10.4173	NA	NA	15.7825	22.9084	12.1076	16.384	8.70884	819320	520891	516495	NA	NA	NA	#VALUE!	NA	NA	NA	NA	NA	NA	NA	NA	NA	NA	51913.2	22738	42658.8	#VALUE!	#VALUE!	#VALUE!
ENSG00000071054	mitogen-activated protein kinase kinase kinase kinase 4 [Source:HGNC Symbol;Acc:6866]	MAP4K4	22.5471	31.097	2.48819	NA	4.15265	31.6155	32.9863	20.6912	17.14	32.514	186117	318833	182127	NA	283430	NA	#VALUE!	0.0367298	NA	NA	NA	NA	NA	NA	NA	NA	NA	5886.88	9665.63	8802.13	#VALUE!	8717.17	#VALUE!
ENSG00000071082	ribosomal protein L31 [Source:HGNC Symbol;Acc:10334]	RPL31	20.7476	14.133	11.8556	1549.01	579.942	1322.21	1923.88	1406.99	1040.2	977.164	8.59115e+07	7.98718e+07	8.2508e+07	8.09432e+07	1.65764e+08	0.0100377	69.0544	NA	0.00655956	NA	4.61654	4.75161	4.84203	2.71758	3.45556	0.231599	4.61654	64975.7	41516	58641.5	77815	169638	64975.7
ENSG00000071127	WD repeat domain 1 [Source:HGNC Symbol;Acc:12754]	WDR1	38.7539	110.385	43.1586	58.8286	18.2181	268.59	148.319	155.632	172.058	237.827	2.1403e+07	3.83936e+07	1.53484e+07	4.96367e+06	2.60321e+07	0.0107053	64.7482	0.0139949	0.00719632	0.286182	3.76943	3.56862	3.57827	2.95349	4.18228	0.12283	3.57827	79686.5	258858	98619.6	28848.8	109458	98619.6
ENSG00000071189	sorting nexin 13 [Source:HGNC Symbol;Acc:21335]	SNX13	NA	NA	NA	NA	29.7991	10.8687	22.2133	19.5763	7.14033	18.9109	NA	NA	NA	NA	101930	NA	#VALUE!	NA	NA	NA	NA	NA	NA	NA	NA	NA	NA	#VALUE!	#VALUE!	#VALUE!	#VALUE!	5390	#VALUE!
ENSG00000071205	Rho GTPase activating protein 10 [Source:HGNC Symbol;Acc:26099]	ARHGAP10	NA	NA	NA	NA	21.4838	1.9867	3.74984	6.50564	6.82153	5.83656	NA	NA	NA	NA	17282.5	NA	#VALUE!	0.0352027	NA	NA	NA	NA	NA	NA	NA	NA	NA	#VALUE!	#VALUE!	#VALUE!	#VALUE!	2961.07	#VALUE!
ENSG00000071282	LIM and cysteine-rich domains 1 [Source:HGNC Symbol;Acc:6633]	LMCD1	57.7107	23.476	3.89979	27.6384	NA	20.902	44.1302	4.64222	45.65	1.49881	752724	408127	210665	267843	NA	NA	#VALUE!	NA	NA	NA	NA	NA	NA	NA	NA	NA	NA	36012	9248.25	45380.3	5867.32	#VALUE!	#VALUE!
ENSG00000071462	Williams Beuren syndrome chromosome region 22 [Source:HGNC Symbol;Acc:16405]	WBSCR22	28.3636	38.4112	25.252	75.7484	59.2818	50.6899	29.1225	36.7285	91.7833	185.205	412714	322399	501224	701272	9.24977e+06	NA	#VALUE!	0.0486464	NA	NA	NA	NA	NA	NA	NA	NA	NA	8141.94	11070.4	13646.7	7640.51	49943.4	11070.4
ENSG00000071537	sel-1 suppressor of lin-12-like (C. elegans) [Source:HGNC Symbol;Acc:10717]	SEL1L	6.70641	7.3392	5.2606	5.60327	4.7561	20.9803	20.6794	13.0484	19.5655	15.3252	161154	132351	128593	1.23866e+06	247094	0.0267253	25.936	0.030482	0.0266923	0.159525	2.80188	2.67721	2.80931	3.76564	3.13674	0.145108	2.80931	7681.2	6400.13	9855.08	63308.1	16123.4	9855.08
ENSG00000071539	thyroid hormone receptor interactor 13 [Source:HGNC Symbol;Acc:12307]	TRIP13	20.8538	6.92262	11.4612	NA	67.8089	17.5564	19.6311	25.9408	15.0808	184.636	3.28206e+06	2.78099e+06	2.71462e+06	NA	4.24702e+06	0.0163365	42.4294	0.0148381	0.0131914	0.0693178	NA	NA	NA	NA	NA	NA	NA	186944	141662	104647	#VALUE!	23002.1	#VALUE!
ENSG00000071553	ATPase, H+ transporting, lysosomal accessory protein 1 [Source:HGNC Symbol;Acc:868]	ATP6AP1	34.347	57.7643	52.8383	NA	74.1191	35.5975	17.3059	38.9126	95.5426	169.38	1.23869e+06	1.13259e+06	1.12123e+06	NA	3.72527e+06	0.05628	12.3161	0.0750017	0.0859033	0.458898	NA	NA	NA	NA	NA	NA	NA	34797	65445.4	28814.1	#VALUE!	21993.6	#VALUE!
ENSG00000071564	transcription factor 3 (E2A immunoglobulin enhancer binding factors E12/E47) [Source:HGNC Symbol;Acc:11633]	TCF3	NA	NA	NA	NA	6.1239	11.5313	12.351	11.5431	31.7133	27.8258	NA	NA	NA	NA	310734	NA	#VALUE!	NA	NA	NA	NA	NA	NA	NA	NA	NA	NA	#VALUE!	#VALUE!	#VALUE!	#VALUE!	11167.1	#VALUE!
ENSG00000071626	DAZ associated protein 1 [Source:HGNC Symbol;Acc:2683]	DAZAP1	19.1972	35.9781	33.604	41.771	262.865	25.7174	13.8567	27.8681	46.5058	81.4958	2.64627e+06	5.05181e+06	5.18012e+06	2.79779e+06	8.05543e+06	NA	#VALUE!	0.00681579	NA	NA	NA	NA	NA	NA	NA	NA	NA	102898	364575	185880	60160.1	98844.7	102898
ENSG00000071655	methyl-CpG binding domain protein 3 [Source:HGNC Symbol;Acc:6918]	MBD3	25.8932	53.6614	31.1161	34.7553	94.4487	38.9272	13.6585	23.5072	26.2608	36.7356	1.11465e+06	893878	963928	1.82883e+06	1.65295e+07	NA	#VALUE!	0.0223467	NA	NA	NA	NA	NA	NA	NA	NA	NA	28634.1	65444.8	41005.7	69641.1	449957	65444.8
ENSG00000071794	helicase-like transcription factor [Source:HGNC Symbol;Acc:11099]	HLTF	6.28066	13.9288	17.4561	NA	3.13659	32.406	14.0309	33.3221	13.6884	16.6769	148394	207888	288095	NA	666211	0.0247277	28.0312	0.0486464	0.0239156	1.04103	NA	NA	NA	NA	NA	NA	NA	4579.23	14816.5	8645.75	#VALUE!	39948.1	#VALUE!
ENSG00000071859	family with sequence similarity 50, member A [Source:HGNC Symbol;Acc:18786]	FAM50A	23.0168	38.0377	3.00278	NA	20.5673	26.7646	13.6239	9.55602	36.353	152.544	6.14786e+06	8.18987e+06	5.86052e+06	NA	3.26343e+06	0.0278636	24.8764	0.0316221	0.0283729	0.136773	NA	NA	NA	NA	NA	NA	NA	229701	601140	613281	#VALUE!	21393.4	#VALUE!
ENSG00000071889	family with sequence similarity 3, member A [Source:HGNC Symbol;Acc:13749]	FAM3A	NA	NA	NA	NA	17.1432	16.0744	7.15987	21.5707	31.8144	44.0706	NA	NA	NA	NA	2.68536e+06	NA	#VALUE!	0.045639	NA	NA	NA	NA	NA	NA	NA	NA	NA	#VALUE!	#VALUE!	#VALUE!	#VALUE!	60933.1	#VALUE!
ENSG00000071894	cleavage and polyadenylation specific factor 1, 160kDa [Source:HGNC Symbol;Acc:2324]	CPSF1	13.0183	6.38847	2.44178	NA	24.5697	26.7109	24.6079	11.0173	96.1848	70.0132	757607	558396	551410	NA	1.45829e+06	0.0195913	35.3804	0.0162394	0.0171703	0.039188	NA	NA	NA	NA	NA	NA	NA	28363.2	22691.8	50049.4	#VALUE!	20828.8	#VALUE!
ENSG00000071967	cytochrome b reductase 1 [Source:HGNC Symbol;Acc:20797]	CYBRD1	NA	NA	NA	NA	6.85182	32.0405	6.88832	33.7513	0.525827	40.1563	NA	NA	NA	NA	1.03445e+06	NA	#VALUE!	NA	NA	NA	NA	NA	NA	NA	NA	NA	NA	#VALUE!	#VALUE!	#VALUE!	#VALUE!	25760.7	#VALUE!
ENSG00000071994	programmed cell death 2 [Source:HGNC Symbol;Acc:8762]	PDCD2	NA	NA	NA	NA	59.5113	32.8636	34.2285	21.5843	81.696	38.9967	NA	NA	NA	NA	34637.1	NA	#VALUE!	0.0326688	NA	NA	NA	NA	NA	NA	NA	NA	NA	#VALUE!	#VALUE!	#VALUE!	#VALUE!	888.207	#VALUE!
ENSG00000072042	retinol dehydrogenase 11 (all-trans/9-cis/11-cis) [Source:HGNC Symbol;Acc:17964]	RDH11	40.4445	28.4286	50.6022	38.7673	10.134	38.6274	53.091	68.4493	50.2087	56.1444	5.66428e+06	3.72009e+06	9.0226e+06	2.92139e+06	1.7914e+07	0.026438	26.2179	0.0129299	0.0260551	0.552502	3.56279	3.5333	3.66766	3.29362	4.66391	0.142087	3.56279	146639	70070.1	131814	58184.9	319070	131814
ENSG00000072062	protein kinase, cAMP-dependent, catalytic, alpha [Source:HGNC Symbol;Acc:9380]	PRKACA	11.0499	9.20237	10.9959	21.3611	29.9768	11.747	11.1585	19.4433	25.8687	67.6455	2.75016e+06	5.1454e+06	3.73412e+06	2.40682e+06	3.06505e+06	0.021249	32.6203	0.0103195	0.0190786	0.368712	3.71873	4.07025	3.85369	3.37455	3.33238	0.0859077	3.71873	234116	461119	192052	93039.9	45310.5	192052
ENSG00000072110	actinin, alpha 1 [Source:HGNC Symbol;Acc:163]	ACTN1	69.3134	76.8	102.408	17.1778	18.3453	147.253	119.91	221.193	69.13	115.279	3.34357e+07	3.72532e+07	4.09618e+07	4.02586e+06	8.37098e+06	0.00945734	73.292	0.0115591	0.0060214	0.233108	3.65711	3.65952	3.57576	3.34361	3.63297	0.0372223	3.63297	227063	310677	185186	58236	72614.9	185186
ENSG00000072121	zinc finger, FYVE domain containing 26 [Source:HGNC Symbol;Acc:20761]	ZFYVE26	5.65003	3.21054	4.77122	NA	NA	3.957	6.23326	6.91249	4.74565	7.68952	25772.8	5209.75	7779.34	NA	NA	NA	#VALUE!	NA	NA	NA	NA	NA	NA	NA	NA	NA	NA	6513.21	835.799	1125.4	#VALUE!	#VALUE!	#VALUE!
ENSG00000072134	epsin 2 [Source:HGNC Symbol;Acc:18639]	EPN2	NA	NA	NA	NA	7.48966	6.79997	12.7598	30.7038	11.1484	27.0742	NA	NA	NA	NA	870739	NA	#VALUE!	0.0197477	NA	NA	NA	NA	NA	NA	NA	NA	NA	#VALUE!	#VALUE!	#VALUE!	#VALUE!	32161.2	#VALUE!
ENSG00000072163	LIM and senescent cell antigen-like domains 2 [Source:HGNC Symbol;Acc:16084]	LIMS2	NA	NA	NA	NA	21.4862	0.136243	0.468104	0.538354	1.46647	12.2846	NA	NA	NA	NA	257814	0.0181273	38.2377	NA	0.015365	NA	NA	NA	NA	NA	NA	NA	NA	#VALUE!	#VALUE!	#VALUE!	#VALUE!	20986.7	#VALUE!
ENSG00000072210	aldehyde dehydrogenase 3 family, member A2 [Source:HGNC Symbol;Acc:403]	ALDH3A2	4.31317	7.91233	7.96429	9.0994	0.8417	10.9685	13.4317	33.1144	64.5816	111.387	1.1382e+06	1.49902e+06	928358	2.53557e+06	1.16979e+07	0.0223673	30.9893	0.00885737	0.0205503	0.492208	3.76619	3.62227	3.41133	3.78983	5.48772	0.208365	3.76619	103770	111603	28034.9	39261.5	105020	103770
ENSG00000072274	transferrin receptor (p90, CD71) [Source:HGNC Symbol;Acc:11763]	TFRC	20.4191	72.4892	34.0359	NA	70.7962	173.662	109.631	79.3553	191.499	248.112	1.33554e+07	2.30647e+07	2.08971e+07	NA	7.24642e+06	0.0253752	27.3159	0.0267634	0.0246397	0.0893945	NA	NA	NA	NA	NA	NA	NA	76904.4	210385	263336	#VALUE!	29206.3	#VALUE!
ENSG00000072310	sterol regulatory element binding transcription factor 1 [Source:HGNC Symbol;Acc:11289]	SREBF1	NA	NA	NA	NA	7.18089	28.1132	42.6846	124.216	152.748	653.208	NA	NA	NA	NA	80932.3	NA	#VALUE!	NA	NA	NA	NA	NA	NA	NA	NA	NA	NA	#VALUE!	#VALUE!	#VALUE!	#VALUE!	123.9	#VALUE!
ENSG00000072364	AF4/FMR2 family, member 4 [Source:HGNC Symbol;Acc:17869]	AFF4	28.5901	22.1932	13.0831	NA	42.6182	26.0779	25.1054	12.0101	21.205	28.5329	32996.9	38735	29419.8	NA	211258	0.0618418	11.2084	NA	0.100238	NA	NA	NA	NA	NA	NA	NA	NA	1265.32	1542.89	2449.59	#VALUE!	7404.01	#VALUE!
ENSG00000072401	ubiquitin-conjugating enzyme E2D 1 [Source:HGNC Symbol;Acc:12474]	UBE2D1	9.93312	7.51335	12.2354	NA	NA	14.7303	22.7465	26.5259	9.72011	4.66638	433868	221605	328432	NA	NA	0.0214424	32.326	NA	0.0193856	NA	NA	NA	NA	NA	NA	NA	NA	29454.1	9742.38	12381.5	#VALUE!	#VALUE!	#VALUE!
ENSG00000072415	membrane protein, palmitoylated 5 (MAGUK p55 subfamily member 5) [Source:HGNC Symbol;Acc:18669]	MPP5	38.2007	6.84417	64.1154	5.01542	17.3861	7.06368	51.1368	87.3976	20.0925	10.8922	563908	424087	1.63744e+06	317483	461367	0.0387063	17.9079	0.0228987	0.0460188	0.973227	2.74854	3.37154	2.98661	3.38082	3.00325	0.0881467	3.00325	79832.1	8293.19	18735.5	15801.1	42357.6	18735.5
ENSG00000072501	structural maintenance of chromosomes 1A [Source:HGNC Symbol;Acc:11111]	SMC1A	6.39249	3.88689	7.51361	3.92248	51.2951	8.81472	13.4356	13.1523	44.7291	161.908	1.80754e+06	1.74197e+06	1.63903e+06	1.75632e+06	2.9545e+06	0.0236269	29.3372	0.0167021	0.0223157	0.236302	3.8197	4.01972	3.70702	4.01933	3.12869	0.0980337	3.8197	205060	129653	124619	39265.8	18248	124619
ENSG00000072506	hydroxysteroid (17-beta) dehydrogenase 10 [Source:HGNC Symbol;Acc:4800]	HSD17B10	31.6188	17.2049	15.3442	175.703	397.015	17.1423	33.4729	13.8096	148.87	221.417	3.18316e+07	1.56994e+07	2.22768e+07	1.17182e+08	1.08912e+08	0.0122971	56.3669	0.00324527	0.00885622	0.23619	4.09005	4.04736	4.24904	3.91121	3.5254	0.0689885	4.04736	1.85691e+06	469019	1.61314e+06	787141	491887	787141
ENSG00000072518	MAP/microtubule affinity-regulating kinase 2 [Source:HGNC Symbol;Acc:3332]	MARK2	7.80851	8.95671	24.0371	NA	NA	4.32373	5.15272	16.9278	17.4887	14.7046	289979	399792	605100	NA	NA	0.0217093	31.9286	0.0234219	0.0197413	0.154931	NA	NA	NA	NA	NA	NA	NA	67066.9	77588.5	35746	#VALUE!	#VALUE!	#VALUE!
ENSG00000072571	hyaluronan-mediated motility receptor (RHAMM) [Source:HGNC Symbol;Acc:5012]	HMMR	15.907	14.2689	7.05486	NA	7.46687	13.7663	15.8228	22.5194	2.0047	14.4404	485653	525602	202999	NA	74229.9	0.029562	23.4472	NA	0.0305351	NA	NA	NA	NA	NA	NA	NA	NA	35278.4	33218	9014.41	#VALUE!	5140.44	#VALUE!
ENSG00000072682	prolyl 4-hydroxylase, alpha polypeptide II [Source:HGNC Symbol;Acc:8547]	P4HA2	12.0158	7.24345	11.5465	NA	83.4646	10.8209	15.2764	19.7395	16.4889	52.5305	1.56241e+06	797284	1.10028e+06	NA	1.60239e+07	0.0273977	25.2994	0.0131888	0.0275619	0.605028	NA	NA	NA	NA	NA	NA	NA	144388	52190.6	55740.2	#VALUE!	305041	#VALUE!
ENSG00000072736	nuclear factor of activated T-cells, cytoplasmic, calcineurin-dependent 3 [Source:HGNC Symbol;Acc:7777]	NFATC3	NA	NA	NA	NA	1.52552	5.0641	6.63254	4.82805	12.802	15.1136	NA	NA	NA	NA	49623.7	NA	#VALUE!	NA	NA	NA	NA	NA	NA	NA	NA	NA	NA	#VALUE!	#VALUE!	#VALUE!	#VALUE!	3283.38	#VALUE!
ENSG00000072756	tRNA nucleotidyl transferase, CCA-adding, 1 [Source:HGNC Symbol;Acc:17341]	TRNT1	5.63309	5.8494	2.75159	7.3283	29.8427	11.2835	7.19347	3.80156	23.9618	29.4413	943771	825339	780400	3.30505e+06	2.65215e+06	0.0137405	50.4457	0.00910461	0.010336	0.0518334	3.35914	3.28454	3.58775	3.7892	3.08378	0.0799943	3.35914	83641.7	114734	205284	137930	90082.5	114734
ENSG00000072778	acyl-CoA dehydrogenase, very long chain [Source:HGNC Symbol;Acc:92]	ACADVL	67.7351	62.8948	122.268	19.9732	75.6055	291.72	244.622	530.774	178.538	373.785	7.23735e+06	6.72836e+06	1.41792e+07	1.6074e+06	1.10353e+07	0.0153494	45.1579	0.0136984	0.0121178	0.0665336	3.21153	3.21206	3.2471	3.08844	3.347	0.0287464	3.21206	24809.2	27505.1	26714.1	9003.1	29523.2	26714.1
ENSG00000072786	serine/threonine kinase 10 [Source:HGNC Symbol;Acc:11388]	STK10	0.851756	1.19693	1.58183	NA	23.3321	5.64184	4.58908	4.41726	18.3488	14.4695	350647	489852	348357	NA	464275	NA	#VALUE!	0.0275858	NA	NA	NA	NA	NA	NA	NA	NA	NA	62151.1	106743	78862.6	#VALUE!	32086.4	#VALUE!
ENSG00000072803	F-box and WD repeat domain containing 11 [Source:HGNC Symbol;Acc:13607]	FBXW11	11.722	16.201	11.7972	NA	7.20198	48.248	34.8086	44.4838	25.4864	27.5753	69683.5	26925.7	40167.2	NA	445096	NA	#VALUE!	NA	NA	NA	NA	NA	NA	NA	NA	NA	NA	1444.28	773.537	902.962	#VALUE!	16141.1	#VALUE!
ENSG00000072832	collapsin response mediator protein 1 [Source:HGNC Symbol;Acc:2365]	CRMP1	4.61042	0.704836	0.596432	NA	7.60207	1.07629	10.5533	0.555439	0.0577024	6.92293	875375	193790	84691.9	NA	1.55441e+06	NA	#VALUE!	NA	NA	NA	NA	NA	NA	NA	NA	NA	NA	813326	18363	152477	#VALUE!	224531	#VALUE!
ENSG00000072849	Der1-like domain family, member 2 [Source:HGNC Symbol;Acc:17943]	DERL2	NA	NA	NA	NA	49.0739	55.8591	31.8974	35.2649	30.1715	73.6612	NA	NA	NA	NA	5.28163e+07	NA	#VALUE!	NA	NA	NA	NA	NA	NA	NA	NA	NA	NA	#VALUE!	#VALUE!	#VALUE!	#VALUE!	717017	#VALUE!
ENSG00000072864	nudE nuclear distribution gene E homolog 1 (A. nidulans) [Source:HGNC Symbol;Acc:17619]	NDE1	8.57248	8.26813	14.0198	2.10912	6.27325	23.3282	11.0797	29.5317	9.68706	52.1195	204153	200609	123647	235552	235340	0.0515911	13.4354	0.0750017	0.0753115	0.0130404	3.07827	3.08636	2.64686	3.74941	3.27562	0.125887	3.08636	8751.33	18106	4186.93	24316.2	4515.4	8751.33
ENSG00000072958	adaptor-related protein complex 1, mu 1 subunit [Source:HGNC Symbol;Acc:13667]	AP1M1	NA	NA	NA	13.2701	243.386	12.4646	6.71183	6.36821	13.8841	25.6639	NA	NA	NA	1.38649e+06	4.38964e+06	0.0147235	47.0775	0.0133242	0.0113917	0.0813471	NA	NA	NA	NA	NA	NA	NA	#VALUE!	#VALUE!	#VALUE!	99861.7	171044	#VALUE!
ENSG00000073008	poliovirus receptor [Source:HGNC Symbol;Acc:9705]	PVR	20.5021	39.0451	26.5516	7.97974	9.34569	33.6566	13.3367	23.3432	14.8939	36.3342	1.88888e+06	1.68679e+06	1.32122e+06	198206	5.46296e+06	0.00770423	89.9697	0.0141424	0.00472341	0.396488	2.84946	2.52055	2.58194	2.28019	3.65187	0.190671	2.58194	56122.2	126477	56599.9	13307.9	150353	56599.9
ENSG00000073009	inhibitor of kappa light polypeptide gene enhancer in B-cells, kinase gamma [Source:HGNC Symbol;Acc:5961]	IKBKG	4.56616	6.20233	1.90179	NA	25.9679	35.0087	18.8811	16.3063	37.5479	41.4793	205087	277489	199854	NA	1.6108e+06	0.0348501	19.8894	NA	0.0405297	NA	NA	NA	NA	NA	NA	NA	NA	5858.17	14696.7	12256.3	#VALUE!	38833.8	#VALUE!
ENSG00000073050	X-ray repair complementing defective repair in Chinese hamster cells 1 [Source:HGNC Symbol;Acc:12828]	XRCC1	8.05993	5.77139	7.74424	5.79386	71.0401	5.15023	5.17416	8.18391	7.30513	23.1792	908071	689125	977415	145011	1.7059e+06	0.0293699	23.6006	NA	0.0304381	NA	3.51333	3.53856	3.56264	2.85997	2.84199	0.115481	3.51333	176317	133186	119431	19850.6	73596.1	119431
ENSG00000073060	scavenger receptor class B, member 1 [Source:HGNC Symbol;Acc:1664]	SCARB1	5.26065	5.2283	3.91226	NA	10.4332	8.17247	4.61629	6.62207	76.7202	141.862	340479	366017	659937	NA	2.63101e+06	0.00118709	583.902	NA	0.000695465	NA	NA	NA	NA	NA	NA	NA	NA	41661.7	79288.1	99657.2	#VALUE!	18546.3	#VALUE!
ENSG00000073111	minichromosome maintenance complex component 2 [Source:HGNC Symbol;Acc:6944]	MCM2	47.53	31.1788	53.4149	9.86498	25.7654	18.8787	25.946	29.5513	23.6892	107.624	5.11603e+06	4.11783e+06	7.03352e+06	1.0882e+06	7.34887e+06	0.0202807	34.1776	0.0172232	0.018017	0.0334164	3.33465	3.4235	3.4222	3.3453	3.75787	0.0501701	3.4222	270995	158708	238010	45936.5	68282.8	158708
ENSG00000073169	Selenoprotein O [Source:UniProtKB/Swiss-Prot;Acc:Q9BVL4]		9.66356	5.58334	8.64374	NA	0.952501	3.44914	6.71743	7.87493	11.7513	13.1382	144045	144430	161138	NA	601011	0.0262487	26.407	NA	0.0259603	NA	NA	NA	NA	NA	NA	NA	NA	41762.7	21500.8	20462.2	#VALUE!	45745.3	#VALUE!
ENSG00000073350	lethal giant larvae homolog 2 (Drosophila) [Source:HGNC Symbol;Acc:6629]	LLGL2	NA	0.423242	38.0862	NA	16.9358	1.29836	0.0477288	35.0296	94.324	8.42605	NA	22572.2	100048	NA	36720.8	NA	#VALUE!	0.0295019	NA	NA	NA	NA	NA	NA	NA	NA	NA	#VALUE!	472927	2856.09	#VALUE!	4358.01	#VALUE!
ENSG00000073536	notchless homolog 1 (Drosophila) [Source:HGNC Symbol;Acc:19889]	NLE1	5.26659	6.41041	3.9504	NA	27.2884	4.82806	2.92551	2.55541	5.41511	14.5751	1.2351e+06	1.53267e+06	1.09811e+06	NA	2.20837e+06	0.0164995	42.0103	0.0133242	0.0133466	0.000945865	NA	NA	NA	NA	NA	NA	NA	255816	523900	429720	#VALUE!	151517	#VALUE!
ENSG00000073578	succinate dehydrogenase complex, subunit A, flavoprotein (Fp) [Source:HGNC Symbol;Acc:10680]	SDHA	NA	NA	NA	17.683	52.009	46.6536	43.2468	37.6452	78.9869	523.582	NA	NA	NA	316715	1.03476e+07	0.0304893	22.7341	0.0108002	0.0325732	0.916527	NA	NA	NA	NA	NA	NA	NA	#VALUE!	#VALUE!	#VALUE!	4009.72	19763.2	#VALUE!
ENSG00000073584	SWI/SNF related, matrix associated, actin dependent regulator of chromatin, subfamily e, member 1 [Source:HGNC Symbol;Acc:11109]	SMARCE1	4.38102	3.17597	3.52297	19.3826	4.10925	17.6065	14.7806	15.4447	47.0551	59.9651	1.28261e+06	880484	871120	1.62178e+06	2.95004e+06	0.0129571	53.4954	0.0246391	0.00951914	0.636468	3.57622	3.55254	3.50287	3.03228	3.96576	0.0941614	3.55254	72848.8	59570.2	56402.5	34465.5	49195.9	56402.5
ENSG00000073614	lysine (K)-specific demethylase 5A [Source:HGNC Symbol;Acc:9886]	KDM5A	NA	NA	NA	NA	5.60792	29.9813	22.0689	15.0231	4.24734	33.315	NA	NA	NA	NA	62427.4	NA	#VALUE!	NA	NA	NA	NA	NA	NA	NA	NA	NA	NA	#VALUE!	#VALUE!	#VALUE!	#VALUE!	1873.85	#VALUE!
ENSG00000073711	protein phosphatase 2, regulatory subunit B'', alpha [Source:HGNC Symbol;Acc:9307]	PPP2R3A	NA	NA	NA	NA	6.60253	3.77922	4.52336	15.1659	3.15414	0.993382	NA	NA	NA	NA	52131.6	NA	#VALUE!	NA	NA	NA	NA	NA	NA	NA	NA	NA	NA	#VALUE!	#VALUE!	#VALUE!	#VALUE!	52478.9	#VALUE!
ENSG00000073712	fermitin family member 2 [Source:HGNC Symbol;Acc:15767]	FERMT2	40.3242	16.5462	5.15918	NA	23.912	29.4017	80.712	12.1979	10.366	60.1751	3.7452e+06	1.91345e+06	945410	NA	7.28616e+06	0.0147191	47.0916	0.0162394	0.0113895	0.204153	NA	NA	NA	NA	NA	NA	NA	127380	23707.1	77506	#VALUE!	121083	#VALUE!
ENSG00000073734	ATP-binding cassette, sub-family B (MDR/TAP), member 11 [Source:HGNC Symbol;Acc:42]	ABCB11	NA	NA	NA	NA	20.2377	0	0	0	0	0.0114797	NA	NA	NA	NA	33559.4	NA	#VALUE!	0.0275858	NA	NA	NA	NA	NA	NA	NA	NA	NA	#VALUE!	#VALUE!	#VALUE!	#VALUE!	2.92337e+06	#VALUE!
ENSG00000073792	insulin-like growth factor 2 mRNA binding protein 2 [Source:HGNC Symbol;Acc:28867]	IGF2BP2	0.381604	0.47953	0.836815	NA	10.0934	23.4541	5.42838	38.0473	5.8276	1.59348	4.00201e+06	4.13671e+06	4.30514e+06	NA	645677	0.0111125	62.3752	0.00605888	0.00759493	0.0646592	NA	NA	NA	NA	NA	NA	NA	170632	762053	113152	#VALUE!	405199	#VALUE!
ENSG00000073921	phosphatidylinositol binding clathrin assembly protein [Source:HGNC Symbol;Acc:15514]	PICALM	18.7129	29.9099	27.3428	13.1579	28.1295	115.803	109.319	89.8412	40.2512	76.7546	4.08959e+06	5.49827e+06	3.45551e+06	3.11182e+06	9.71299e+06	0.0364049	19.04	0.0338041	0.0429549	0.385199	3.89282	3.81769	3.65495	3.92711	4.09147	0.0411061	3.89282	35315.1	50295.7	38462.5	77310	126546	50295.7
ENSG00000073969	N-ethylmaleimide-sensitive factor [Source:HGNC Symbol;Acc:8016]	NSF	5.78511	6.46578	8.38785	6.88915	13.5053	18.0998	14.5804	18.1211	23.1494	29.1034	5.35111e+06	6.1731e+06	5.0508e+06	2.28533e+06	2.75045e+06	0.0139631	49.6414	0.00962072	0.0105917	0.0408732	4.10808	4.12184	3.92166	3.66274	3.45085	0.0756645	3.92166	295644	423383	278725	98721	94506.2	278725
ENSG00000074054	cytoplasmic linker associated protein 1 [Source:HGNC Symbol;Acc:17088]	CLASP1	1.22327	0.574089	1.98693	NA	61.2993	5.25561	6.77127	4.33625	19.7454	16.0058	707043	473744	358040	NA	136534	0.0290402	23.8685	0.0219016	0.0295909	0.323679	NA	NA	NA	NA	NA	NA	NA	134531	69963.9	82569	#VALUE!	8530.3	#VALUE!
ENSG00000074071	mitochondrial ribosomal protein S34 [Source:HGNC Symbol;Acc:16618]	MRPS34	10.5762	11.6698	9.54579	222.48	48.6495	28.6266	21.838	24.3191	160.942	255.751	2.30207e+06	2.41854e+06	2.68132e+06	4.52304e+06	2.20022e+07	0.0294059	23.5717	0.007478	0.0304563	0.96726	3.79985	3.77856	3.9106	2.7702	4.11745	0.142438	3.79985	80417.2	110749	110256	28103.5	86029.9	86029.9
ENSG00000074181	notch 3 [Source:HGNC Symbol;Acc:7883]	NOTCH3	NA	NA	NA	NA	13.9118	0.186429	2.23309	6.09946	23.9875	11.8246	NA	NA	NA	NA	1368.13	NA	#VALUE!	NA	NA	NA	NA	NA	NA	NA	NA	NA	NA	#VALUE!	#VALUE!	#VALUE!	#VALUE!	115.702	#VALUE!
ENSG00000074201	chloride channel, nucleotide-sensitive, 1A [Source:HGNC Symbol;Acc:2080]	CLNS1A	25.817	4.78125	21.4066	68.6681	251.877	62.0889	146.758	80.071	98.1427	179.303	5.98462e+06	6.41111e+06	3.41901e+06	2.5761e+06	3.01353e+07	0.0253298	27.3649	0.0194147	0.0246155	0.218924	3.76327	4.52554	3.60149	2.97235	3.47603	0.153608	3.60149	96387.9	43684.9	42699.7	26248.5	168069	43684.9
ENSG00000074219	TEA domain family member 2 [Source:HGNC Symbol;Acc:11715]	TEAD2	NA	NA	NA	NA	2.21671	0.651555	6.81955	1.6637	8.68724	14.8638	NA	NA	NA	NA	170424	NA	#VALUE!	0.0383986	NA	NA	NA	NA	NA	NA	NA	NA	NA	#VALUE!	#VALUE!	#VALUE!	#VALUE!	11465.7	#VALUE!
ENSG00000074266	embryonic ectoderm development [Source:HGNC Symbol;Acc:3188]	EED	6.54064	3.5021	4.3644	NA	25.4466	5.30057	11.979	6.24053	17.4852	17.5734	769792	832640	583598	NA	1.64875e+06	NA	#VALUE!	0.0205331	NA	NA	NA	NA	NA	NA	NA	NA	NA	145228	69508.3	93517.4	#VALUE!	93820.8	#VALUE!
ENSG00000074319	tumor susceptibility gene 101 [Source:HGNC Symbol;Acc:15971]	TSG101	5.4465	7.87119	6.23433	28.9487	20.7979	66.8877	45.256	52.2466	71.9253	61.3432	2.07051e+06	2.42462e+06	1.91993e+06	1.47158e+06	3.83723e+06	0.028955	23.9388	0.0223467	0.0295459	0.303046	4.03541	3.94405	3.94395	3.16161	3.72145	0.0942902	3.94395	30955	53575.6	36747.5	20459.9	62553.5	36747.5
ENSG00000074356	chromosome 17 open reading frame 85 [Source:HGNC Symbol;Acc:24612]	C17orf85	2.22879	3.71544	3.51557	NA	133.349	17.5022	14.5193	6.91404	11.0728	25.199	360232	385867	357525	NA	330813	0.0107407	64.5346	0.0259752	0.00725714	0.787929	NA	NA	NA	NA	NA	NA	NA	20582.1	26576.1	51710	#VALUE!	13128	#VALUE!
ENSG00000074370	ATPase, Ca++ transporting, ubiquitous [Source:HGNC Symbol;Acc:813]	ATP2A3	NA	NA	NA	21.6213	1.33212	0.047323	1.24244	0.238836	67.7701	9.32176	NA	NA	NA	375258	270256	NA	#VALUE!	NA	NA	NA	NA	NA	NA	NA	NA	NA	NA	#VALUE!	#VALUE!	#VALUE!	5537.22	28992	#VALUE!
ENSG00000074410	carbonic anhydrase XII [Source:HGNC Symbol;Acc:1371]	CA12	NA	NA	NA	86.7303	19.6608	0.0680634	1.57573	0	101.894	18.1353	NA	NA	NA	7.92013e+06	2.1337e+06	0.0444024	15.6106	NA	0.0607135	NA	NA	NA	NA	NA	NA	NA	NA	#VALUE!	#VALUE!	#VALUE!	77729.1	117654	#VALUE!
ENSG00000074416	monoglyceride lipase [Source:HGNC Symbol;Acc:17038]	MGLL	1.60489	2.25124	8.08265	8.91175	22.3466	1.96539	2.84271	11.7534	16.8159	35.1217	189545	164100	304087	199931	1.11519e+06	0.0129693	53.445	NA	0.00952479	NA	3.18237	2.97279	2.68555	2.46102	2.80824	0.0973229	2.80824	96441.2	57726.6	25872.3	11889.4	31752.3	31752.3
ENSG00000074582	BCS1-like (S. cerevisiae) [Source:HGNC Symbol;Acc:1020]	BCS1L	17.0159	1.15347	9.82412	NA	45.7205	21.6579	13.7028	23.9559	39.7732	57.2725	833071	664972	290036	NA	2.30189e+06	0.0106827	64.885	0.00394683	0.00717987	0.136093	NA	NA	NA	NA	NA	NA	NA	38465	48528.2	12107.1	#VALUE!	40191.8	#VALUE!
ENSG00000074603	dipeptidyl-peptidase 8 [Source:HGNC Symbol;Acc:16490]	DPP8	NA	NA	NA	NA	5.46626	15.3892	24.5098	16.7579	29.1699	14.1498	NA	NA	NA	NA	228972	NA	#VALUE!	NA	NA	NA	NA	NA	NA	NA	NA	NA	NA	#VALUE!	#VALUE!	#VALUE!	#VALUE!	16182	#VALUE!
ENSG00000074657	zinc finger protein 532 [Source:HGNC Symbol;Acc:30940]	ZNF532	NA	NA	NA	NA	5.21009	6.40977	13.3178	3.6058	1.21432	11.3436	NA	NA	NA	NA	23564.1	NA	#VALUE!	NA	NA	NA	NA	NA	NA	NA	NA	NA	NA	#VALUE!	#VALUE!	#VALUE!	#VALUE!	2077.3	#VALUE!
ENSG00000074695	lectin, mannose-binding, 1 [Source:HGNC Symbol;Acc:6631]	LMAN1	21.3163	29.2492	55.0379	6.97868	53.9615	34.6061	33.8093	72.1838	17.0629	55.0685	3.88818e+06	4.96586e+06	4.32276e+06	3.92433e+06	1.909e+07	0.0134654	51.4761	0.00858974	0.0100651	0.0621062	3.38733	3.35618	3.0214	3.87629	3.67502	0.0944415	3.38733	112355	146879	59885.5	229992	346658	146879
ENSG00000074696	protein tyrosine phosphatase-like A domain containing 1 [Source:HGNC Symbol;Acc:24175]	PTPLAD1	27.9029	23.1912	6.53125	40.7491	106.572	30.4816	26.9527	19.3805	51.6297	48.0546	9.57027e+06	7.07622e+06	6.17409e+06	658380	1.31683e+07	0.0144092	48.1044	0.00946691	0.0110987	0.068689	3.69079	3.63999	4.13109	2.36387	3.2474	0.194944	3.63999	313969	262542	318572	12752	274028	274028
ENSG00000074755	zinc finger, ZZ-type with EF-hand domain 1 [Source:HGNC Symbol;Acc:29027]	ZZEF1	1.77934	6.13456	3.23286	NA	0.5331	7.96025	5.6261	3.31424	13.4397	15.4104	101883	75417.7	69684.5	NA	180424	0.0186553	37.1556	0.0284751	0.0159927	0.525443	NA	NA	NA	NA	NA	NA	NA	12799	13405	21025.8	#VALUE!	11707.9	#VALUE!
ENSG00000074800	enolase 1, (alpha) [Source:HGNC Symbol;Acc:3350]	ENO1	395.976	405.192	291.665	456.539	31.199	531.377	446.698	392.626	569.357	2400.97	2.74621e+08	2.64112e+08	2.73539e+08	3.41432e+08	7.58327e+06	0.010602	65.3788	NA	0.00708805	NA	3.86415	3.83722	3.99522	3.89691	3.4088	0.0597184	3.86415	516811	591254	696692	599679	3158.42	591254
ENSG00000074842	chromosome 19 open reading frame 10 [Source:HGNC Symbol;Acc:16948]	C19orf10	20.3512	30.9095	44.1376	145.066	26.5037	41.2784	21.8351	47.8581	67.787	215.161	4.83646e+07	6.22054e+07	5.77446e+07	8.60941e+06	1.6984e+06	0.0142586	48.6127	0.0160191	0.0109378	0.213896	4.52692	4.45472	4.26769	2.92439	2.95772	0.212663	4.26769	1.17167e+06	2.84887e+06	1.20658e+06	127007	7893.63	1.17167e+06
ENSG00000074964	Rho guanine nucleotide exchange factor (GEF) 10-like [Source:HGNC Symbol;Acc:25540]	ARHGEF10L	NA	NA	NA	NA	2.35679	2.20875	3.54796	7.79273	4.81828	6.44994	NA	NA	NA	NA	17798.6	NA	#VALUE!	0.0130431	NA	NA	NA	NA	NA	NA	NA	NA	NA	#VALUE!	#VALUE!	#VALUE!	#VALUE!	2759.5	#VALUE!
ENSG00000075089	ARP6 actin-related protein 6 homolog (yeast) [Source:HGNC Symbol;Acc:24025]	ACTR6	NA	NA	NA	NA	12.0841	9.46681	8.3169	40.4481	20.8755	14.7044	NA	NA	NA	NA	242999	NA	#VALUE!	0.0295019	NA	NA	NA	NA	NA	NA	NA	NA	NA	#VALUE!	#VALUE!	#VALUE!	#VALUE!	16525.6	#VALUE!
ENSG00000075131	TIMELESS interacting protein [Source:HGNC Symbol;Acc:30750]	TIPIN	NA	NA	NA	NA	8.74562	183.155	160.784	120.919	227.158	232.559	NA	NA	NA	NA	1.94667e+06	NA	#VALUE!	NA	NA	NA	NA	NA	NA	NA	NA	NA	NA	#VALUE!	#VALUE!	#VALUE!	#VALUE!	8370.64	#VALUE!
ENSG00000075142	sorcin [Source:HGNC Symbol;Acc:11292]	SRI	16.8248	14.7288	16.9594	8.62352	878.025	92.187	124.851	102.202	21.9988	223.682	1.65946e+07	8.86609e+06	8.71572e+06	899684	8.07194e+07	0.0137884	50.2704	0.0119175	0.0103949	0.0640916	4.13054	3.91609	3.84742	3.15493	3.09999	0.129678	3.84742	180010	71013.4	85279.3	40897	360867	85279.3
ENSG00000075151	eukaryotic translation initiation factor 4 gamma, 3 [Source:HGNC Symbol;Acc:3298]	EIF4G3	6.05341	10.3408	7.25329	NA	18.6079	18.7085	16.5035	14.5003	25.5375	52.8134	3416.37	4251.97	4314.45	NA	105698	0.0254171	27.2709	0.00783001	0.0246593	0.708422	NA	NA	NA	NA	NA	NA	NA	182.611	257.641	297.542	#VALUE!	2001.34	#VALUE!
ENSG00000075188	nucleoporin 37kDa [Source:HGNC Symbol;Acc:29929]	NUP37	4.84274	8.10229	9.12167	17.8714	24.371	30.9513	14.6574	22.7229	32.5808	18.6758	2.06483e+06	1.7726e+06	1.89304e+06	700485	3.20806e+06	0.0269943	25.6776	0.0117401	0.026827	0.635074	4.05522	3.76543	3.74251	3.01866	3.54479	0.106179	3.74251	66712.3	120936	83309.7	21499.9	171776	83309.7
ENSG00000075218	G-2 and S-phase expressed 1 [Source:HGNC Symbol;Acc:13698]	GTSE1	10.5759	3.40376	4.80697	NA	7.17943	4.27927	12.4089	6.45166	2.40056	20.5591	13963.9	19938.8	10758.2	NA	159001	NA	#VALUE!	0.0992956	NA	NA	NA	NA	NA	NA	NA	NA	NA	3263.14	1606.82	1667.51	#VALUE!	7733.87	#VALUE!
ENSG00000075223	sema domain, immunoglobulin domain (Ig), short basic domain, secreted, (semaphorin) 3C [Source:HGNC Symbol;Acc:10725]	SEMA3C	NA	NA	NA	NA	10.1169	79.9074	77.3002	4.60352	42.0546	53.8352	NA	NA	NA	NA	290465	NA	#VALUE!	NA	NA	NA	NA	NA	NA	NA	NA	NA	NA	#VALUE!	#VALUE!	#VALUE!	#VALUE!	5395.44	#VALUE!
ENSG00000075234	tetratricopeptide repeat domain 38 [Source:HGNC Symbol;Acc:26082]	TTC38	6.19321	6.23362	8.9709	NA	18.6126	4.4967	3.99737	7.75077	3.56326	23.1127	100074	40752.4	36117.8	NA	768536	0.0482263	14.3728	NA	0.067437	NA	NA	NA	NA	NA	NA	NA	NA	22255	10194.8	4659.89	#VALUE!	33251.7	#VALUE!
ENSG00000075239	acetyl-CoA acetyltransferase 1 [Source:HGNC Symbol;Acc:93]	ACAT1	12.1326	22.362	19.604	5.75434	13.197	111.17	47.5014	79.994	31.0915	65.4252	9.96444e+06	1.08812e+07	1.00942e+07	1.53535e+07	6.28321e+06	0.0112289	61.7291	0.00384037	0.00767737	0.161517	3.9624	3.73507	3.75963	4.47411	3.72561	0.0810283	3.75963	89632.5	229072	126187	493817	96036.5	126187
ENSG00000075275	cadherin, EGF LAG seven-pass G-type receptor 1 (flamingo homolog, Drosophila) [Source:HGNC Symbol;Acc:1850]	CELSR1	NA	NA	NA	NA	9.30566	0.0347183	0.0148163	7.26041	12.616	13.4878	NA	NA	NA	NA	49538.4	NA	#VALUE!	NA	NA	NA	NA	NA	NA	NA	NA	NA	NA	#VALUE!	#VALUE!	#VALUE!	#VALUE!	3672.83	#VALUE!
ENSG00000075292	zinc finger protein 638 [Source:HGNC Symbol;Acc:17894]	ZNF638	26.7775	15.6444	24.8246	2.2319	7.84149	69.6424	86.218	44.7875	42.13	29.7691	319495	197706	198871	11848.5	113321	0.042804	16.1935	0.0142943	0.0560593	1.75808	2.69892	2.72388	2.52591	2.34721	2.78213	0.0679834	2.69892	4587.66	2293.09	4440.32	281.236	3806.67	3806.67
ENSG00000075303	solute carrier family 25, member 40 [Source:HGNC Symbol;Acc:29680]	SLC25A40	NA	NA	NA	NA	10.5204	12.2878	30.4524	39.1434	9.62306	12.0812	NA	NA	NA	NA	749742	0.0130882	52.9597	0.00818665	0.00966639	0.0622889	NA	NA	NA	NA	NA	NA	NA	#VALUE!	#VALUE!	#VALUE!	#VALUE!	62058.5	#VALUE!
ENSG00000075336	translocase of inner mitochondrial membrane 21 homolog (yeast) [Source:HGNC Symbol;Acc:25010]	TIMM21	13.824	11.7411	6.73265	NA	18.8357	25.6185	24.8888	8.74052	28.1791	40.8206	862758	583662	388520	NA	4.57052e+06	0.0118182	58.6509	NA	0.00829917	NA	NA	NA	NA	NA	NA	NA	NA	33677.2	23450.8	44450.4	#VALUE!	111966	#VALUE!
ENSG00000075340	adducin 2 (beta) [Source:HGNC Symbol;Acc:244]	ADD2	NA	5.11176	2.486	NA	NA	11.2396	2.47307	4.76947	0	0.43652	NA	1.0349e+06	428246	NA	NA	NA	#VALUE!	NA	NA	NA	NA	NA	NA	NA	NA	NA	NA	#VALUE!	418467	89789	#VALUE!	#VALUE!	#VALUE!
ENSG00000075391	RAS protein activator like 2 [Source:HGNC Symbol;Acc:9874]	RASAL2	9.1032	9.6082	14.4948	NA	3.49389	10.3773	8.63134	13.1075	2.09592	8.36382	62432.3	99440.1	129176	NA	84200.8	0.0428852	16.1629	0.0429979	0.0560995	0.551508	NA	NA	NA	NA	NA	NA	NA	6016.24	11520.8	9855.13	#VALUE!	10067.3	#VALUE!
ENSG00000075413	MAP/microtubule affinity-regulating kinase 3 [Source:HGNC Symbol;Acc:6897]	MARK3	1.81528	21.7656	17.1366	NA	9.45526	49.4935	37.0069	34.0176	106.113	46.6628	32215.3	41905.3	47331.2	NA	167417	NA	#VALUE!	NA	NA	NA	NA	NA	NA	NA	NA	NA	NA	650.9	1132.36	1391.37	#VALUE!	3587.8	#VALUE!
ENSG00000075415	solute carrier family 25 (mitochondrial carrier; phosphate carrier), member 3 [Source:HGNC Symbol;Acc:10989]	SLC25A3	98.1999	124.696	115.88	166.997	NA	142.999	104.133	128.71	395.314	442.615	1.46779e+07	1.42696e+07	1.12782e+07	3.85377e+06	NA	0.00920588	75.294	0.00681579	0.00579966	0.0427735	NA	NA	NA	NA	NA	NA	NA	102643	137032	87625.2	9748.63	#VALUE!	#VALUE!
ENSG00000075420	fibronectin type III domain containing 3B [Source:HGNC Symbol;Acc:24670]	FNDC3B	NA	NA	NA	NA	8.06382	17.5939	10.4284	15.1194	19.6724	57.1801	NA	NA	NA	NA	553975	NA	#VALUE!	0.0562074	NA	NA	NA	NA	NA	NA	NA	NA	NA	#VALUE!	#VALUE!	#VALUE!	#VALUE!	9688.24	#VALUE!
ENSG00000075426	FOS-like antigen 2 [Source:HGNC Symbol;Acc:3798]	FOSL2	48.9233	14.9624	11.5772	NA	61.0692	13.2558	40.4812	10.7181	14.603	45.9497	495675	375658	246256	NA	1.66309e+06	NA	#VALUE!	NA	NA	NA	NA	NA	NA	NA	NA	NA	NA	37393.1	9279.8	22975.7	#VALUE!	36193.8	#VALUE!
ENSG00000075539	FRY-like [Source:HGNC Symbol;Acc:29127]	FRYL	7.43623	7.26001	5.68873	NA	9.56371	21.0019	38.6482	23.1857	5.59416	14.7156	178018	257768	140391	NA	785989	0.019355	35.8123	0.0187035	0.0168978	0.0760109	NA	NA	NA	NA	NA	NA	NA	8476.26	6669.6	6055.06	#VALUE!	53411.9	#VALUE!
ENSG00000075568	transmembrane protein 131 [Source:HGNC Symbol;Acc:30366]	TMEM131	NA	NA	NA	NA	38.4625	2.53085	8.84248	8.44662	18.6629	12.8286	NA	NA	NA	NA	109671	0.0434845	15.9401	0.0219016	0.0563963	1.45204	NA	NA	NA	NA	NA	NA	NA	#VALUE!	#VALUE!	#VALUE!	#VALUE!	8548.91	#VALUE!
ENSG00000075618	fascin homolog 1, actin-bundling protein (Strongylocentrotus purpuratus) [Source:HGNC Symbol;Acc:11148]	FSCN1	105.201	33.4675	19.2953	3.22633	15.6221	25.5499	78.3227	16.5349	5.80173	188.735	5.27165e+07	2.27751e+07	1.0297e+07	69689.6	7.73556e+07	0.0126415	54.8312	0.00795655	0.00920924	0.0527318	3.79898	3.93189	3.82631	2.43352	4.79381	0.22522	3.82631	2.06328e+06	290786	622743	12011.9	409863	409863
ENSG00000075643	molybdenum cofactor sulfurase [Source:HGNC Symbol;Acc:18234]	MOCOS	NA	NA	NA	NA	20.7691	2.62605	2.80372	9.56511	1.04124	14.7962	NA	NA	NA	NA	375146	0.0229454	30.2085	NA	0.0213748	NA	NA	NA	NA	NA	NA	NA	NA	#VALUE!	#VALUE!	#VALUE!	#VALUE!	25354.2	#VALUE!
ENSG00000075673	ATPase, H+/K+ transporting, nongastric, alpha polypeptide [Source:HGNC Symbol;Acc:13816]	ATP12A	NA	NA	NA	NA	31.4976	0	0	0	0	0.00736083	NA	NA	NA	NA	786920	NA	#VALUE!	NA	NA	NA	NA	NA	NA	NA	NA	NA	NA	#VALUE!	#VALUE!	#VALUE!	#VALUE!	1.06906e+08	#VALUE!
ENSG00000075702	WD repeat domain 62 [Source:HGNC Symbol;Acc:24502]	WDR62	NA	NA	NA	NA	7.94272	3.49535	3.41246	2.02671	6.01282	9.78509	NA	NA	NA	NA	71896.4	0.0326882	21.2048	NA	0.0367308	NA	NA	NA	NA	NA	NA	NA	NA	#VALUE!	#VALUE!	#VALUE!	#VALUE!	7347.54	#VALUE!
ENSG00000075711	discs, large homolog 1 (Drosophila) [Source:HGNC Symbol;Acc:2900]	DLG1	9.15767	27.8452	25.7376	NA	44.5816	122.776	47.1599	137.447	37.8346	30.5	408908	387842	493100	NA	2.08558e+06	0.0226973	30.5388	0.0158081	0.0209754	0.217517	NA	NA	NA	NA	NA	NA	NA	3330.52	8223.97	3587.56	#VALUE!	68379.8	#VALUE!
ENSG00000075785	RAB7A, member RAS oncogene family [Source:HGNC Symbol;Acc:9788]	RAB7A	25.0798	46.5593	69.1082	163.88	1042.06	66.1369	35.5671	83.0078	202.246	239.034	2.79102e+07	3.002e+07	7.02118e+07	5.87743e+07	1.08141e+08	0.0281169	24.6524	0.0201318	0.0284984	0.352188	4.48932	4.25228	4.44976	3.99754	3.45897	0.102318	4.25228	422007	844039	845845	290608	452407	452407
ENSG00000075790	B-cell receptor-associated protein 29 [Source:HGNC Symbol;Acc:24131]	BCAP29	14.7481	36.6384	20.1964	NA	11.5851	115.543	75.6436	37.8955	57.0747	47.9841	693910	1.09911e+06	661603	NA	1.45791e+06	NA	#VALUE!	0.0158081	NA	NA	NA	NA	NA	NA	NA	NA	NA	6005.65	14530.1	17458.6	#VALUE!	30383.1	#VALUE!
ENSG00000075856	squamous cell carcinoma antigen recognized by T cells 3 [Source:HGNC Symbol;Acc:16860]	SART3	1.06945	1.55589	1.22196	5.15348	15.2766	4.74741	2.9339	4.72074	34.5564	29.6076	1.03597e+06	981490	1.14522e+06	526701	2.52925e+06	0.0149468	46.3743	0.0101809	0.0116476	0.0617402	4.15749	3.97121	4.14314	3.18077	3.39027	0.120234	3.97121	218217	334534	242593	15241.8	85425.9	218217
ENSG00000075914	exosome component 7 [Source:HGNC Symbol;Acc:28112]	EXOSC7	13.2712	18.6122	15.265	22.406	65.8034	13.5186	12.0158	10.9261	33.0764	87.1332	1.54022e+06	1.68122e+06	907042	789369	9.96838e+06	0.0165163	41.9675	0.0119175	0.0134309	0.0637063	3.279	3.17016	2.98826	2.76125	3.39471	0.080052	3.17016	113933	139918	83016.1	23865	114404	113933
ENSG00000075945	kinesin-associated protein 3 [Source:HGNC Symbol;Acc:17060]	KIFAP3	2.93167	6.51048	2.64338	NA	5.11571	8.87657	7.39297	7.55384	6.51113	10.4095	113902	168135	107766	NA	113547	NA	#VALUE!	0.030482	NA	NA	NA	NA	NA	NA	NA	NA	NA	12831.8	22742.5	14266.4	#VALUE!	10908	#VALUE!
ENSG00000075975	makorin ring finger protein 2 [Source:HGNC Symbol;Acc:7113]	MKRN2	16.9177	35.5257	13.2829	NA	16.9114	17.4781	10.4254	9.75154	14.7932	21.9555	1.38156e+06	1.48255e+06	1.2542e+06	NA	1.11897e+06	NA	#VALUE!	NA	NA	NA	NA	NA	NA	NA	NA	NA	NA	79045.2	142206	128615	#VALUE!	50965.3	#VALUE!
ENSG00000076003	minichromosome maintenance complex component 6 [Source:HGNC Symbol;Acc:6949]	MCM6	19.3623	14.4922	16.0382	12.1737	29.7191	19.6496	29.063	29.322	47.8707	84.3643	8.31107e+06	6.00557e+06	1.15147e+07	2.11598e+06	8.20071e+06	0.0188916	36.6908	0.0144685	0.0162413	0.0746259	3.90487	3.88959	4.12827	3.51226	3.71299	0.0602247	3.88959	422964	206640	392698	44201.9	97205.9	206640
ENSG00000076043	REX2, RNA exonuclease 2 homolog (S. cerevisiae) [Source:HGNC Symbol;Acc:17851]	REXO2	49.3031	45.9283	38.7407	NA	91.9113	92.8387	120.946	80.6053	31.663	86.9477	1.15096e+07	6.15309e+06	4.01647e+06	NA	3.14966e+07	0.0191595	36.1778	0.0174853	0.0166364	0.0357339	NA	NA	NA	NA	NA	NA	NA	123975	50874.7	49828.9	#VALUE!	362247	#VALUE!
ENSG00000076053	RNA binding motif protein 7 [Source:HGNC Symbol;Acc:9904]	RBM7	7.79137	5.36708	4.74146	NA	27.5894	21.409	35.625	27.0485	8.64705	21.8194	591630	496034	458384	NA	2.99245e+06	NA	#VALUE!	0.0295019	NA	NA	NA	NA	NA	NA	NA	NA	NA	27634.6	13923.8	16946.8	#VALUE!	137146	#VALUE!
ENSG00000076067	RNA binding motif, single stranded interacting protein 2 [Source:HGNC Symbol;Acc:9909]	RBMS2	4.25643	1.67297	6.86492	NA	NA	6.04039	10.7659	15.3998	1.31854	11.0123	1.47787e+06	1.02134e+06	1.5109e+06	NA	NA	NA	#VALUE!	0.0197477	NA	NA	NA	NA	NA	NA	NA	NA	NA	244665	94867.9	98111.7	#VALUE!	#VALUE!	#VALUE!
ENSG00000076108	bromodomain adjacent to zinc finger domain, 2A [Source:HGNC Symbol;Acc:962]	BAZ2A	7.27239	6.15744	8.41016	3.04409	26.504	13.5349	26.8488	21.8405	40.1054	29.5973	155835	69398.1	108562	6676.38	154098	NA	#VALUE!	NA	NA	NA	NA	NA	NA	NA	NA	NA	NA	11513.5	2584.78	4970.68	166.471	5206.49	4970.68
ENSG00000076201	protein tyrosine phosphatase, non-receptor type 23 [Source:HGNC Symbol;Acc:14406]	PTPN23	1.87894	0.829325	0.631597	2.63579	5.06737	2.90781	5.45016	1.80705	11.9074	12.9703	462415	403762	417640	5091.39	406835	0.0257036	26.9669	0.0167021	0.0252282	0.358902	3.79554	4.09183	4.22479	1.69035	3.30906	0.300981	3.79554	159025	74082.6	231117	427.582	31366.6	74082.6
ENSG00000076242	mutL homolog 1, colon cancer, nonpolyposis type 2 (E. coli) [Source:HGNC Symbol;Acc:7127]	MLH1	42.5992	34.7465	17.4442	NA	36.6762	52.8107	64.1147	31.6106	58.0997	94.4689	399632	288098	269407	NA	654482	0.0386379	17.9396	NA	0.0459769	NA	NA	NA	NA	NA	NA	NA	NA	7567.25	4493.47	8522.68	#VALUE!	6928.02	#VALUE!
ENSG00000076248	uracil-DNA glycosylase [Source:HGNC Symbol;Acc:12572]	UNG	18.5467	14.1488	22.5205	43.8411	13.1582	36.4788	29.0647	41.6252	67.4039	60.7499	773257	446761	1.18342e+06	472254	2.96206e+06	0.0427883	16.1995	NA	0.0560512	NA	3.24212	3.12142	3.34263	2.65436	3.97446	0.145463	3.24212	21197.4	15371.2	28430.3	7006.33	48758.3	21197.4
ENSG00000076321	kelch-like 20 (Drosophila) [Source:HGNC Symbol;Acc:25056]	KLHL20	NA	NA	NA	NA	11.531	7.59776	2.3796	5.95569	13.0961	16.0704	NA	NA	NA	NA	54112.4	NA	#VALUE!	NA	NA	NA	NA	NA	NA	NA	NA	NA	NA	#VALUE!	#VALUE!	#VALUE!	#VALUE!	3367.21	#VALUE!
ENSG00000076351	solute carrier family 46 (folate transporter), member 1 [Source:HGNC Symbol;Acc:30521]	SLC46A1	NA	NA	NA	NA	22.0766	4.23621	1.83968	2.24407	8.89008	15.2621	NA	NA	NA	NA	696392	NA	#VALUE!	NA	NA	NA	NA	NA	NA	NA	NA	NA	NA	#VALUE!	#VALUE!	#VALUE!	#VALUE!	45628.8	#VALUE!
ENSG00000076356	plexin A2 [Source:HGNC Symbol;Acc:9100]	PLXNA2	NA	NA	NA	NA	4.72566	4.0865	0.554243	4.96567	1.44008	1.95532	NA	NA	NA	NA	16594.4	NA	#VALUE!	NA	NA	NA	NA	NA	NA	NA	NA	NA	NA	#VALUE!	#VALUE!	#VALUE!	#VALUE!	8486.79	#VALUE!
ENSG00000076382	sperm associated antigen 5 [Source:HGNC Symbol;Acc:13452]	SPAG5	23.7564	12.8605	17.4263	NA	22.2186	20.3926	46.8254	42.3132	5.12688	52.7309	67139.4	69475.3	41092.9	NA	1.22446e+06	0.0598477	11.5818	0.0750017	0.0992332	1.02001	NA	NA	NA	NA	NA	NA	NA	3292.34	1483.71	971.161	#VALUE!	23221	#VALUE!
ENSG00000076513	ankyrin repeat domain 13A [Source:HGNC Symbol;Acc:21268]	ANKRD13A	3.81516	16.7858	53.9992	NA	45.11	17.7928	4.00394	60.837	8.51349	12.6447	291298	780512	1.28983e+06	NA	643704	NA	#VALUE!	0.045639	NA	NA	NA	NA	NA	NA	NA	NA	NA	16371.7	194936	21201.4	#VALUE!	50907	#VALUE!
ENSG00000076554	tumor protein D52 [Source:HGNC Symbol;Acc:12005]	TPD52	3.93256	7.49328	26.8933	28.9353	755.911	14.3459	23.8142	51.6468	50.4772	84.8481	7.79268e+06	6.78076e+06	1.98716e+07	6.60324e+06	4.14325e+07	0.011375	60.9361	0.0129299	0.00781846	0.215162	4.35049	4.01009	3.92207	3.41181	2.79235	0.164263	3.92207	543199	284736	384760	130816	488313	384760
ENSG00000076555	acetyl-CoA carboxylase beta [Source:HGNC Symbol;Acc:85]	ACACB	0.490161	0.343721	0.357297	NA	19.308	1.67158	0.760232	3.13619	4.26765	2.95919	39909.7	32405.3	32310.8	NA	124679	NA	#VALUE!	0.013838	NA	NA	NA	NA	NA	NA	NA	NA	NA	23875.4	42625.5	10302.6	#VALUE!	42132.8	#VALUE!
ENSG00000076604	TNF receptor-associated factor 4 [Source:HGNC Symbol;Acc:12034]	TRAF4	NA	NA	NA	NA	12.61	34.8452	36.5202	54.2518	61.0456	116.152	NA	NA	NA	NA	240041	NA	#VALUE!	NA	NA	NA	NA	NA	NA	NA	NA	NA	NA	#VALUE!	#VALUE!	#VALUE!	#VALUE!	2066.61	#VALUE!
ENSG00000076650	G patch domain containing 1 [Source:HGNC Symbol;Acc:24658]	GPATCH1	NA	NA	NA	NA	6.21164	3.1166	2.80045	2.50479	3.17271	3.96911	NA	NA	NA	NA	231835	NA	#VALUE!	0.0209466	NA	NA	NA	NA	NA	NA	NA	NA	NA	#VALUE!	#VALUE!	#VALUE!	#VALUE!	58409.9	#VALUE!
ENSG00000076685	5'-nucleotidase, cytosolic II [Source:HGNC Symbol;Acc:8022]	NT5C2	3.40299	6.97301	7.30486	4.38761	39.0536	77.8729	48.6705	160.378	38.2217	36.7498	1.32103e+06	1.85043e+06	3.72078e+06	140187	3.05918e+06	0.0165989	41.7586	0.0120183	0.0134722	0.0612011	3.80553	3.64033	3.9235	2.72096	3.11042	0.147732	3.64033	16963.9	38019.5	23200.1	3667.75	83243.5	23200.1
ENSG00000076706	melanoma cell adhesion molecule [Source:HGNC Symbol;Acc:6934]	MCAM	31.9827	22.0966	0.581176	NA	243.065	55.9796	41.7137	0.459365	0.925865	115.371	671778	191931	226257	NA	4.15444e+06	0.0282334	24.5506	NA	0.0285559	NA	NA	NA	NA	NA	NA	NA	NA	12000.4	4601.16	492543	#VALUE!	36009.4	#VALUE!
ENSG00000076770	muscleblind-like 3 (Drosophila) [Source:HGNC Symbol;Acc:20564]	MBNL3	0.886212	3.61593	2.72753	NA	NA	5.1787	2.77097	6.05351	9.92856	7.68045	99341.3	102011	168592	NA	NA	NA	#VALUE!	NA	NA	NA	NA	NA	NA	NA	NA	NA	NA	19182.7	36814.3	27850.3	#VALUE!	#VALUE!	#VALUE!
ENSG00000076864	RAP1 GTPase activating protein [Source:HGNC Symbol;Acc:9858]	RAP1GAP	NA	NA	NA	NA	6.09189	0.0506691	2.34602	9.29061	35.805	3.9013	NA	NA	NA	NA	26067	NA	#VALUE!	NA	NA	NA	NA	NA	NA	NA	NA	NA	NA	#VALUE!	#VALUE!	#VALUE!	#VALUE!	6681.61	#VALUE!
ENSG00000076924	XPA binding protein 2 [Source:HGNC Symbol;Acc:14089]	XAB2	12.556	9.34115	14.4713	8.64386	16.563	11.2137	11.9233	16.3461	14.7907	13.8453	956384	800995	818874	407838	1.68849e+06	0.0256553	27.0178	0.0213965	0.0252055	0.160339	3.2854	3.33685	3.15633	3.0774	3.41198	0.0416726	3.2854	85287.1	67178.9	50096	27574	121954	67178.9
ENSG00000076928	Rho guanine nucleotide exchange factor (GEF) 1 [Source:HGNC Symbol;Acc:681]	ARHGEF1	15.4981	20.9507	18.5919	7.43672	9.08988	11.8186	6.59348	9.93097	12.7862	12.5261	1.34573e+06	1.71222e+06	1.64675e+06	19561.6	1.02127e+06	0.019355	35.8123	0.0154043	0.0168978	0.0628666	3.22128	3.19496	3.2299	1.70262	3.33318	0.235562	3.22128	113866	259684	165820	1529.9	81531	113866
ENSG00000076944	syntaxin binding protein 2 [Source:HGNC Symbol;Acc:11445]	STXBP2	11.8871	0.569226	56.8728	11.041	9.40926	0.323046	6.53489	34.1188	12.7211	11.3262	1.99751e+06	454082	3.90642e+06	315072	2.63848e+06	0.0247542	28.0012	NA	0.0239288	NA	3.61369	4.29013	3.22516	2.84369	3.83608	0.156158	3.61369	6.18335e+06	69485.8	114495	24767.6	232954	114495
ENSG00000076984	mitogen-activated protein kinase kinase 7 [Source:HGNC Symbol;Acc:6847]	MAP2K7	6.35984	7.16575	7.37213	NA	2.20465	4.9323	9.71978	4.76648	13.9002	20.505	77787.6	62458.1	58209.9	NA	20933.5	NA	#VALUE!	0.045639	NA	NA	NA	NA	NA	NA	NA	NA	NA	15771.1	6425.87	12212.3	#VALUE!	1020.9	#VALUE!
ENSG00000077044	diacylglycerol kinase, delta 130kDa [Source:HGNC Symbol;Acc:2851]	DGKD	NA	NA	NA	NA	27.6636	31.593	26.3283	21.3456	12.2744	112.799	NA	NA	NA	NA	87828.8	NA	#VALUE!	NA	NA	NA	NA	NA	NA	NA	NA	NA	NA	#VALUE!	#VALUE!	#VALUE!	#VALUE!	778.631	#VALUE!
ENSG00000077097	topoisomerase (DNA) II beta 180kDa [Source:HGNC Symbol;Acc:11990]	TOP2B	10.8163	6.51152	6.18801	6.95976	6.44056	20.282	21.8578	16.5166	44.8491	48.987	596060	638222	468034	591282	715211	0.00878956	78.8603	0.0155879	0.00545451	0.426561	2.68327	2.93335	2.82079	2.87126	2.98757	0.0408422	2.87126	29388.6	29198.8	28337.2	13183.8	14600	28337.2
ENSG00000077147	transmembrane 9 superfamily member 3 [Source:HGNC Symbol;Acc:21529]	TM9SF3	17.6483	36.6843	36.4272	18.1521	16.5805	140.551	76.6978	134.242	132.627	80.6307	5.87165e+06	1.02537e+07	8.19553e+06	102938	4.51839e+06	0.0118715	58.3875	0.0228987	0.00834851	0.612484	3.59399	3.51833	3.42408	1.82558	3.50732	0.238232	3.50732	41775.9	133690	61050.4	776.143	56038.1	56038.1
ENSG00000077150	nuclear factor of kappa light polypeptide gene enhancer in B-cells 2 (p49/p100) [Source:HGNC Symbol;Acc:7795]	NFKB2	13.2044	12.949	18.5602	NA	1.5585	18.7087	14.717	18.662	13.0693	7.92849	517365	386573	665400	NA	87970.9	NA	#VALUE!	0.0750017	NA	NA	NA	NA	NA	NA	NA	NA	NA	27653.7	26267.1	35655.3	#VALUE!	11095.5	#VALUE!
ENSG00000077152	ubiquitin-conjugating enzyme E2T (putative) [Source:HGNC Symbol;Acc:25009]	UBE2T	26.7204	17.5214	28.1113	NA	51.9118	26.029	38.114	37.8932	47.3479	39.4745	5.11228e+06	4.71992e+06	3.01488e+06	NA	3.21674e+07	0.0548637	12.634	0.0562074	0.0851897	1.22	NA	NA	NA	NA	NA	NA	NA	196407	123837	79562.6	#VALUE!	814891	#VALUE!
ENSG00000077157	protein phosphatase 1, regulatory subunit 12B [Source:HGNC Symbol;Acc:7619]	PPP1R12B	NA	NA	NA	NA	8.57911	12.5805	8.25855	7.37003	9.9247	5.67802	NA	NA	NA	NA	132562	NA	#VALUE!	0.0194147	NA	NA	NA	NA	NA	NA	NA	NA	NA	#VALUE!	#VALUE!	#VALUE!	#VALUE!	23346.5	#VALUE!
ENSG00000077232	DnaJ (Hsp40) homolog, subfamily C, member 10 [Source:HGNC Symbol;Acc:24637]	DNAJC10	2.37778	22.9933	11.1031	10.3097	143.403	29.8788	18.1098	11.1245	39.3257	44.7207	1.4504e+06	936489	901806	337410	1.45151e+06	0.0236222	29.3431	0.0141424	0.0223134	0.343953	4.15352	2.9781	3.27787	2.88311	2.37346	0.209639	2.9781	48542.8	51711.7	81064.9	8579.9	32457.2	48542.8
ENSG00000077235	general transcription factor IIIC, polypeptide 1, alpha 220kDa [Source:HGNC Symbol;Acc:4664]	GTF3C1	2.32574	3.45898	3.20203	4.46055	1.40142	8.70234	4.62459	5.45237	60.599	70.1786	75086.1	130138	57606.1	21419.6	369692	0.0350698	19.7648	0.0608976	0.0406376	0.852834	3.04634	3.1128	2.79238	2.21876	3.95861	0.207969	3.04634	8628.26	28140.5	10565.3	353.464	5267.88	8628.26
ENSG00000077254	ubiquitin specific peptidase 33 [Source:HGNC Symbol;Acc:20059]	USP33	NA	NA	NA	NA	5.5348	34.3895	30.9886	24.4302	13.1655	22.7802	NA	NA	NA	NA	332214	NA	#VALUE!	NA	NA	NA	NA	NA	NA	NA	NA	NA	NA	#VALUE!	#VALUE!	#VALUE!	#VALUE!	14583.4	#VALUE!
ENSG00000077264	p21 protein (Cdc42/Rac)-activated kinase 3 [Source:HGNC Symbol;Acc:8592]	PAK3	NA	NA	NA	NA	6.26834	6.95412	3.8985	0.069416	0	2.61843	NA	NA	NA	NA	314291	NA	#VALUE!	0.00990828	NA	NA	NA	NA	NA	NA	NA	NA	NA	#VALUE!	#VALUE!	#VALUE!	#VALUE!	120030	#VALUE!
ENSG00000077312	small nuclear ribonucleoprotein polypeptide A [Source:HGNC Symbol;Acc:11151]	SNRPA	31.7111	19.1788	27.097	60.6175	90.2097	14.745	21.9574	21.4545	51.073	56.6288	1.53134e+07	1.43063e+07	1.53136e+07	1.24033e+07	4.68533e+07	0.0127536	54.3491	NA	0.00928919	NA	3.78673	3.97557	3.85502	3.41381	3.81835	0.0561104	3.81835	1.03855e+06	651548	713773	242855	827376	713773
ENSG00000077348	exosome component 5 [Source:HGNC Symbol;Acc:24662]	EXOSC5	4.4814	12.439	7.18666	37.3935	7.05603	15.0988	3.36578	7.69601	22.5641	40.9465	375413	492551	1.35099e+06	869963	5.71201e+06	NA	#VALUE!	0.0136984	NA	NA	NA	NA	NA	NA	NA	NA	NA	24863.8	146341	175545	38555.2	139499	139499
ENSG00000077380	dynein, cytoplasmic 1, intermediate chain 2 [Source:HGNC Symbol;Acc:2964]	DYNC1I2	2.69653	3.40389	3.06638	10.5901	15.6623	56.0561	72.2537	57.4942	24.5018	50.4348	5.80336e+06	6.12142e+06	5.32587e+06	1.65903e+06	378045	0.0143015	48.4669	0.00605888	0.0110014	0.208053	4.48515	4.40715	4.39204	3.34723	2.53497	0.225482	4.39204	103528	84721.2	92633.2	67710.5	7495.72	84721.2
ENSG00000077454	leucine-rich repeats and calponin homology (CH) domain containing 4 [Source:HGNC Symbol;Acc:6691]	LRCH4	2.98597	1.36705	2.90795	NA	0.876099	6.71925	9.81311	12.9766	37.0912	9.26461	259857	264237	191409	NA	69779.7	NA	#VALUE!	NA	NA	NA	NA	NA	NA	NA	NA	NA	NA	38673.6	26927	14750.3	#VALUE!	7531.86	#VALUE!
ENSG00000077458	family with sequence similarity 76, member B [Source:HGNC Symbol;Acc:28492]	FAM76B	NA	NA	NA	NA	3.96962	10.6701	23.2356	7.61196	8.65939	17.6209	NA	NA	NA	NA	392642	NA	#VALUE!	0.0129299	NA	NA	NA	NA	NA	NA	NA	NA	NA	#VALUE!	#VALUE!	#VALUE!	#VALUE!	22282.7	#VALUE!
ENSG00000077463	sirtuin 6 [Source:HGNC Symbol;Acc:14934]	SIRT6	3.18022	4.43944	5.33918	NA	NA	5.62607	2.18678	5.24108	7.35405	7.57346	7283.74	9484.02	11168.1	NA	NA	NA	#VALUE!	NA	NA	NA	NA	NA	NA	NA	NA	NA	NA	1294.64	4336.98	2130.88	#VALUE!	#VALUE!	#VALUE!
ENSG00000077514	polymerase (DNA-directed), delta 3, accessory subunit [Source:HGNC Symbol;Acc:20932]	POLD3	11.7536	7.10427	5.1375	NA	43.0874	10.3832	15.0899	18.5909	8.67046	34.0848	476981	1.80568e+06	408403	NA	2.41013e+06	0.0318955	21.7318	0.030482	0.0352025	0.198708	NA	NA	NA	NA	NA	NA	NA	45937.7	119661	21967.9	#VALUE!	70709.7	#VALUE!
ENSG00000077522	actinin, alpha 2 [Source:HGNC Symbol;Acc:164]	ACTN2	NA	NA	NA	NA	4.73276	1.55008	0.590544	1.39681e-08	3.5451e-09	0.574154	NA	NA	NA	NA	73397.3	NA	#VALUE!	0.0152132	NA	NA	NA	NA	NA	NA	NA	NA	NA	#VALUE!	#VALUE!	#VALUE!	#VALUE!	127835	#VALUE!
ENSG00000077549	capping protein (actin filament) muscle Z-line, beta [Source:HGNC Symbol;Acc:1491]	CAPZB	32.415	17.9997	24.8714	80.5877	133.44	27.2949	39.6781	49.5309	98.5129	225.398	5.66437e+07	3.34378e+07	4.14033e+07	7.99686e+06	4.62261e+07	0.0124132	55.8395	0.0112773	0.0090018	0.0957852	4.3336	4.36016	4.31253	3.08784	3.63079	0.144058	4.31253	2.07525e+06	842728	835908	81175.8	205087	835908
ENSG00000077684	PHD finger protein 17 [Source:HGNC Symbol;Acc:30027]	PHF17	NA	NA	NA	NA	4.17078	15.1945	25.3634	5.22318	6.41334	34.6358	NA	NA	NA	NA	181086	NA	#VALUE!	NA	NA	NA	NA	NA	NA	NA	NA	NA	NA	#VALUE!	#VALUE!	#VALUE!	#VALUE!	5228.28	#VALUE!
ENSG00000077721	ubiquitin-conjugating enzyme E2A [Source:HGNC Symbol;Acc:12472]	UBE2A	14.1497	47.0324	34.5618	79.8443	88.6691	50.7745	16.913	50.0857	53.2206	60.9027	2.05815e+06	4.02274e+06	2.86691e+06	787568	8.59489e+06	NA	#VALUE!	0.0486464	NA	NA	NA	NA	NA	NA	NA	NA	NA	40535	237849	57240.2	14798.2	141125	57240.2
ENSG00000077809	general transcription factor IIi [Source:HGNC Symbol;Acc:4659]	GTF2I	4.76956	26.3427	6.3868	17.813	14.1187	121.557	135.841	118.433	154.066	133.542	1.65979e+06	4.55336e+06	4.67006e+06	1.99477e+06	3.39708e+06	0.0324346	21.3706	0.0326688	0.0366043	0.165661	4.04556	3.74166	4.36802	3.55314	3.88529	0.0790741	3.88529	13654.4	33519.8	39432.1	12947.5	25438.3	25438.3
ENSG00000077935	structural maintenance of chromosomes 1B [Source:HGNC Symbol;Acc:11112]	SMC1B	NA	NA	NA	NA	2.82193	0.0620552	0	1.21867	0	0.23907	NA	NA	NA	NA	6056.51	NA	#VALUE!	0.0112773	NA	NA	NA	NA	NA	NA	NA	NA	NA	#VALUE!	#VALUE!	#VALUE!	#VALUE!	25333.6	#VALUE!
ENSG00000077942	fibulin 1 [Source:HGNC Symbol;Acc:3600]	FBLN1	NA	NA	NA	NA	2.32387	2.1027	52.2777	14.578	0	414.96	NA	NA	NA	NA	575085	NA	#VALUE!	NA	NA	NA	NA	NA	NA	NA	NA	NA	NA	#VALUE!	#VALUE!	#VALUE!	#VALUE!	1385.88	#VALUE!
ENSG00000078018	microtubule-associated protein 2 [Source:HGNC Symbol;Acc:6839]	MAP2	NA	NA	NA	NA	6.32757	3.00845	3.15514	1.2626	1.78406	7.76091	NA	NA	NA	NA	403344	0.0161008	43.0506	NA	0.012932	NA	NA	NA	NA	NA	NA	NA	NA	#VALUE!	#VALUE!	#VALUE!	#VALUE!	51971.2	#VALUE!
ENSG00000078061	v-raf murine sarcoma 3611 viral oncogene homolog [Source:HGNC Symbol;Acc:646]	ARAF	20.8449	14.077	6.36944	NA	95.992	23.1661	36.4947	27.3361	47.4677	59.2446	461078	798833	433711	NA	1.94768e+06	0.0165765	41.815	0.0164718	0.013461	0.12674	NA	NA	NA	NA	NA	NA	NA	19903.1	21889	15865.9	#VALUE!	32875.2	#VALUE!
ENSG00000078070	methylcrotonoyl-CoA carboxylase 1 (alpha) [Source:HGNC Symbol;Acc:6936]	MCCC1	3.59553	6.80383	9.62304	NA	7.22247	30.5973	8.61075	62.008	26.7432	17.4889	296814	332599	502593	NA	784789	NA	#VALUE!	0.00361338	NA	NA	NA	NA	NA	NA	NA	NA	NA	9700.65	38626.1	8105.29	#VALUE!	44873.6	#VALUE!
ENSG00000078098	fibroblast activation protein, alpha [Source:HGNC Symbol;Acc:3590]	FAP	NA	NA	NA	NA	4.95056	1.92381	2.28454	0	0	3.47994	NA	NA	NA	NA	83636.2	NA	#VALUE!	NA	NA	NA	NA	NA	NA	NA	NA	NA	NA	#VALUE!	#VALUE!	#VALUE!	#VALUE!	24033.8	#VALUE!
ENSG00000078114	nebulette [Source:HGNC Symbol;Acc:16932]	NEBL	NA	NA	NA	12.1819	5.76293	0.733005	4.39904	3.69546	30.637	2.58023	NA	NA	NA	238418	889977	NA	#VALUE!	NA	NA	NA	NA	NA	NA	NA	NA	NA	NA	#VALUE!	#VALUE!	#VALUE!	7782.02	344922	#VALUE!
ENSG00000078140	ubiquitin-conjugating enzyme E2K [Source:HGNC Symbol;Acc:4914]	UBE2K	16.6293	18.3551	16.1958	39.125	45.6208	51.7374	66.7254	50.2386	104.958	111.935	1.84199e+07	1.22917e+07	1.00798e+07	5.14234e+06	4.32242e+07	0.0168916	41.035	0.0126915	0.013861	0.04923	4.26842	4.04986	4.01806	3.34271	4.20057	0.0927723	4.04986	356027	184213	200638	48994.2	386155	200638
ENSG00000078142	phosphoinositide-3-kinase, class 3 [Source:HGNC Symbol;Acc:8974]	PIK3C3	6.69285	8.57528	9.32214	NA	6.65721	7.1089	6.1831	7.04354	1.76548	5.91888	63751.9	67644	68733.7	NA	102779	0.0270008	25.6714	0.0850364	0.0268301	2.45017	NA	NA	NA	NA	NA	NA	NA	8967.9	10940.1	9758.4	#VALUE!	17364.6	#VALUE!
ENSG00000078177	NEDD4 binding protein 2 [Source:HGNC Symbol;Acc:29851]	N4BP2	NA	NA	NA	NA	3.79152	1.42328	13.0588	2.19584	3.19792	1.42201	NA	NA	NA	NA	6607.24	NA	#VALUE!	NA	NA	NA	NA	NA	NA	NA	NA	NA	NA	#VALUE!	#VALUE!	#VALUE!	#VALUE!	4646.41	#VALUE!
ENSG00000078237	chromosome 12 open reading frame 5 [Source:HGNC Symbol;Acc:1185]	C12orf5	5.92288	1.85532	1.0401	2.00398	41.1229	5.2448	19.4959	4.14269	9.75095	18.7692	4.30362e+06	1.30636e+06	1.97067e+06	837283	1.0025e+07	0.0154718	44.8008	0.0150248	0.0122374	0.117333	4.04748	4.03383	4.46372	3.80716	3.57318	0.0829117	4.03383	820549	67007.1	475699	85866.9	534118	475699
ENSG00000078246	tubby like protein 3 [Source:HGNC Symbol;Acc:12425]	TULP3	NA	NA	NA	NA	3.99483	6.33111	4.80917	3.29259	5.63563	16.5459	NA	NA	NA	NA	23485.3	NA	#VALUE!	0.0367298	NA	NA	NA	NA	NA	NA	NA	NA	NA	#VALUE!	#VALUE!	#VALUE!	#VALUE!	1419.41	#VALUE!
ENSG00000078304	protein phosphatase 2, regulatory subunit B', gamma [Source:HGNC Symbol;Acc:9311]	PPP2R5C	14.7078	12.954	21.7256	NA	22.8313	65.6649	87.8639	88.5235	104.376	92.3791	618794	960029	970257	NA	398849	0.0279936	24.7609	0.0267634	0.0284376	0.0704753	NA	NA	NA	NA	NA	NA	NA	9423.51	10926.3	10960.4	#VALUE!	4317.53	#VALUE!
ENSG00000078328	RNA binding protein, fox-1 homolog (C. elegans) 1 [Source:HGNC Symbol;Acc:18222]	RBFOX1	0.17925	0.632703	NA	NA	11.5603	3.47336	0.47217	0.00110841	0.0119176	0.544493	882150	611675	NA	NA	276609	NA	#VALUE!	0.0275858	NA	NA	NA	NA	NA	NA	NA	NA	NA	253976	1.29545e+06	#VALUE!	#VALUE!	508012	#VALUE!
ENSG00000078369	guanine nucleotide binding protein (G protein), beta polypeptide 1 [Source:HGNC Symbol;Acc:4396]	GNB1	80.5995	90.8849	102.174	56.8647	65.0331	142.338	111.516	174.924	92.5293	321.343	4.18694e+06	4.01797e+06	2.69825e+06	1.82175e+07	1.85997e+07	NA	#VALUE!	0.0338041	NA	NA	NA	NA	NA	NA	NA	NA	NA	29415.5	36030.5	15425.3	196884	57881.2	36030.5
ENSG00000078618	nardilysin (N-arginine dibasic convertase) [Source:HGNC Symbol;Acc:7995]	NRD1	0.716667	9.60276	10.6633	NA	13.92	36.1911	33.4373	30.9163	53.4344	125.338	3.76252e+06	3.26912e+06	3.35642e+06	NA	1.95436e+06	0.0263407	26.3147	0.0146503	0.0260073	0.478065	NA	NA	NA	NA	NA	NA	NA	103963	97768.8	108565	#VALUE!	15592.7	#VALUE!
ENSG00000078668	voltage-dependent anion channel 3 [Source:HGNC Symbol;Acc:12674]	VDAC3	33.1737	33.7304	37.2313	53.203	30.4327	57.7505	54.5326	45.7091	56.5501	94.0224	2.39914e+07	2.34924e+07	2.31701e+07	5.5346e+06	326892	0.0116311	59.5944	0.00723951	0.00808097	0.0354208	3.92236	3.906	3.85712	3.08025	2.09416	0.236385	3.85712	415432	430795	506904	97870.7	3476.75	415432
ENSG00000078674	pericentriolar material 1 [Source:HGNC Symbol;Acc:8727]	PCM1	7.06078	7.35499	9.83526	NA	NA	54.0452	47.461	42.9221	36.1156	59.417	707313	682427	812768	NA	NA	NA	#VALUE!	0.045639	NA	NA	NA	NA	NA	NA	NA	NA	NA	13087.4	14378.7	18935.9	#VALUE!	#VALUE!	#VALUE!
ENSG00000078747	itchy E3 ubiquitin protein ligase homolog (mouse) [Source:HGNC Symbol;Acc:13890]	ITCH	3.36087	4.28502	7.89284	NA	8.51599	14.1795	26.4322	22.8164	14.0177	15.6143	488176	354784	476926	NA	469575	NA	#VALUE!	0.0275858	NA	NA	NA	NA	NA	NA	NA	NA	NA	34428.3	13422.4	20902.8	#VALUE!	30073.4	#VALUE!
ENSG00000078808	stromal cell derived factor 4 [Source:HGNC Symbol;Acc:24188]	SDF4	28.5958	26.6307	34.0153	42.4455	28.1553	26.6861	24.3221	34.364	65.5627	144.297	1.48824e+06	1.00461e+06	2.16873e+06	588520	6.06756e+06	0.0483629	14.3322	0.0750017	0.0675034	0.315637	3.39042	3.25067	3.47858	2.81598	4.00751	0.126763	3.39042	55768.3	41304.3	63110.6	8976.45	42049.1	42049.1
ENSG00000078814	myosin, heavy chain 7B, cardiac muscle, beta [Source:HGNC Symbol;Acc:15906]	MYH7B	NA	NA	NA	NA	11.0274	0.0554871	0.0977403	0.0439372	0.975165	0.130531	NA	NA	NA	NA	18921.6	NA	#VALUE!	0.00851258	NA	NA	NA	NA	NA	NA	NA	NA	NA	#VALUE!	#VALUE!	#VALUE!	#VALUE!	144959	#VALUE!
ENSG00000078900	tumor protein p73 [Source:HGNC Symbol;Acc:12003]	TP73	NA	NA	NA	NA	0.131698	0.526104	0.740158	0.67243	1.04368	2.64182	NA	NA	NA	NA	1205.07	NA	#VALUE!	NA	NA	NA	NA	NA	NA	NA	NA	NA	NA	#VALUE!	#VALUE!	#VALUE!	#VALUE!	456.15	#VALUE!
ENSG00000078902	toll interacting protein [Source:HGNC Symbol;Acc:16476]	TOLLIP	5.70168	6.70434	9.49517	7.69184	37.0217	7.26799	12.0463	11.7594	17.7187	12.0151	1.65008e+06	1.4679e+06	2.02101e+06	270128	1.70276e+06	NA	#VALUE!	0.0326688	NA	NA	NA	NA	NA	NA	NA	NA	NA	227034	121855	171863	15245.4	141719	141719
ENSG00000079134	THO complex 1 [Source:HGNC Symbol;Acc:19070]	THOC1	7.71997	7.22019	2.06203	2.36123	107.614	31.2919	37.8919	14.1361	14.2656	13.9517	325073	463789	401919	574129	1.41784e+06	0.0115427	60.0505	0.00799045	0.00799309	0.0001115	2.68417	2.86758	3.34965	3.44568	2.17956	0.177725	2.86758	10388.4	12239.8	28432.1	40245.7	101625	28432.1
ENSG00000079150	FK506 binding protein 7 [Source:HGNC Symbol;Acc:3723]	FKBP7	NA	NA	NA	NA	16.3806	10.686	13.6485	2.48043	1.32368	18.5049	NA	NA	NA	NA	4.62446e+06	NA	#VALUE!	0.0162394	NA	NA	NA	NA	NA	NA	NA	NA	NA	#VALUE!	#VALUE!	#VALUE!	#VALUE!	249905	#VALUE!
ENSG00000079156	oxysterol binding protein-like 6 [Source:HGNC Symbol;Acc:16388]	OSBPL6	NA	NA	NA	NA	2.493	3.7123	3.08095	0.100565	4.34362	5.25289	NA	NA	NA	NA	213193	NA	#VALUE!	NA	NA	NA	NA	NA	NA	NA	NA	NA	NA	#VALUE!	#VALUE!	#VALUE!	#VALUE!	40585.9	#VALUE!
ENSG00000079246	X-ray repair complementing defective repair in Chinese hamster cells 5 (double-strand-break rejoining) [Source:HGNC Symbol;Acc:12833]	XRCC5	218.678	125.507	107.289	NA	136.235	324.725	360.968	195.841	153.557	441.68	3.13856e+07	2.26158e+07	2.30474e+07	NA	5.1237e+07	0.0124008	55.8952	0.00946691	0.00897289	0.0207955	NA	NA	NA	NA	NA	NA	NA	96652.9	62653.3	117684	#VALUE!	116005	#VALUE!
ENSG00000079257	latexin [Source:HGNC Symbol;Acc:13347]	LXN	NA	NA	NA	25.312	56.4015	0	0	0	17.216	9.08122	NA	NA	NA	867682	5.58662e+06	0.0169873	40.8038	0.0121166	0.0139949	0.0790658	NA	NA	NA	NA	NA	NA	NA	#VALUE!	#VALUE!	#VALUE!	50399.7	615184	#VALUE!
ENSG00000079277	MAP kinase interacting serine/threonine kinase 1 [Source:HGNC Symbol;Acc:7110]	MKNK1	NA	NA	NA	NA	4.8497	11.3479	2.49872	18.7745	13.193	21.7018	NA	NA	NA	NA	121282	NA	#VALUE!	NA	NA	NA	NA	NA	NA	NA	NA	NA	NA	#VALUE!	#VALUE!	#VALUE!	#VALUE!	5588.57	#VALUE!
ENSG00000079308	tensin 1 [Source:HGNC Symbol;Acc:11973]	TNS1	2.6898	0.20078	NA	NA	10.5962	0.12841	5.14554	0.0272123	3.93621	3.73576	884556	219835	NA	NA	102557	NA	#VALUE!	NA	NA	NA	NA	NA	NA	NA	NA	NA	NA	6.88853e+06	42723.5	#VALUE!	#VALUE!	27452.9	#VALUE!
ENSG00000079313	REX1, RNA exonuclease 1 homolog (S. cerevisiae) [Source:HGNC Symbol;Acc:24616]	REXO1	NA	NA	NA	NA	8.00761	2.34136	1.05113	1.6406	6.03612	4.06368	NA	NA	NA	NA	34062.1	NA	#VALUE!	NA	NA	NA	NA	NA	NA	NA	NA	NA	NA	#VALUE!	#VALUE!	#VALUE!	#VALUE!	8382.09	#VALUE!
ENSG00000079332	SAR1 homolog A (S. cerevisiae) [Source:HGNC Symbol;Acc:10534]	SAR1A	14.7284	21.5354	23.1809	25.3493	78.5655	78.2574	67.578	95.9045	54.5328	57.3367	2.16317e+07	2.39914e+07	2.00306e+07	2.27692e+07	1.35621e+08	0.0216957	31.9486	NA	0.0197342	NA	4.4986	4.37857	4.26823	4.28505	4.56876	0.0299025	4.37857	276417	355018	208859	417532	2.36534e+06	355018
ENSG00000079387	SUMO1/sentrin specific peptidase 1 [Source:HGNC Symbol;Acc:17927]	SENP1	NA	NA	NA	NA	35.862	6.18387	14.9529	7.02391	8.82371	9.23077	NA	NA	NA	NA	315890	NA	#VALUE!	0.0429979	NA	NA	NA	NA	NA	NA	NA	NA	NA	#VALUE!	#VALUE!	#VALUE!	#VALUE!	34221.4	#VALUE!
ENSG00000079432	capicua homolog (Drosophila) [Source:HGNC Symbol;Acc:14214]	CIC	NA	NA	NA	NA	12.79	7.83723	5.60391	4.81635	19.4473	22.3308	NA	NA	NA	NA	120700	NA	#VALUE!	NA	NA	NA	NA	NA	NA	NA	NA	NA	NA	#VALUE!	#VALUE!	#VALUE!	#VALUE!	5405.11	#VALUE!
ENSG00000079459	farnesyl-diphosphate farnesyltransferase 1 [Source:HGNC Symbol;Acc:3629]	FDFT1	65.0063	46.2436	120.623	32.2065	67.2846	52.2987	77.5164	147.714	84.4376	115.182	5.86394e+06	2.48464e+06	4.14074e+06	1.47851e+06	1.5025e+06	0.0548649	12.6337	NA	0.0851971	NA	3.68267	3.45765	3.26308	3.38932	3.07633	0.0668408	3.38932	112124	32053.1	28032.1	17510.1	13044.6	28032.1
ENSG00000079462	platelet-activating factor acetylhydrolase 1b, catalytic subunit 3 (29kDa) [Source:HGNC Symbol;Acc:8576]	PAFAH1B3	32.7593	20.7034	28.4776	29.9064	27.5212	25.1586	26.036	34.5782	19.6944	34.4127	8.96319e+06	6.67053e+06	8.09857e+06	3.33042e+06	1.65295e+07	0.0135347	51.2125	0.00743343	0.0101322	0.113601	3.56564	3.63663	3.58242	3.17525	3.9071	0.0732455	3.58242	356268	256204	234210	169105	480330	256204
ENSG00000079482	oligophrenin 1 [Source:HGNC Symbol;Acc:8148]	OPHN1	NA	NA	NA	NA	8.69689	3.20567	1.45814	17.1457	1.59732	3.71698	NA	NA	NA	NA	105227	NA	#VALUE!	NA	NA	NA	NA	NA	NA	NA	NA	NA	NA	#VALUE!	#VALUE!	#VALUE!	#VALUE!	28309.9	#VALUE!
ENSG00000079616	kinesin family member 22 [Source:HGNC Symbol;Acc:6391]	KIF22	38.6906	20.4829	48.6583	21.1128	60.3999	28.9607	43.5224	68.052	75.2945	98.7468	431063	368506	333264	192073	1.31457e+06	NA	#VALUE!	0.0992956	NA	NA	NA	NA	NA	NA	NA	NA	NA	14884.4	8467.03	4897.19	2550.96	13312.5	8467.03
ENSG00000079691	leucine rich repeat containing 16A [Source:HGNC Symbol;Acc:21581]	LRRC16A	0.966576	1.00154	2.88849	NA	6.8602	2.00082	1.52896	3.23221	8.63391	8.51145	72242.5	194297	87868.6	NA	505271	0.021042	32.9411	0.0167021	0.0187731	0.0871778	NA	NA	NA	NA	NA	NA	NA	36106.5	127078	27185.3	#VALUE!	59363.6	#VALUE!
ENSG00000079739	phosphoglucomutase 1 [Source:HGNC Symbol;Acc:8905]	PGM1	5.85415	8.84316	15.1042	3.86824	301.788	6.49291	3.53004	10.8015	7.60116	52.042	1.10551e+07	8.49932e+06	1.69547e+07	199679	2.1654e+07	0.0135919	50.9971	0.00602435	0.0102274	0.176924	4.40643	4.11311	4.18052	2.84315	2.98617	0.197565	4.11311	1.70265e+06	2.40771e+06	1.56966e+06	26269.5	416087	1.56966e+06
ENSG00000079785	DEAD (Asp-Glu-Ala-Asp) box polypeptide 1 [Source:HGNC Symbol;Acc:2734]	DDX1	40.9728	35.914	16.7114	18.876	NA	35.4175	45.1414	15.0604	53.8648	64.1776	1.40702e+07	9.82249e+06	6.79363e+06	1.36694e+07	NA	0.0107681	64.3707	0.0180537	0.00728828	0.453166	NA	NA	NA	NA	NA	NA	NA	397266	217594	451092	253772	#VALUE!	#VALUE!
ENSG00000079805	dynamin 2 [Source:HGNC Symbol;Acc:2974]	DNM2	2.4625	21.3807	36.9163	14.6227	14.6094	10.3923	4.66551	17.8443	27.9532	30.9043	2.82099e+06	3.53124e+06	3.20297e+06	1.01926e+06	42115.5	0.0203166	34.1173	0.0128074	0.0180348	0.220045	4.36247	3.52135	3.24178	3.1467	1.76326	0.292633	3.24178	271450	756881	179495	36463.2	1362.77	179495
ENSG00000079819	erythrocyte membrane protein band 4.1-like 2 [Source:HGNC Symbol;Acc:3379]	EPB41L2	6.80379	10.7265	2.33256	NA	5.66922	30.896	18.8778	8.49454	0.888784	54.0248	6.82024e+06	5.0144e+06	1.43198e+06	NA	1.05877e+06	0.0281572	24.6171	0.0148381	0.0285189	0.575885	NA	NA	NA	NA	NA	NA	NA	220748	265624	168577	#VALUE!	19597.8	#VALUE!
ENSG00000079841	regulating synaptic membrane exocytosis 1 [Source:HGNC Symbol;Acc:17282]	RIMS1	0.223079	0.615154	NA	NA	NA	0.989315	0.359508	0.0332862	0.199395	0.315915	26324.8	14135	NA	NA	NA	NA	#VALUE!	NA	NA	NA	NA	NA	NA	NA	NA	NA	NA	26609.1	39317.7	#VALUE!	#VALUE!	#VALUE!	#VALUE!
ENSG00000079931	monooxygenase, DBH-like 1 [Source:HGNC Symbol;Acc:21063]	MOXD1	NA	25.0909	NA	NA	NA	25.9498	10.1623	0.117307	0	0.472186	NA	121177	NA	NA	NA	NA	#VALUE!	NA	NA	NA	NA	NA	NA	NA	NA	NA	NA	#VALUE!	11924.1	#VALUE!	#VALUE!	#VALUE!	#VALUE!
ENSG00000079950	syntaxin 7 [Source:HGNC Symbol;Acc:11442]	STX7	4.18621	6.14313	3.91794	4.63095	19.5015	20.8473	13.0603	15.3497	8.80973	10.0094	1.42999e+06	2.29326e+06	789237	1.8262e+06	5.17445e+06	0.0142926	48.497	0.0150248	0.0109548	0.171327	3.68552	3.72407	3.45616	3.74789	3.57581	0.0332929	3.68552	68593.7	175590	51417.1	207293	516959	175590
ENSG00000079999	kelch-like ECH-associated protein 1 [Source:HGNC Symbol;Acc:23177]	KEAP1	20.202	21.8258	25.3391	NA	NA	15.9886	11.1752	18.7259	28.6511	15.924	136945	57297.3	167787	NA	NA	NA	#VALUE!	0.0486464	NA	NA	NA	NA	NA	NA	NA	NA	NA	8565.18	5127.19	8960.15	#VALUE!	#VALUE!	#VALUE!
ENSG00000080200	beta-gamma crystallin domain containing 3 [Source:HGNC Symbol;Acc:34427]	CRYBG3	NA	NA	NA	NA	2.9675	5.79989	5.39853	8.61284	1.38755	2.72145	NA	NA	NA	NA	72735.4	NA	#VALUE!	NA	NA	NA	NA	NA	NA	NA	NA	NA	NA	#VALUE!	#VALUE!	#VALUE!	#VALUE!	26726.7	#VALUE!
ENSG00000080298	regulatory factor X, 3 (influences HLA class II expression) [Source:HGNC Symbol;Acc:9984]	RFX3	NA	NA	NA	NA	64.4178	11.318	10.9377	11.9356	0.695679	4.04438	NA	NA	NA	NA	37667.8	NA	#VALUE!	NA	NA	NA	NA	NA	NA	NA	NA	NA	NA	#VALUE!	#VALUE!	#VALUE!	#VALUE!	9313.63	#VALUE!
ENSG00000080345	RAP1 interacting factor homolog (yeast) [Source:HGNC Symbol;Acc:23207]	RIF1	16.0829	14.6765	9.32075	0.751512	34.8882	15.3718	16.9342	10.4058	9.817	10.5433	110838	153811	148021	1969.48	517484	0.0384554	18.0247	0.0295019	0.0458871	0.689727	2.41496	2.597	2.77751	1.99505	2.74785	0.127708	2.597	7210.47	9082.88	14224.9	200.62	49081.8	9082.88
ENSG00000080371	RAB21, member RAS oncogene family [Source:HGNC Symbol;Acc:18263]	RAB21	4.34663	6.45276	6.32715	45.9999	3.7413	11.4675	10.7923	9.07323	59.2922	32.7063	5.3719e+06	7.6243e+06	6.73267e+06	9.86978e+06	8.05543e+06	0.0203958	33.9848	0.0154043	0.0180746	0.112404	4.39709	4.37757	4.3321	3.63667	4.63819	0.0881236	4.37757	468446	706457	742037	166460	246296	468446
ENSG00000080503	SWI/SNF related, matrix associated, actin dependent regulator of chromatin, subfamily a, member 2 [Source:HGNC Symbol;Acc:11098]	SMARCA2	6.87858	4.78934	7.56322	NA	20.7165	7.34118	9.35482	13.0307	16.3285	49.2223	21722.1	21945.8	19548.9	NA	1.52146e+06	0.0187085	37.0499	NA	0.0160191	NA	NA	NA	NA	NA	NA	NA	NA	2958.94	2345.94	1500.22	#VALUE!	30910	#VALUE!
ENSG00000080546	sestrin 1 [Source:HGNC Symbol;Acc:21595]	SESN1	NA	NA	NA	NA	7.29962	2.64631	7.35914	3.05352	4.97823	3.80636	NA	NA	NA	NA	246982	NA	#VALUE!	NA	NA	NA	NA	NA	NA	NA	NA	NA	NA	#VALUE!	#VALUE!	#VALUE!	#VALUE!	64886.6	#VALUE!
ENSG00000080603	Snf2-related CREBBP activator protein [Source:HGNC Symbol;Acc:16974]	SRCAP	4.02635	5.44704	3.50172	NA	11.9758	2.37707	2.86746	2.45472	31.9348	32.8509	14805.7	16535.9	19116.1	NA	200380	NA	#VALUE!	NA	NA	NA	NA	NA	NA	NA	NA	NA	NA	6228.56	5766.76	7787.48	#VALUE!	6099.67	#VALUE!
ENSG00000080608	KIAA0020 [Source:HGNC Symbol;Acc:29676]	KIAA0020	6.8151	7.15021	6.09891	6.21992	12.4276	27.7128	31.0232	20.681	14.0959	21.9239	1.56985e+06	1.63322e+06	1.47522e+06	2.46735e+06	3.47279e+06	0.0250087	27.7162	0.0213965	0.0240566	0.111977	3.75506	3.7514	3.77627	3.99112	3.83896	0.0263052	3.77627	56646.9	52645.2	71331.9	175040	158402	71331.9
ENSG00000080802	CCR4-NOT transcription complex, subunit 4 [Source:HGNC Symbol;Acc:7880]	CNOT4	NA	NA	NA	NA	6.94441	11.3692	2.58957	6.63383	8.39458	12.2271	NA	NA	NA	NA	292671	0.0269386	25.7306	NA	0.0267992	NA	NA	NA	NA	NA	NA	NA	NA	#VALUE!	#VALUE!	#VALUE!	#VALUE!	23936.3	#VALUE!
ENSG00000080815	presenilin 1 [Source:HGNC Symbol;Acc:9508]	PSEN1	NA	NA	NA	5.70794	8.91644	3.50615	6.15888	7.0927	24.7895	24.915	NA	NA	NA	170794	639849	0.0223307	31.0401	0.0253183	0.0205322	0.20147	NA	NA	NA	NA	NA	NA	NA	#VALUE!	#VALUE!	#VALUE!	6889.75	25681.3	#VALUE!
ENSG00000080819	coproporphyrinogen oxidase [Source:HGNC Symbol;Acc:2321]	CPOX	11.9415	7.23881	10.127	2.642	9.88247	6.80151	12.7402	13.0089	7.99364	16.0435	2.65692e+06	1.26009e+06	1.97702e+06	554147	1.0735e+06	0.0150151	46.1632	0.0146503	0.0117341	0.122759	3.52059	3.41401	3.4638	3.49496	3.20921	0.0364345	3.4638	390637	98906.6	151975	69323.5	66911.6	98906.6
ENSG00000080822	claudin domain containing 1 [Source:HGNC Symbol;Acc:1322]	CLDND1	NA	NA	NA	NA	19.6672	57.542	60.7114	67.4183	23.1202	18.7811	NA	NA	NA	NA	392462	NA	#VALUE!	NA	NA	NA	NA	NA	NA	NA	NA	NA	NA	#VALUE!	#VALUE!	#VALUE!	#VALUE!	20896.7	#VALUE!
ENSG00000080824	heat shock protein 90kDa alpha (cytosolic), class A member 1 [Source:HGNC Symbol;Acc:5253]	HSP90AA1	NA	NA	NA	NA	187.84	348.997	168.526	284.693	654.654	309.816	NA	NA	NA	NA	3.17171e+07	0.0134639	51.4819	0.00763616	0.010064	0.1022	NA	NA	NA	NA	NA	NA	NA	#VALUE!	#VALUE!	#VALUE!	#VALUE!	102374	#VALUE!
ENSG00000080839	retinoblastoma-like 1 (p107) [Source:HGNC Symbol;Acc:9893]	RBL1	6.91966	3.52327	4.85278	NA	7.86571	8.43318	14.5855	8.8029	5.12757	12.1535	6349.51	5019.4	4179.58	NA	225791	NA	#VALUE!	0.0562074	NA	NA	NA	NA	NA	NA	NA	NA	NA	752.92	344.136	474.796	#VALUE!	18578.3	#VALUE!
ENSG00000080845	discs, large (Drosophila) homolog-associated protein 4 [Source:HGNC Symbol;Acc:24476]	DLGAP4	6.25062	3.28815	5.61573	2.754	16.193	9.36122	19.3813	15.8279	18.1056	16.0674	910201	312915	474695	35697.7	40528	0.0190594	36.3678	NA	0.0164612	NA	3.43919	3.25445	3.20299	2.38865	1.6744	0.266433	3.20299	97231	16145.2	29991.1	1971.64	2522.37	16145.2
ENSG00000080986	NDC80 kinetochore complex component homolog (S. cerevisiae) [Source:HGNC Symbol;Acc:16909]	NDC80	61.7199	21.4723	18.8058	NA	19.5144	34.623	157.618	27.4481	2.72881	17.262	2.95149e+06	2.24732e+06	1.33345e+06	NA	955332	0.0377541	18.3595	0.0177745	0.0455375	1.16867	NA	NA	NA	NA	NA	NA	NA	85246.6	14258	48580.8	#VALUE!	55343.1	#VALUE!
ENSG00000081014	adaptor-related protein complex 4, epsilon 1 subunit [Source:HGNC Symbol;Acc:573]	AP4E1	NA	NA	NA	NA	4.77253	2.89539	2.61966	2.83779	13.501	6.023	NA	NA	NA	NA	225307	NA	#VALUE!	NA	NA	NA	NA	NA	NA	NA	NA	NA	NA	#VALUE!	#VALUE!	#VALUE!	#VALUE!	37407.8	#VALUE!
ENSG00000081019	round spermatid basic protein 1 [Source:HGNC Symbol;Acc:25642]	RSBN1	5.17931	5.61195	7.12309	2.34665	15.7102	14.505	12.5253	8.49093	14.5422	8.48201	91841.6	55664	97859.5	27856.9	132390	NA	#VALUE!	NA	NA	NA	NA	NA	NA	NA	NA	NA	NA	6331.72	4444.13	11525.2	1915.59	15608.4	6331.72
ENSG00000081026	membrane associated guanylate kinase, WW and PDZ domain containing 3 [Source:HGNC Symbol;Acc:29647]	MAGI3	5.73397	2.68887	6.72682	NA	NA	2.80865	5.60929	7.26006	9.06884	4.5735	4893.65	4911.65	4899.49	NA	NA	NA	#VALUE!	0.0267634	NA	NA	NA	NA	NA	NA	NA	NA	NA	1742.35	875.628	674.855	#VALUE!	#VALUE!	#VALUE!
ENSG00000081052	collagen, type IV, alpha 4 [Source:HGNC Symbol;Acc:2206]	COL4A4	NA	NA	NA	NA	5.40985	0.0345452	0.411789	0.014037	0.0409136	10.1415	NA	NA	NA	NA	155075	NA	#VALUE!	NA	NA	NA	NA	NA	NA	NA	NA	NA	NA	#VALUE!	#VALUE!	#VALUE!	#VALUE!	15291.2	#VALUE!
ENSG00000081087	osteopetrosis associated transmembrane protein 1 [Source:HGNC Symbol;Acc:21652]	OSTM1	NA	NA	NA	NA	47.5733	91.9201	14.1556	13.6828	22.0429	15.6095	NA	NA	NA	NA	2.16871e+06	NA	#VALUE!	NA	NA	NA	NA	NA	NA	NA	NA	NA	NA	#VALUE!	#VALUE!	#VALUE!	#VALUE!	138935	#VALUE!
ENSG00000081154	PEST proteolytic signal containing nuclear protein [Source:HGNC Symbol;Acc:30023]	PCNP	4.18681	12.1442	23.529	42.3903	110.925	53.2773	66.4641	62.3274	55.0074	104.234	5.33692e+06	3.47722e+06	5.07082e+06	1.63136e+06	5.09503e+07	0.0186619	37.1424	0.0160191	0.0159958	0.000981702	4.37232	3.72377	3.60039	2.85219	3.92903	0.150274	3.72377	100172	52317.2	81357.8	29657.1	488807	81357.8
ENSG00000081177	exonuclease 3'-5' domain containing 2 [Source:HGNC Symbol;Acc:20217]	EXD2	4.76637	5.57838	24.7844	5.34695	16.1284	4.82393	3.24171	14.9777	15.6268	11.2209	153967	176673	535754	391762	529265	NA	#VALUE!	NA	NA	NA	NA	NA	NA	NA	NA	NA	NA	31917.4	54499.8	35770.1	25069.9	47167.8	35770.1
ENSG00000081181	arginase, type II [Source:HGNC Symbol;Acc:664]	ARG2	9.64598	8.87788	5.53931	NA	NA	12.4999	15.2793	11.1751	2.91865	3.3838	1.17128e+06	217539	258368	NA	NA	NA	#VALUE!	NA	NA	NA	NA	NA	NA	NA	NA	NA	NA	93703.4	14237.5	23120	#VALUE!	#VALUE!	#VALUE!
ENSG00000081189	myocyte enhancer factor 2C [Source:HGNC Symbol;Acc:6996]	MEF2C	0.121005	0.658665	0.300976	NA	NA	0.727849	0.949385	2.76635	0	13.5446	323480	181710	159050	NA	NA	NA	#VALUE!	NA	NA	NA	NA	NA	NA	NA	NA	NA	NA	444433	191397	57494.5	#VALUE!	#VALUE!	#VALUE!
ENSG00000081277	plakophilin 1 (ectodermal dysplasia/skin fragility syndrome) [Source:HGNC Symbol;Acc:9023]	PKP1	0.208679	0.1576	14.733	NA	NA	0.114913	0	8.45755	4.95448	0.643584	58986.9	63808.3	310621	NA	NA	NA	#VALUE!	NA	NA	NA	NA	NA	NA	NA	NA	NA	NA	513318	#DIV/0!	36727.1	#VALUE!	#VALUE!	#DIV/0!
ENSG00000081307	ubiquitin-like modifier activating enzyme 5 [Source:HGNC Symbol;Acc:23230]	UBA5	6.92634	6.29799	11.0318	6.89285	63.7004	12.8188	13.4466	21.0728	24.2115	22.6023	1.54138e+06	949815	2.17771e+06	617390	3.888e+06	0.0161828	42.8324	0.00795655	0.0130423	0.214081	3.55295	3.38398	3.5009	3.1577	2.99113	0.0715809	3.38398	120244	70636	103342	25499.9	172018	103342
ENSG00000081320	serine/threonine kinase 17b [Source:HGNC Symbol;Acc:11396]	STK17B	NA	NA	NA	NA	5.9291	11.88	5.38027	13.4164	2.20656	6.36709	NA	NA	NA	NA	37986.2	NA	#VALUE!	NA	NA	NA	NA	NA	NA	NA	NA	NA	NA	#VALUE!	#VALUE!	#VALUE!	#VALUE!	5966.02	#VALUE!
ENSG00000081721	dual specificity phosphatase 12 [Source:HGNC Symbol;Acc:3067]	DUSP12	5.075	17.516	8.41834	NA	14.1107	16.6585	13.2203	17.1921	24.41	17.4157	642198	671800	648072	NA	8.54797e+06	0.0139661	49.6308	0.0167021	0.0105932	0.257149	NA	NA	NA	NA	NA	NA	NA	38550.8	50815.8	37695.9	#VALUE!	490820	#VALUE!
ENSG00000081760	acetoacetyl-CoA synthetase [Source:HGNC Symbol;Acc:21298]	AACS	7.72696	4.82414	11.1688	NA	15.1858	5.232	6.11472	6.24979	19.8756	13.9996	1.78542e+06	1.17765e+06	2.86938e+06	NA	1.7359e+06	0.0205131	33.7904	0.00838498	0.0183166	0.418066	NA	NA	NA	NA	NA	NA	NA	341250	192592	459116	#VALUE!	123996	#VALUE!
ENSG00000081870	heat shock protein family B (small), member 11 [Source:HGNC Symbol;Acc:25019]	HSPB11	9.88575	6.8635	8.57324	NA	82.9448	18.6968	30.7614	38.1777	12.5675	30.0709	6.98072e+06	3.78848e+06	3.96196e+06	NA	1.63407e+07	0.0175899	39.4059	0.0155879	0.0146698	0.0386468	NA	NA	NA	NA	NA	NA	NA	373364	123157	103777	#VALUE!	543406	#VALUE!
ENSG00000081913	PH domain and leucine rich repeat protein phosphatase 1 [Source:HGNC Symbol;Acc:20610]	PHLPP1	NA	NA	NA	NA	15.9088	3.95304	1.2648	9.95888	1.96206	4.43546	NA	NA	NA	NA	60497.2	NA	#VALUE!	NA	NA	NA	NA	NA	NA	NA	NA	NA	NA	#VALUE!	#VALUE!	#VALUE!	#VALUE!	13639.4	#VALUE!
ENSG00000082014	SWI/SNF related, matrix associated, actin dependent regulator of chromatin, subfamily d, member 3 [Source:HGNC Symbol;Acc:11108]	SMARCD3	5.07796	3.08769	1.80303	NA	NA	18.6645	7.19677	7.1743	11.6939	10.3689	326126	266692	266793	NA	NA	NA	#VALUE!	NA	NA	NA	NA	NA	NA	NA	NA	NA	NA	17473.1	37057.2	37187.3	#VALUE!	#VALUE!	#VALUE!
ENSG00000082068	WD repeat domain 70 [Source:HGNC Symbol;Acc:25495]	WDR70	9.35612	7.51813	6.32836	NA	13.3721	14.5923	15.5136	10.1204	6.68939	49.0918	505219	340774	306970	NA	2.44931e+06	0.0267856	25.8776	0.030482	0.0267225	0.158253	NA	NA	NA	NA	NA	NA	NA	34622.3	21966.2	30331.8	#VALUE!	49892.4	#VALUE!
ENSG00000082153	basic leucine zipper and W2 domains 1 [Source:HGNC Symbol;Acc:18380]	BZW1	84.4887	57.7081	52.632	141.388	26.6952	200.744	270.285	147.343	203.86	520.314	1.77584e+07	1.46054e+07	1.52569e+07	4.46929e+06	6.55326e+06	0.0248185	27.9286	0.0187035	0.0239617	0.221342	3.712	3.79268	3.85161	2.88922	3.77942	0.111842	3.77942	88463.1	54037.1	103547	21923.3	12594.8	54037.1
ENSG00000082212	malic enzyme 2, NAD(+)-dependent, mitochondrial [Source:HGNC Symbol;Acc:6984]	ME2	14.0094	12.905	13.9497	NA	32.9869	15.348	17.6071	17.0197	2.94951	18.2903	3.21826e+06	2.30923e+06	2.07952e+06	NA	8.50988e+06	0.0147586	46.9656	0.0118258	0.0114567	0.0155351	NA	NA	NA	NA	NA	NA	NA	209686	131153	122183	#VALUE!	465267	#VALUE!
ENSG00000082213	chromosome 5 open reading frame 22 [Source:HGNC Symbol;Acc:25639]	C5orf22	8.66293	7.87704	5.15142	NA	6.77378	17.652	14.4204	12.298	11.1528	38.2948	191642	162893	111318	NA	757579	0.0509943	13.5926	NA	0.0750091	NA	NA	NA	NA	NA	NA	NA	NA	10856.6	11296	9051.68	#VALUE!	19782.8	#VALUE!
ENSG00000082397	erythrocyte membrane protein band 4.1-like 3 [Source:HGNC Symbol;Acc:3380]	EPB41L3	5.13657	10.4322	0.123439	NA	3.33688	34.4765	28.8573	0.0356148	0	0.0503796	2.97968e+06	1.40686e+06	224391	NA	11001.7	NA	#VALUE!	0.0155879	NA	NA	NA	NA	NA	NA	NA	NA	NA	86426.4	48752.2	6.30051e+06	#VALUE!	218377	#VALUE!
ENSG00000082438	COBL-like 1 [Source:HGNC Symbol;Acc:23571]	COBLL1	0.984512	1.50787	0.711665	NA	19.3989	2.158	5.12828	4.50716	8.5316	5.29356	412324	133992	1.34613e+06	NA	188612	NA	#VALUE!	0.0183676	NA	NA	NA	NA	NA	NA	NA	NA	NA	191068	26128	298665	#VALUE!	35630.4	#VALUE!
ENSG00000082458	discs, large homolog 3 (Drosophila) [Source:HGNC Symbol;Acc:2902]	DLG3	NA	NA	NA	NA	7.76173	3.96178	2.65837	4.93695	9.31409	28.0344	NA	NA	NA	NA	94940.9	0.0234053	29.6149	NA	0.0218958	NA	NA	NA	NA	NA	NA	NA	NA	#VALUE!	#VALUE!	#VALUE!	#VALUE!	3386.59	#VALUE!
ENSG00000082512	TNF receptor-associated factor 5 [Source:HGNC Symbol;Acc:12035]	TRAF5	NA	NA	NA	NA	10.0169	6.21048	6.42054	3.6758	4.41046	7.25497	NA	NA	NA	NA	130338	NA	#VALUE!	NA	NA	NA	NA	NA	NA	NA	NA	NA	NA	#VALUE!	#VALUE!	#VALUE!	#VALUE!	17965.3	#VALUE!
ENSG00000082515	mitochondrial ribosomal protein L22 [Source:HGNC Symbol;Acc:14480]	MRPL22	8.44854	9.28533	27.7572	NA	47.009	52.8593	53.0652	38.7704	38.8469	66.1791	610021	752997	1.31297e+06	NA	1.83459e+07	0.0175626	39.4672	0.0190737	0.0146558	0.185973	NA	NA	NA	NA	NA	NA	NA	11540.5	14190	33865.4	#VALUE!	277216	#VALUE!
ENSG00000082516	gem (nuclear organelle) associated protein 5 [Source:HGNC Symbol;Acc:20043]	GEMIN5	3.75164	4.5876	3.2848	NA	10.1105	10.079	3.2025	3.23555	7.35789	15.7314	1.00354e+06	1.17088e+06	874331	NA	817129	0.0185379	37.3908	0.0126915	0.0158081	0.131192	NA	NA	NA	NA	NA	NA	NA	99566.9	365615	270226	#VALUE!	51942.5	#VALUE!
ENSG00000082701	glycogen synthase kinase 3 beta [Source:HGNC Symbol;Acc:4617]	GSK3B	17.9794	7.90169	18.9525	8.94465	NA	16.8212	42.7767	50.0398	34.7196	20.4102	1.30914e+06	975557	1.23505e+06	113190	NA	0.0275744	25.1373	0.0223467	0.0276488	0.22319	NA	NA	NA	NA	NA	NA	NA	77826.8	22805.8	24681.4	3260.13	#VALUE!	#VALUE!
ENSG00000082781	integrin, beta 5 [Source:HGNC Symbol;Acc:6160]	ITGB5	NA	NA	NA	NA	3.87033	87.4461	132.083	114.968	132.179	100.585	NA	NA	NA	NA	375938	0.0269692	25.7015	0.0338041	0.0268146	0.294222	NA	NA	NA	NA	NA	NA	NA	#VALUE!	#VALUE!	#VALUE!	#VALUE!	3737.51	#VALUE!
ENSG00000082805	ELKS/RAB6-interacting/CAST family member 1 [Source:HGNC Symbol;Acc:17072]	ERC1	9.10412	6.95681	2.41404	NA	29.5256	14.823	11.163	3.09153	10.6622	37.5147	965588	644802	304814	NA	1.18486e+06	0.026931	25.7379	0.0131888	0.0267955	0.572765	NA	NA	NA	NA	NA	NA	NA	65141.2	57762.4	98596.4	#VALUE!	31583.9	#VALUE!
ENSG00000082898	exportin 1 (CRM1 homolog, yeast) [Source:HGNC Symbol;Acc:12825]	XPO1	57.4357	30.8207	39.9319	12.9252	42.0553	74.1168	210.585	101.9	93.0877	109.82	1.13202e+07	1.04109e+07	1.003e+07	2.04389e+06	3.67857e+06	0.0134895	51.3841	0.00879499	0.0100772	0.0539741	3.42174	3.65572	3.52705	3.32609	3.06893	0.065286	3.42174	152735	49438.1	98430.1	21956.6	33496.4	49438.1
ENSG00000082996	ring finger protein 13 [Source:HGNC Symbol;Acc:10057]	RNF13	NA	NA	NA	NA	14.7954	53.7267	31.1924	133.56	48.5093	25.3022	NA	NA	NA	NA	759748	NA	#VALUE!	NA	NA	NA	NA	NA	NA	NA	NA	NA	NA	#VALUE!	#VALUE!	#VALUE!	#VALUE!	30026.9	#VALUE!
ENSG00000083093	partner and localizer of BRCA2 [Source:HGNC Symbol;Acc:26144]	PALB2	NA	NA	NA	NA	25.8119	10.8509	3.3133	5.18903	8.11899	17.084	NA	NA	NA	NA	7248.28	NA	#VALUE!	NA	NA	NA	NA	NA	NA	NA	NA	NA	NA	#VALUE!	#VALUE!	#VALUE!	#VALUE!	424.273	#VALUE!
ENSG00000083097	dopey family member 1 [Source:HGNC Symbol;Acc:21194]	DOPEY1	NA	NA	NA	NA	2.79913	3.68261	1.55268	1.88251	3.80719	1.98245	NA	NA	NA	NA	281757	NA	#VALUE!	NA	NA	NA	NA	NA	NA	NA	NA	NA	NA	#VALUE!	#VALUE!	#VALUE!	#VALUE!	142126	#VALUE!
ENSG00000083099	LYR motif containing 2 [Source:HGNC Symbol;Acc:25229]	LYRM2	NA	NA	NA	24.0001	NA	42.9738	17.3658	8.74828	26.3418	9.47692	NA	NA	NA	1.00576e+06	NA	NA	#VALUE!	NA	NA	NA	NA	NA	NA	NA	NA	NA	NA	#VALUE!	#VALUE!	#VALUE!	38181.3	#VALUE!	#VALUE!
ENSG00000083123	branched chain keto acid dehydrogenase E1, beta polypeptide [Source:HGNC Symbol;Acc:987]	BCKDHB	NA	NA	NA	NA	69.1423	20.9388	15.3897	23.3829	18.1286	21.3052	NA	NA	NA	NA	693630	0.0142319	48.7037	0.0100743	0.0109245	0.0357887	NA	NA	NA	NA	NA	NA	NA	#VALUE!	#VALUE!	#VALUE!	#VALUE!	32556.8	#VALUE!
ENSG00000083223	zinc finger, CCHC domain containing 6 [Source:HGNC Symbol;Acc:25817]	ZCCHC6	4.25717	4.11637	6.40761	NA	27.9121	7.82054	6.70866	12.3675	4.18949	6.1714	13889.5	23596	23875.1	NA	288192	0.03188	21.7424	0.0284751	0.0351948	0.282862	NA	NA	NA	NA	NA	NA	NA	1776.03	3517.24	1930.47	#VALUE!	46698	#VALUE!
ENSG00000083307	grainyhead-like 2 (Drosophila) [Source:HGNC Symbol;Acc:2799]	GRHL2	NA	0.121521	21.8722	9.9712	NA	0.070856	0.0354047	31.6034	52.7206	0.0114766	NA	31845.4	392507	72749.1	NA	NA	#VALUE!	NA	NA	NA	NA	NA	NA	NA	NA	NA	NA	#VALUE!	899469	12419.8	1379.9	#VALUE!	#VALUE!
ENSG00000083312	transportin 1 [Source:HGNC Symbol;Acc:6401]	TNPO1	6.83041	13.3938	9.27374	4.89799	18.9752	57.5308	47.6523	55.1254	75.8589	139.135	1.20284e+07	1.58007e+07	9.53781e+06	1.20453e+06	3.77754e+06	0.0167079	41.4863	0.0160191	0.0136856	0.0982267	4.46506	4.29107	4.23149	3.6101	3.51832	0.106615	4.23149	209078	331583	173020	15878.5	27150.2	173020
ENSG00000083444	procollagen-lysine, 2-oxoglutarate 5-dioxygenase 1 [Source:HGNC Symbol;Acc:9081]	PLOD1	66.2467	50.0157	49.0996	8.97998	183.359	46.5341	53.4376	51.2535	24.8913	175.078	3.41198e+06	3.2302e+06	2.12379e+06	230006	5.27395e+06	0.0295569	23.4513	0.030482	0.0305313	0.00207437	3.1761	3.27438	3.10029	2.87272	2.92309	0.0551095	3.10029	73322.2	60448.2	41437	9240.43	30123.4	41437
ENSG00000083520	DIS3 mitotic control homolog (S. cerevisiae) [Source:HGNC Symbol;Acc:20604]	DIS3	6.31181	6.07229	7.09413	1.4077	27.555	14.3922	12.8907	25.0711	12.0912	38.5735	1.12716e+06	1.39471e+06	1.50827e+06	26630.8	5.30589e+06	0.0224111	30.9287	0.0155879	0.0205727	0.209831	3.59744	3.70674	3.67318	2.62248	3.63016	0.134136	3.63016	78317.3	108195	60159.5	2202.49	137553	78317.3
ENSG00000083535	progesterone immunomodulatory binding factor 1 [Source:HGNC Symbol;Acc:23352]	PIBF1	NA	NA	NA	NA	5.77273	10.2283	5.21219	7.99962	2.6954	7.69557	NA	NA	NA	NA	142272	NA	#VALUE!	NA	NA	NA	NA	NA	NA	NA	NA	NA	NA	#VALUE!	#VALUE!	#VALUE!	#VALUE!	18487.5	#VALUE!
ENSG00000083544	tudor domain containing 3 [Source:HGNC Symbol;Acc:20612]	TDRD3	NA	NA	NA	NA	1.22468	12.5353	7.86192	9.05611	5.94605	9.01796	NA	NA	NA	NA	268417	NA	#VALUE!	NA	NA	NA	NA	NA	NA	NA	NA	NA	NA	#VALUE!	#VALUE!	#VALUE!	#VALUE!	29764.7	#VALUE!
ENSG00000083635	nuclear fragile X mental retardation protein interacting protein 1 [Source:HGNC Symbol;Acc:8057]	NUFIP1	NA	NA	NA	NA	4.05754	1.32789	1.38406	1.35831	3.0811	3.0448	NA	NA	NA	NA	41465	NA	#VALUE!	NA	NA	NA	NA	NA	NA	NA	NA	NA	NA	#VALUE!	#VALUE!	#VALUE!	#VALUE!	13618.3	#VALUE!
ENSG00000083642	PDS5, regulator of cohesion maintenance, homolog B (S. cerevisiae) [Source:HGNC Symbol;Acc:20418]	PDS5B	6.37442	4.20179	4.89461	0.920194	93.7372	8.62527	9.88801	6.21182	10.3597	19.0865	664131	607062	534577	237050	1.40501e+06	0.0126061	54.9851	0.0116549	0.00916683	0.104735	3.11566	3.25764	3.13614	3.50881	2.27361	0.152294	3.13614	76998.2	61393.7	86058	22881.9	73612.6	73612.6
ENSG00000083720	3-oxoacid CoA transferase 1 [Source:HGNC Symbol;Acc:8527]	OXCT1	5.11008	4.76564	2.5406	4.57126	51.0601	23.6331	31.3429	5.29304	18.283	308.224	2.66274e+06	2.37003e+06	1.90592e+06	4.99658e+06	4.21262e+07	0.0119951	57.7859	0.00728828	0.00850885	0.0513794	3.7933	3.77303	3.95157	4.11504	3.99287	0.0364469	3.95157	112670	75616.2	360080	273291	136674	136674
ENSG00000083750	Ras-related GTP binding B [Source:HGNC Symbol;Acc:19901]	RRAGB	4.72215	2.59623	6.388	3.14489	4.21822	6.26031	10.4649	6.8939	11.6942	9.26788	630419	794688	763730	217137	2.09474e+06	0.0250476	27.6732	0.0169457	0.0240762	0.300155	3.51883	3.87919	3.47091	3.23247	4.08934	0.0940643	3.51883	100701	75938.4	110783	18567.9	226021	100701
ENSG00000083812	zinc finger protein 324 [Source:HGNC Symbol;Acc:14096]	ZNF324	NA	NA	NA	NA	99.223	3.10557	1.47057	3.06035	6.17134	4.99128	NA	NA	NA	NA	281488	NA	#VALUE!	NA	NA	NA	NA	NA	NA	NA	NA	NA	NA	#VALUE!	#VALUE!	#VALUE!	#VALUE!	56396	#VALUE!
ENSG00000083838	zinc finger protein 446 [Source:HGNC Symbol;Acc:21036]	ZNF446	NA	NA	NA	NA	6.99776	1.59637	0.834193	0.956856	4.70653	2.79557	NA	NA	NA	NA	177304	NA	#VALUE!	NA	NA	NA	NA	NA	NA	NA	NA	NA	NA	#VALUE!	#VALUE!	#VALUE!	#VALUE!	63423.1	#VALUE!
ENSG00000083842	zinc finger protein 8 [Source:HGNC Symbol;Acc:13154]	ZNF8	NA	NA	NA	NA	8.22924	2.72127	2.41041	1.41054	2.70539	3.50355	NA	NA	NA	NA	72827.2	NA	#VALUE!	NA	NA	NA	NA	NA	NA	NA	NA	NA	NA	#VALUE!	#VALUE!	#VALUE!	#VALUE!	20786.7	#VALUE!
ENSG00000083845	ribosomal protein S5 [Source:HGNC Symbol;Acc:10426]	RPS5	110.533	119.404	152.65	NA	330.959	329.609	266.352	442.735	979.279	898.026	3.17036e+07	3.35499e+07	3.45496e+07	NA	3.2937e+08	0.0093343	74.2581	0.0088281	0.00590698	0.122963	NA	NA	NA	NA	NA	NA	NA	96185.5	125961	78036.8	#VALUE!	366771	#VALUE!
ENSG00000083857	FAT tumor suppressor homolog 1 (Drosophila) [Source:HGNC Symbol;Acc:3595]	FAT1	NA	NA	NA	NA	7.69407	41.21	49.0336	19.6033	23.0763	71.9249	NA	NA	NA	NA	26303.4	NA	#VALUE!	NA	NA	NA	NA	NA	NA	NA	NA	NA	NA	#VALUE!	#VALUE!	#VALUE!	#VALUE!	365.707	#VALUE!
ENSG00000083896	YTH domain containing 1 [Source:HGNC Symbol;Acc:30626]	YTHDC1	2.40744	2.08643	2.3444	3.69727	70.3009	8.63268	16.5124	12.7004	48.1039	43.848	169262	113775	122843	93519.7	812256	NA	#VALUE!	0.0205331	NA	NA	NA	NA	NA	NA	NA	NA	NA	19607.1	6890.28	9672.39	1944.12	18524.4	9672.39
ENSG00000083937	charged multivesicular body protein 2B [Source:HGNC Symbol;Acc:24537]	CHMP2B	11.1856	12.6732	14.9385	32.4143	15.4482	21.0919	25.5267	23.9977	41.1451	17.5259	1.57429e+06	1.53183e+06	1.92506e+06	379161	8.37098e+06	0.0284024	24.4046	0.0316221	0.0286406	0.125504	3.59563	3.52953	3.55734	2.51529	4.1811	0.172858	3.55734	74639.4	60009	80218.6	9215.21	477635	74639.4
ENSG00000084070	small ArfGAP2 [Source:HGNC Symbol;Acc:25082]	SMAP2	5.12533	7.90174	6.38765	NA	19.3182	8.22745	4.63242	5.15842	20.6784	11.9719	504409	673737	525340	NA	767299	NA	#VALUE!	NA	NA	NA	NA	NA	NA	NA	NA	NA	NA	61308	145439	101841	#VALUE!	64091.7	#VALUE!
ENSG00000084072	peptidylprolyl isomerase E (cyclophilin E) [Source:HGNC Symbol;Acc:9258]	PPIE	20.3814	22.7965	14.7384	19.3817	5.67748	20.3111	15.9704	10.3603	19.3985	35.9853	2.05577e+06	1.69999e+06	2.03935e+06	734093	1.07447e+07	0.0240583	28.8111	0.0130431	0.0228602	0.413244	3.37979	3.24863	3.51709	2.95441	4.65309	0.183198	3.37979	101214	106446	196843	37842.8	298585	106446
ENSG00000084073	zinc metallopeptidase (STE24 homolog, S. cerevisiae) [Source:HGNC Symbol;Acc:12877]	ZMPSTE24	12.856	26.8057	14.8377	13.9447	12.7624	38.3174	18.5833	18.4369	38.9348	44.3686	5.36435e+06	5.39239e+06	5.00238e+06	556721	5.00579e+06	0.0164068	42.2475	0.0124404	0.0133002	0.036192	3.83188	3.51502	3.73928	2.8127	3.80501	0.120215	3.73928	139998	290174	271325	14298.8	112823	139998
ENSG00000084090	StAR-related lipid transfer (START) domain containing 7 [Source:HGNC Symbol;Acc:18063]	STARD7	NA	NA	NA	61.1933	2.40827	30.7074	40.6171	50.4801	109.237	115.15	NA	NA	NA	129829	13796.4	NA	#VALUE!	NA	NA	NA	NA	NA	NA	NA	NA	NA	NA	#VALUE!	#VALUE!	#VALUE!	1188.51	119.812	#VALUE!
ENSG00000084092	nitric oxide associated 1 [Source:HGNC Symbol;Acc:28473]	NOA1	10.5086	2.96458	8.74203	6.12642	19.4486	6.32509	6.64725	6.53487	8.48058	9.18191	77202.8	67731.7	67324.5	154680	3.37523e+06	0.022518	30.7819	0.0180537	0.0208861	0.119226	2.21374	2.70648	2.23421	2.74988	3.58706	0.206579	2.70648	12205.8	10189.4	10302.3	18239.3	367595	12205.8
ENSG00000084207	glutathione S-transferase pi 1 [Source:HGNC Symbol;Acc:4638]	GSTP1	168.261	65.8708	277.273	3.23839	3746.84	155.85	429.953	951.34	13.1253	1499.69	1.70715e+08	5.5713e+07	1.76462e+08	76343.2	1.18997e+09	0.0102858	67.3885	NA	0.00677928	NA	4.0163	3.93727	3.81375	2.38245	3.51188	0.189911	3.81375	1.09538e+06	129579	185488	5816.49	793478	185488
ENSG00000084234	amyloid beta (A4) precursor-like protein 2 [Source:HGNC Symbol;Acc:598]	APLP2	NA	NA	NA	NA	19.1463	89.7184	28.7609	86.9598	142.83	229.011	NA	NA	NA	NA	601547	NA	#VALUE!	NA	NA	NA	NA	NA	NA	NA	NA	NA	NA	#VALUE!	#VALUE!	#VALUE!	#VALUE!	2626.72	#VALUE!
ENSG00000084444	KIAA1467 [Source:HGNC Symbol;Acc:29288]	KIAA1467	NA	NA	NA	NA	0.924491	1.64596	1.83478	2.62965	9.35583	3.66631	NA	NA	NA	NA	250427	NA	#VALUE!	NA	NA	NA	NA	NA	NA	NA	NA	NA	NA	#VALUE!	#VALUE!	#VALUE!	#VALUE!	68305	#VALUE!
ENSG00000084463	WW domain binding protein 11 [Source:HGNC Symbol;Acc:16461]	WBP11	5.4072	4.52016	3.68404	9.61179	3.4206	16.893	16.9243	12.6689	24.0305	61.2908	3.22839e+06	2.65982e+06	2.75404e+06	257655	6.55326e+06	0.021003	33.0022	0.0194147	0.0187536	0.0278265	4.09374	4.08743	4.19138	2.74596	4.60008	0.177946	4.09374	191108	157160	217386	10722	106921	157160
ENSG00000084623	eukaryotic translation initiation factor 3, subunit I [Source:HGNC Symbol;Acc:3272]	EIF3I	52.7543	128.981	57.147	99.2063	144.377	151.599	78.6566	90.6697	114.851	248.773	2.42882e+07	2.88958e+07	2.67589e+07	4.68501e+06	2.43791e+07	0.0305514	22.6879	0.0120183	0.0326038	0.866539	4.14155	3.82872	4.14889	3.15258	3.70593	0.107595	3.82872	160213	367366	295125	40792.1	97997.3	160213
ENSG00000084652	taxilin alpha [Source:HGNC Symbol;Acc:30685]	TXLNA	10.7744	12.0246	7.40645	5.13654	51.8653	11.4574	8.82401	7.77545	8.39033	29.0312	5.67042e+06	6.42574e+06	3.47021e+06	347310	4.54952e+06	0.0345503	20.062	0.0295019	0.0403786	0.45785	4.25219	4.25882	4.20172	3.36102	3.47406	0.115478	4.20172	494914	728210	446303	41394.1	156712	446303
ENSG00000084674	apolipoprotein B (including Ag(x) antigen) [Source:HGNC Symbol;Acc:603]	APOB	NA	NA	NA	NA	6.42519	0	0	0	0	0	NA	NA	NA	NA	32895.4	NA	#VALUE!	NA	NA	NA	NA	NA	NA	NA	NA	NA	NA	#VALUE!	#VALUE!	#VALUE!	#VALUE!	#DIV/0!	#VALUE!
ENSG00000084676	nuclear receptor coactivator 1 [Source:HGNC Symbol;Acc:7668]	NCOA1	NA	NA	NA	NA	19.7132	8.69848	18.3119	7.76622	8.47397	3.58223	NA	NA	NA	NA	15314.2	NA	#VALUE!	NA	NA	NA	NA	NA	NA	NA	NA	NA	NA	#VALUE!	#VALUE!	#VALUE!	#VALUE!	4275.05	#VALUE!
ENSG00000084731	kinesin family member 3C [Source:HGNC Symbol;Acc:6321]	KIF3C	2.06224	1.47484	2.59943	NA	NA	3.13203	4.53769	3.57303	5.71069	4.98453	98410.5	146372	145825	NA	NA	0.0113988	60.8089	0.0209466	0.0078785	0.550096	NA	NA	NA	NA	NA	NA	NA	31420.7	32256.9	40812.8	#VALUE!	#VALUE!	#VALUE!
ENSG00000084733	RAB10, member RAS oncogene family [Source:HGNC Symbol;Acc:9759]	RAB10	37.8497	43.9494	68.7229	75.9397	11.6363	81.1986	88.5448	121.102	104.719	106.752	1.35847e+07	1.40913e+07	1.5077e+07	1.93612e+07	1.81737e+07	0.0214823	32.266	0.0139949	0.0194059	0.227775	3.88241	3.83342	3.66864	3.73389	4.52105	0.0870536	3.83342	167303	159143	124499	184887	170242	167303
ENSG00000084754	hydroxyacyl-CoA dehydrogenase/3-ketoacyl-CoA thiolase/enoyl-CoA hydratase (trifunctional protein), alpha subunit [Source:HGNC Symbol;Acc:4801]	HADHA	22.7967	12.144	29.7126	20.4222	NA	30.1333	60.4047	78.0059	56.7137	117.484	1.85805e+07	1.02148e+07	1.48691e+07	3.5868e+07	NA	0.0237578	29.1755	0.00946691	0.0223814	0.54363	NA	NA	NA	NA	NA	NA	NA	616610	169106	190616	632440	#VALUE!	#VALUE!
ENSG00000084764	microtubule-associated protein, RP/EB family, member 3 [Source:HGNC Symbol;Acc:6892]	MAPRE3	3.06622	5.57612	5.57374	NA	11.8482	2.54864	3.93578	4.63671	19.7146	7.55597	138983	129493	232743	NA	880924	NA	#VALUE!	0.0152132	NA	NA	NA	NA	NA	NA	NA	NA	NA	54532.3	32901.6	50195.7	#VALUE!	116587	#VALUE!
ENSG00000084774	carbamoyl-phosphate synthetase 2, aspartate transcarbamylase, and dihydroorotase [Source:HGNC Symbol;Acc:1424]	CAD	10.6879	12.4711	9.79127	2.58785	16.7003	23.5084	18.6309	14.0706	49.0606	61.8687	5.26735e+06	4.72898e+06	8.2034e+06	214118	2.69212e+06	0.0168833	41.0553	0.0113823	0.0138565	0.104152	3.9165	3.80266	4.14695	3.14151	3.43117	0.108519	3.80266	224062	253824	583017	4364.35	43513.4	224062
ENSG00000085063	CD59 molecule, complement regulatory protein [Source:HGNC Symbol;Acc:1689]	CD59	19.618	42.8063	24.1874	49.6015	150.252	151.991	86.4006	88.0659	196.46	1063.39	2.20578e+07	3.24381e+07	2.18253e+07	1.47851e+06	2.18073e+07	NA	#VALUE!	NA	NA	NA	NA	NA	NA	NA	NA	NA	NA	145126	375439	247829	7525.78	20507.3	145126
ENSG00000085117	CD82 molecule [Source:HGNC Symbol;Acc:6210]	CD82	10.6448	28.7767	17.1971	NA	13.8726	26.2595	7.56943	14.7959	19.9579	22.375	454356	3.10836e+06	358439	NA	3.7307e+06	NA	#VALUE!	NA	NA	NA	NA	NA	NA	NA	NA	NA	NA	17302.5	410647	24225.5	#VALUE!	166735	#VALUE!
ENSG00000085185	BCL6 corepressor-like 1 [Source:HGNC Symbol;Acc:25657]	BCORL1	NA	NA	NA	NA	10.3319	0.479783	0.250786	0.313294	1.56906	5.08963	NA	NA	NA	NA	17089.4	NA	#VALUE!	NA	NA	NA	NA	NA	NA	NA	NA	NA	NA	#VALUE!	#VALUE!	#VALUE!	#VALUE!	3357.69	#VALUE!
ENSG00000085224	alpha thalassemia/mental retardation syndrome X-linked [Source:HGNC Symbol;Acc:886]	ATRX	21.5034	2.95364	5.05443	NA	14.3202	5.91764	58.3494	17.2766	8.88414	30.7095	4171.91	13792.1	22948.9	NA	616387	0.0316564	21.8959	0.0213965	0.035083	0.576126	NA	NA	NA	NA	NA	NA	NA	704.995	236.371	1328.32	#VALUE!	20071.5	#VALUE!
ENSG00000085365	secretory carrier membrane protein 1 [Source:HGNC Symbol;Acc:10563]	SCAMP1	NA	NA	NA	11.3064	34.3494	0	0	0	0	0	NA	NA	NA	5.66357e+06	1.04279e+07	NA	#VALUE!	NA	NA	NA	NA	NA	NA	NA	NA	NA	NA	#VALUE!	#VALUE!	#VALUE!	#DIV/0!	#DIV/0!	#VALUE!
ENSG00000085377	prolyl endopeptidase [Source:HGNC Symbol;Acc:9358]	PREP	NA	NA	NA	7.45197	14.4697	11.5658	5.56051	4.94662	21.1665	18.1871	NA	NA	NA	454874	2.21485e+06	0.0164335	42.1789	0.00888802	0.0133135	0.186288	NA	NA	NA	NA	NA	NA	NA	#VALUE!	#VALUE!	#VALUE!	21490.3	121781	#VALUE!
ENSG00000085382	HECT domain and ankyrin repeat containing, E3 ubiquitin protein ligase 1 [Source:HGNC Symbol;Acc:21033]	HACE1	NA	NA	NA	NA	10.3769	5.46784	6.14623	5.47765	2.88488	3.9332	NA	NA	NA	NA	270863	NA	#VALUE!	NA	NA	NA	NA	NA	NA	NA	NA	NA	NA	#VALUE!	#VALUE!	#VALUE!	#VALUE!	68865.9	#VALUE!
ENSG00000085415	SEH1-like (S. cerevisiae) [Source:HGNC Symbol;Acc:30379]	SEH1L	49.1611	24.9214	15.2021	NA	14.6635	28.0407	61.6215	16.3901	30.2055	28.5614	3.75125e+06	2.38177e+06	1.85786e+06	NA	3.41356e+06	0.0167873	41.29	NA	0.0138089	NA	NA	NA	NA	NA	NA	NA	NA	133779	38651.5	113353	#VALUE!	119517	#VALUE!
ENSG00000085433	WD repeat domain 47 [Source:HGNC Symbol;Acc:29141]	WDR47	2.70519	6.62623	7.34698	NA	14.2932	6.81195	2.4114	6.26331	4.5277	9.35469	28389.3	77830.8	28273.6	NA	252591	NA	#VALUE!	NA	NA	NA	NA	NA	NA	NA	NA	NA	NA	4167.57	32276.2	4514.16	#VALUE!	27001.6	#VALUE!
ENSG00000085449	WD repeat and FYVE domain containing 1 [Source:HGNC Symbol;Acc:20451]	WDFY1	18.0552	11.2958	17.6063	NA	16.2655	18.4281	34.9955	26.9305	8.77748	23.6583	498289	319169	365451	NA	855193	0.0239494	28.9421	NA	0.0228051	NA	NA	NA	NA	NA	NA	NA	NA	27039.6	9120.29	13570.1	#VALUE!	36147.7	#VALUE!
ENSG00000085491	solute carrier family 25 (mitochondrial carrier; phosphate carrier), member 24 [Source:HGNC Symbol;Acc:20662]	SLC25A24	12.745	15.3704	57.4143	10.9958	NA	22.9981	18.6863	84.2913	29.0662	19.6399	3.13945e+06	5.17519e+06	1.12045e+07	1.83291e+07	NA	0.00795973	87.0818	0.00371262	0.00487564	0.048957	NA	NA	NA	NA	NA	NA	NA	136509	276951	132926	630600	#VALUE!	#VALUE!
ENSG00000085511	mitogen-activated protein kinase kinase kinase 4 [Source:HGNC Symbol;Acc:6856]	MAP3K4	6.54515	13.3222	2.88429	NA	44.0638	49.5499	11.1753	12.677	4.99573	14.9577	25068.3	56068.8	9271.29	NA	185370	NA	#VALUE!	NA	NA	NA	NA	NA	NA	NA	NA	NA	NA	505.921	5017.21	731.347	#VALUE!	12393	#VALUE!
ENSG00000085563	ATP-binding cassette, sub-family B (MDR/TAP), member 1 [Source:HGNC Symbol;Acc:40]	ABCB1	NA	NA	NA	NA	6.61814	0.731694	4.54749	0	0.184007	7.95664	NA	NA	NA	NA	279487	0.0228288	30.3629	0.0240117	0.0213172	0.113426	NA	NA	NA	NA	NA	NA	NA	#VALUE!	#VALUE!	#VALUE!	#VALUE!	35126.2	#VALUE!
ENSG00000085644	zinc finger protein 213 [Source:HGNC Symbol;Acc:13005]	ZNF213	NA	NA	NA	NA	5.8366	0.844416	0.50981	0.83468	12.0903	4.55373	NA	NA	NA	NA	37568.3	NA	#VALUE!	NA	NA	NA	NA	NA	NA	NA	NA	NA	NA	#VALUE!	#VALUE!	#VALUE!	#VALUE!	8250.01	#VALUE!
ENSG00000085662	aldo-keto reductase family 1, member B1 (aldose reductase) [Source:HGNC Symbol;Acc:381]	AKR1B1	23.4017	65.5129	28.9504	NA	29.9337	267.229	98.4265	168.572	2.35137	245.641	2.07667e+07	2.27034e+07	2.00779e+07	NA	2.25122e+07	0.0107037	64.758	0.0115591	0.00719528	0.183694	NA	NA	NA	NA	NA	NA	NA	77711.2	230663	119106	#VALUE!	91646.7	#VALUE!
ENSG00000085719	copine III [Source:HGNC Symbol;Acc:2316]	CPNE3	19.7784	22.1686	60.5149	22.6586	7.5329	26.8684	34.7368	94.8234	114.288	19.7868	1.23835e+07	1.05331e+07	2.34393e+07	9.31025e+06	8.54797e+06	0.0190369	36.4106	0.0134575	0.0164496	0.125953	4.07212	3.95229	3.86355	3.8892	4.33037	0.0473776	3.95229	460894	303225	247189	81463.1	432003	303225
ENSG00000085721	RRN3 RNA polymerase I transcription factor homolog (S. cerevisiae) [Source:HGNC Symbol;Acc:30346]	RRN3	NA	NA	NA	NA	22.0514	11.7768	11.4988	9.21276	27.264	22.0346	NA	NA	NA	NA	592729	0.0572735	12.1024	0.0992956	0.097951	0.0565997	NA	NA	NA	NA	NA	NA	NA	#VALUE!	#VALUE!	#VALUE!	#VALUE!	26899.9	#VALUE!
ENSG00000085733	cortactin [Source:HGNC Symbol;Acc:3338]	CTTN	25.598	30.0989	199.617	99.7927	56.4069	32.8609	39.5635	282.083	218.353	114.743	1.98297e+07	1.30032e+07	6.68567e+07	8.93711e+06	1.65295e+07	0.0167371	41.4137	0.0152132	0.0137005	0.0636749	4.10916	3.85555	3.745	3.17215	3.68698	0.0924458	3.745	603444	328666	237011	40929.7	144056	237011
ENSG00000085760	mitochondrial translational initiation factor 2 [Source:HGNC Symbol;Acc:7441]	MTIF2	16.4694	17.3039	15.7152	4.34321	5.91702	20.866	20.8242	27.7642	31.5979	24.402	129851	140432	121431	288934	470861	0.0110151	62.927	0.00938718	0.00752253	0.0784917	1.93637	1.94892	1.92761	2.86259	2.94039	0.227575	1.94892	6223.07	6743.7	4373.65	9144.08	19296	6743.7
ENSG00000085788	DDHD domain containing 2 [Source:HGNC Symbol;Acc:29106]	DDHD2	NA	NA	NA	NA	3.11007	38.9228	31.0299	48.2606	27.1188	56.372	NA	NA	NA	NA	407069	NA	#VALUE!	NA	NA	NA	NA	NA	NA	NA	NA	NA	NA	#VALUE!	#VALUE!	#VALUE!	#VALUE!	7221.12	#VALUE!
ENSG00000085832	epidermal growth factor receptor pathway substrate 15 [Source:HGNC Symbol;Acc:3419]	EPS15	8.55257	11.8106	13.888	NA	7.12355	27.1667	36.6118	46.447	15.2975	19.4153	649537	693550	979763	NA	1.8285e+06	0.0195066	35.534	0.0126915	0.0169734	0.180245	NA	NA	NA	NA	NA	NA	NA	23909.3	18943.4	21094.2	#VALUE!	94178.3	#VALUE!
ENSG00000085871	microsomal glutathione S-transferase 2 [Source:HGNC Symbol;Acc:7063]	MGST2	NA	NA	NA	38.6939	18.2674	0.815118	6.90814	16.1838	27.2752	61.3436	NA	NA	NA	68824.9	5.0355e+07	NA	#VALUE!	0.0111066	NA	NA	NA	NA	NA	NA	NA	NA	NA	#VALUE!	#VALUE!	#VALUE!	2523.35	820867	#VALUE!
ENSG00000085872	calcium homeostasis endoplasmic reticulum protein [Source:HGNC Symbol;Acc:16930]	CHERP	5.87235	9.08018	21.5428	8.9233	14.1828	2.22748	0.887937	1.40474	19.6486	26.579	978329	1.25156e+06	1.6695e+06	54806.9	933201	NA	#VALUE!	0.0158081	NA	NA	NA	NA	NA	NA	NA	NA	NA	439209	1.40952e+06	1.18848e+06	2789.35	35110.5	439209
ENSG00000085978	ATG16 autophagy related 16-like 1 (S. cerevisiae) [Source:HGNC Symbol;Acc:21498]	ATG16L1	5.80123	9.20797	13.258	NA	37.4736	14.7988	6.56758	14.3737	12.2438	10.5383	194375	275446	208105	NA	564328	0.00045377	1527.53	0.0131888	0.000306497	0.542276	NA	NA	NA	NA	NA	NA	NA	13134.5	41940.3	14478.2	#VALUE!	53550.2	#VALUE!
ENSG00000085982	ubiquitin specific peptidase 40 [Source:HGNC Symbol;Acc:20069]	USP40	NA	NA	NA	NA	9.44312	22.2771	10.333	11.5926	7.37972	16.3685	NA	NA	NA	NA	144738	NA	#VALUE!	0.0201318	NA	NA	NA	NA	NA	NA	NA	NA	NA	#VALUE!	#VALUE!	#VALUE!	#VALUE!	8842.48	#VALUE!
ENSG00000085998	protein O-linked mannose beta1,2-N-acetylglucosaminyltransferase [Source:HGNC Symbol;Acc:19139]	POMGNT1	NA	NA	NA	NA	4.33645	60.3536	24.4474	27.8272	22.7626	31.0879	NA	NA	NA	NA	217589	NA	#VALUE!	NA	NA	NA	NA	NA	NA	NA	NA	NA	NA	#VALUE!	#VALUE!	#VALUE!	#VALUE!	6999.16	#VALUE!
ENSG00000086015	microtubule associated serine/threonine kinase 2 [Source:HGNC Symbol;Acc:19035]	MAST2	NA	NA	NA	NA	60.0774	21.6747	22.1772	29.07	15.7843	25.7328	NA	NA	NA	NA	170045	NA	#VALUE!	NA	NA	NA	NA	NA	NA	NA	NA	NA	NA	#VALUE!	#VALUE!	#VALUE!	#VALUE!	6608.09	#VALUE!
ENSG00000086061	DnaJ (Hsp40) homolog, subfamily A, member 1 [Source:HGNC Symbol;Acc:5229]	DNAJA1	79.2582	100.526	61.3593	105.594	477.918	128.308	99.6321	79.8793	140.861	400.946	2.79488e+07	2.78797e+07	1.7771e+07	7.30429e+06	1.70608e+07	0.0495569	13.9869	0.0405453	0.07044	1.2584	4.23171	4.1274	4.14622	3.52432	3.23703	0.115487	4.1274	217826	279826	222474	51854.6	42551.4	217826
ENSG00000086062	UDP-Gal:betaGlcNAc beta 1,4- galactosyltransferase, polypeptide 1 [Source:HGNC Symbol;Acc:924]	B4GALT1	NA	NA	NA	95.0266	8.60905	12.3431	5.36168	25.9164	146.807	346.276	NA	NA	NA	4.18414e+06	3.28072e+06	0.0445843	15.5469	NA	0.0608024	NA	NA	NA	NA	NA	NA	NA	NA	#VALUE!	#VALUE!	#VALUE!	28501	9474.28	#VALUE!
ENSG00000086065	charged multivesicular body protein 5 [Source:HGNC Symbol;Acc:26942]	CHMP5	22.7649	22.6578	38.6656	43.9376	282.05	43.0256	42.9643	72.7712	43.9601	73.709	8.02176e+06	8.04806e+06	5.5989e+06	2.83716e+06	5.11107e+07	0.0381521	18.168	0.0275858	0.0457364	0.76404	4.12026	4.12373	3.73404	3.38331	3.83145	0.0801809	3.83145	186442	187320	76938.4	64539.3	693412	186442
ENSG00000086102	nuclear transcription factor, X-box binding 1 [Source:HGNC Symbol;Acc:7803]	NFX1	NA	NA	NA	NA	7.73651	9.02756	8.87835	11.2504	14.7538	27.9772	NA	NA	NA	NA	365107	NA	#VALUE!	NA	NA	NA	NA	NA	NA	NA	NA	NA	NA	#VALUE!	#VALUE!	#VALUE!	#VALUE!	13050.2	#VALUE!
ENSG00000086189	DIM1 dimethyladenosine transferase 1 homolog (S. cerevisiae) [Source:HGNC Symbol;Acc:30217]	DIMT1	6.28605	12.7925	4.35303	23.5072	18.4978	28.1551	12.2041	14.9303	29.694	21.9951	1.13519e+06	1.9624e+06	1.1901e+06	1.05303e+06	3.2836e+06	0.0338313	20.4883	0.0352027	0.0385755	0.141977	3.77868	3.70783	3.95879	3.17323	3.77122	0.0808103	3.77122	40319.2	160798	79710.6	35462.6	149288	79710.6
ENSG00000086200	importin 11 [Source:HGNC Symbol;Acc:20628]	IPO11	9.58453	1.57292	10.0058	3.41732	18.4281	16.3958	18.5485	20.7556	26.8613	28.4893	431738	368070	464866	232292	488141	0.0169208	40.9643	0.0134575	0.0138756	0.0175995	2.8784	3.59398	2.89183	3.0571	2.64782	0.11797	2.89183	26332.3	19843.7	22397.1	8647.84	17134.2	19843.7
ENSG00000086232	eukaryotic translation initiation factor 2-alpha kinase 1 [Source:HGNC Symbol;Acc:24921]	EIF2AK1	NA	NA	NA	NA	38.7581	36.5009	85.8813	106.939	84.6579	164.955	NA	NA	NA	NA	68984.6	NA	#VALUE!	NA	NA	NA	NA	NA	NA	NA	NA	NA	NA	#VALUE!	#VALUE!	#VALUE!	#VALUE!	418.202	#VALUE!
ENSG00000086289	ependymin related protein 1 (zebrafish) [Source:HGNC Symbol;Acc:17572]	EPDR1	9.26421	2.19028	NA	NA	47.7908	10.8421	6.11895	0	5.96408	9.69486	547991	2.76886e+06	NA	NA	2.38664e+06	NA	#VALUE!	NA	NA	NA	NA	NA	NA	NA	NA	NA	NA	50542.8	452506	#VALUE!	#VALUE!	246176	#VALUE!
ENSG00000086475	selenophosphate synthetase 1 [Source:HGNC Symbol;Acc:19685]	SEPHS1	2.58858	4.38305	4.00067	18.2798	6.48581	35.8919	34.3871	37.5897	53.7888	60.8189	2.48131e+06	1.95644e+06	3.39775e+06	1.11346e+07	3.1071e+06	0.0109719	63.1748	0.00615218	0.00747773	0.0557985	4.01952	3.68759	3.96696	3.8226	3.71829	0.0382978	3.8226	69133	56894.7	90390.5	207005	51087.8	69133
ENSG00000086504	mitochondrial ribosomal protein L28 [Source:HGNC Symbol;Acc:14484]	MRPL28	28.0104	15.4963	12.2874	86.1706	40.1394	13.5723	26.9574	16.4053	72.4785	77.096	2.12935e+06	1.96137e+06	1.50712e+06	3.58298e+06	1.3751e+06	0.0198948	34.8406	0.0106634	0.0174817	0.287012	3.17535	3.39676	3.38312	2.91331	2.82919	0.0834051	3.17535	156889	72758	91868.2	49435.1	17836.2	72758
ENSG00000086544	inositol-trisphosphate 3-kinase C [Source:HGNC Symbol;Acc:14897]	ITPKC	NA	NA	NA	NA	1.86549	1.55588	1.70097	4.56063	8.98821	1.87077	NA	NA	NA	NA	33537	NA	#VALUE!	NA	NA	NA	NA	NA	NA	NA	NA	NA	NA	#VALUE!	#VALUE!	#VALUE!	#VALUE!	17926.8	#VALUE!
ENSG00000086589	RNA binding motif protein 22 [Source:HGNC Symbol;Acc:25503]	RBM22	3.86042	12.148	7.58332	NA	27.1969	15.2812	15.9263	13.8855	25.2837	34.2911	1.15216e+06	1.02031e+06	880564	NA	3.00448e+06	0.0329593	21.0304	0.0234219	0.0368652	0.565887	NA	NA	NA	NA	NA	NA	NA	75397.3	64064.5	63416.1	#VALUE!	87616.8	#VALUE!
ENSG00000086598	transmembrane emp24 domain trafficking protein 2 [Source:HGNC Symbol;Acc:16996]	TMED2	62.9954	70.8447	99.6018	NA	26.3055	92.082	79.0548	120.688	177.02	220.136	5.34198e+06	5.12618e+06	7.58445e+06	NA	3.40398e+07	0.0113068	61.3038	0.0150248	0.00774128	0.306597	NA	NA	NA	NA	NA	NA	NA	58013.3	64843.4	62843.5	#VALUE!	154631	#VALUE!
ENSG00000086666	zinc finger, AN1-type domain 6 [Source:HGNC Symbol;Acc:30164]	ZFAND6	NA	NA	NA	NA	11.6138	51.0405	52.7225	59.4793	61.4797	54.3899	NA	NA	NA	NA	2.09086e+06	NA	#VALUE!	NA	NA	NA	NA	NA	NA	NA	NA	NA	NA	#VALUE!	#VALUE!	#VALUE!	#VALUE!	38442.1	#VALUE!
ENSG00000086712	taxilin gamma [Source:HGNC Symbol;Acc:18578]	TXLNG	5.79402	9.11811	11.4421	4.05856	21.7677	6.47322	4.52183	11.0357	7.63695	18.077	450175	333223	452645	94335.9	2.0995e+06	0.0326626	21.2215	NA	0.0367183	NA	3.39738	3.06981	3.10423	2.87328	3.49128	0.0793511	3.10423	69544.2	73692.1	41016.4	12352.6	116142	69544.2
ENSG00000086730	linker for activation of T cells family, member 2 [Source:HGNC Symbol;Acc:12749]	LAT2	8.84341	NA	NA	NA	NA	0.110223	8.42754	0.828876	0.711592	0.825643	164360	NA	NA	NA	NA	NA	#VALUE!	NA	NA	NA	NA	NA	NA	NA	NA	NA	NA	1.49116e+06	#VALUE!	#VALUE!	#VALUE!	#VALUE!	#VALUE!
ENSG00000086758	HECT, UBA and WWE domain containing 1 [Source:HGNC Symbol;Acc:30892]	HUWE1	15.0454	14.4901	29.0499	2.82518	413.908	28.5435	35.0743	58.4808	88.6834	97.5512	1.21383e+06	1.03182e+06	1.69639e+06	27617.1	643453	0.0295835	23.4302	0.0316221	0.030546	0.0452984	3.3714	3.31717	3.23102	2.45477	1.65625	0.2647	3.23102	42525.6	29418.1	29007.7	311.413	6596.06	29007.7
ENSG00000086827	ZW10, kinetochore associated, homolog (Drosophila) [Source:HGNC Symbol;Acc:13194]	ZW10	8.65781	3.23725	3.24988	NA	14.3418	3.25652	11.464	4.47522	7.08215	7.23775	1.90529e+06	1.37033e+06	1.13912e+06	NA	736466	0.0195144	35.5197	0.0197477	0.0169775	0.11661	NA	NA	NA	NA	NA	NA	NA	585070	119533	254540	#VALUE!	101753	#VALUE!
ENSG00000087008	acyl-CoA oxidase 3, pristanoyl [Source:HGNC Symbol;Acc:121]	ACOX3	0.581751	0.453408	0.517959	1.47207	1.51064	1.10461	0.353451	0.759895	5.66308	10.0492	364725	363914	378062	43735.3	815667	0.00676735	102.425	NA	0.00413569	NA	3.62618	3.73346	3.69222	2.30185	3.5613	0.179697	3.62618	330184	1.0296e+06	497518	7722.88	81167.3	330184
ENSG00000087053	myotubularin related protein 2 [Source:HGNC Symbol;Acc:7450]	MTMR2	8.56533	6.39148	3.39597	NA	12.0707	13.07	19.9866	9.8726	14.9446	48.0717	300769	136070	225223	NA	2.47704e+06	0.0324154	21.3832	0.0201318	0.0365944	0.692985	NA	NA	NA	NA	NA	NA	NA	23012.2	6808.07	22813	#VALUE!	51528	#VALUE!
ENSG00000087077	thyroid hormone receptor interactor 6 [Source:HGNC Symbol;Acc:12311]	TRIP6	47.4978	64.0294	29.1471	62.8402	33.5491	55.7522	29.3921	22.8299	94.8673	79.2223	4.29595e+06	4.3867e+06	3.13288e+06	75136.6	5.6664e+06	0.027152	25.5284	0.0429979	0.0274389	0.654946	3.38431	3.26368	3.45927	1.50553	3.65555	0.287214	3.38431	77054.4	149248	137227	792.017	71525.3	77054.4
ENSG00000087086	ferritin, light polypeptide [Source:HGNC Symbol;Acc:3999]	FTL	20.8926	83.7828	15.5809	NA	176.256	284.628	46.3151	51.5615	3061.02	1698.87	896493	1.03276e+07	2.29294e+06	NA	4.66394e+07	0.0455841	15.2059	NA	0.0613004	NA	NA	NA	NA	NA	NA	NA	NA	3149.7	222985	44469.9	#VALUE!	27453.2	#VALUE!
ENSG00000087087	serrate RNA effector molecule homolog (Arabidopsis) [Source:HGNC Symbol;Acc:24101]	SRRT	NA	NA	NA	16.4614	36.8429	43.7176	36.2576	34.7669	115.125	178.008	NA	NA	NA	475114	3.6131e+06	0.0140747	49.2477	0.00826534	0.0107243	0.103509	NA	NA	NA	NA	NA	NA	NA	#VALUE!	#VALUE!	#VALUE!	4126.94	20297.4	#VALUE!
ENSG00000087088	BCL2-associated X protein [Source:HGNC Symbol;Acc:959]	BAX	78.9574	41.6319	39.5084	NA	20.6009	117.058	176.906	70.3703	146.691	140.59	1.15598e+07	4.40005e+06	5.71229e+06	NA	2.00448e+07	0.0190409	36.4031	0.0121166	0.0164519	0.182492	NA	NA	NA	NA	NA	NA	NA	98752.6	24872.3	81174.8	#VALUE!	142577	#VALUE!
ENSG00000087111	phosphatidylinositol glycan anchor biosynthesis, class S [Source:HGNC Symbol;Acc:14937]	PIGS	13.6173	9.16292	10.9908	5.74016	7.53435	11.7761	9.46214	20.9082	17.4711	55.7697	200239	179077	200724	692620	6.77976e+06	0.0176131	39.354	0.0164718	0.0146807	0.075397	2.40948	2.53302	2.50359	3.32359	4.19619	0.255999	2.53302	17003.9	18925.6	9600.24	39643.8	121567	18925.6
ENSG00000087152	ataxin 7-like 3 [Source:HGNC Symbol;Acc:25416]	ATXN7L3	NA	NA	NA	NA	10.0456	11.2973	12.6247	10.0757	24.4693	20.2347	NA	NA	NA	NA	62527.8	NA	#VALUE!	NA	NA	NA	NA	NA	NA	NA	NA	NA	NA	#VALUE!	#VALUE!	#VALUE!	#VALUE!	3090.13	#VALUE!
ENSG00000087157	phosphatidylglycerophosphate synthase 1 [Source:HGNC Symbol;Acc:30029]	PGS1	NA	NA	NA	NA	30.8322	8.98039	8.548	6.3947	7.70169	16.7265	NA	NA	NA	NA	455244	NA	#VALUE!	0.0223467	NA	NA	NA	NA	NA	NA	NA	NA	NA	#VALUE!	#VALUE!	#VALUE!	#VALUE!	27216.9	#VALUE!
ENSG00000087191	proteasome (prosome, macropain) 26S subunit, ATPase, 5 [Source:HGNC Symbol;Acc:9552]	PSMC5	129.149	101.207	44.5336	191.691	41.1222	134.479	195.289	73.6324	323.251	230.844	1.36886e+07	1.16145e+07	1.06112e+07	1.96734e+07	9.01667e+06	0.0177848	38.9741	0.0172232	0.0148763	0.0987911	3.27146	3.30598	3.62327	3.25747	3.58716	0.0529111	3.30598	101790	59473.4	144111	60861.2	39059.6	60861.2
ENSG00000087206	ubiquitin interaction motif containing 1 [Source:HGNC Symbol;Acc:30298]	UIMC1	NA	NA	NA	NA	14.3686	15.5089	7.64664	9.78544	15.0755	24.5108	NA	NA	NA	NA	765684	NA	#VALUE!	NA	NA	NA	NA	NA	NA	NA	NA	NA	NA	#VALUE!	#VALUE!	#VALUE!	#VALUE!	31238.6	#VALUE!
ENSG00000087245	matrix metallopeptidase 2 (gelatinase A, 72kDa gelatinase, 72kDa type IV collagenase) [Source:HGNC Symbol;Acc:7166]	MMP2	NA	NA	NA	NA	1.90599	136.678	194.957	7.71773	0	52.7717	NA	NA	NA	NA	7228.97	NA	#VALUE!	NA	NA	NA	NA	NA	NA	NA	NA	NA	NA	#VALUE!	#VALUE!	#VALUE!	#VALUE!	136.986	#VALUE!
ENSG00000087253	lysophosphatidylcholine acyltransferase 2 [Source:HGNC Symbol;Acc:26032]	LPCAT2	0.346067	7.08013	11.1436	NA	5.78334	15.8831	0.500497	28.2179	2.04378	21.1841	116290	338095	324041	NA	1.25531e+06	0.0183988	37.6734	NA	0.015618	NA	NA	NA	NA	NA	NA	NA	NA	7321.6	675519	11483.5	#VALUE!	59257.3	#VALUE!
ENSG00000087258	guanine nucleotide binding protein (G protein), alpha activating activity polypeptide O [Source:HGNC Symbol;Acc:4389]	GNAO1	0.90061	2.51777	1.1787	NA	16.2854	2.6623	1.38394	4.22617	0.798757	2.12521	668382	688757	745942	NA	390799	0.0215345	32.1878	0.0228987	0.0194319	0.145933	NA	NA	NA	NA	NA	NA	NA	251054	497679	176505	#VALUE!	183887	#VALUE!
ENSG00000087263	2-oxoglutarate and iron-dependent oxygenase domain containing 1 [Source:HGNC Symbol;Acc:25585]	OGFOD1	8.56511	9.6825	7.80148	5.18088	22.286	11.9645	11.79	12.726	16.7456	36.715	1.63925e+06	1.36528e+06	905813	155093	3.92229e+06	0.0245871	28.1915	0.0190737	0.0234733	0.185198	3.66729	3.53461	3.45024	2.86157	3.63089	0.0957448	3.53461	137010	115800	71178.1	9261.71	106831	106831
ENSG00000087269	NOP14 nucleolar protein homolog (yeast) [Source:HGNC Symbol;Acc:16821]	NOP14	1.83868	4.33942	1.32863	15.8417	30.5536	5.518	2.61399	2.17226	35.3182	28.3396	531868	606042	605726	304686	2.30949e+06	NA	#VALUE!	0.0405453	NA	NA	NA	NA	NA	NA	NA	NA	NA	96387.8	231846	278846	8626.88	81493.3	96387.8
ENSG00000087274	adducin 1 (alpha) [Source:HGNC Symbol;Acc:243]	ADD1	10.4299	12.3338	9.80268	NA	206.144	25.9429	18.9606	18.6048	68.2289	80.8606	1.00223e+06	1.19747e+06	1.49903e+06	NA	2.89397e+06	0.0279638	24.7873	0.0405453	0.0284216	0.51034	NA	NA	NA	NA	NA	NA	NA	38632	63155.7	80572.3	#VALUE!	35789.6	#VALUE!
ENSG00000087299	L-2-hydroxyglutarate dehydrogenase [Source:HGNC Symbol;Acc:20499]	L2HGDH	2.37125	1.28673	3.25766	2.95089	3.07352	5.1491	8.29113	7.6917	13.5521	12.2663	489779	167858	514528	1.57799e+06	367136	0.0142556	48.6228	NA	0.0109362	NA	3.46592	3.26635	3.3494	3.87905	3.22808	0.0765039	3.3494	95119.2	20245.5	66893.9	116439	29930.4	66893.9
ENSG00000087301	thioredoxin domain containing 16 [Source:HGNC Symbol;Acc:19965]	TXNDC16	NA	NA	NA	NA	7.24061	5.55366	3.76219	5.69394	3.93816	11.5772	NA	NA	NA	NA	152229	NA	#VALUE!	NA	NA	NA	NA	NA	NA	NA	NA	NA	NA	#VALUE!	#VALUE!	#VALUE!	#VALUE!	13149	#VALUE!
ENSG00000087302	chromosome 14 open reading frame 166 [Source:HGNC Symbol;Acc:23169]	C14orf166	60.5885	48.6344	51.1783	106.33	51.7425	123.493	148.083	131.043	148.726	246.959	2.40202e+07	1.51045e+07	1.34474e+07	2.29224e+07	2.26851e+07	0.0140271	49.4148	0.0133242	0.0106616	0.11208	3.74211	3.63609	3.56348	3.47753	3.78582	0.0347279	3.63609	194507	102000	102618	154125	91857.8	102618
ENSG00000087365	splicing factor 3b, subunit 2, 145kDa [Source:HGNC Symbol;Acc:10769]	SF3B2	23.5126	14.2775	24.3119	39.8159	104.149	30.3936	38.2901	38.5283	175.691	163.24	5.12398e+06	5.09667e+06	8.07723e+06	3.07444e+06	1.12373e+07	0.0218748	31.687	0.0253183	0.0198238	0.231288	3.67351	3.88784	3.85665	3.22291	3.36821	0.0821294	3.67351	168587	133107	209644	17499.1	68839	133107
ENSG00000087448	kelch domain containing 5 [Source:HGNC Symbol;Acc:29252]	KLHDC5	8.64686	4.13819	5.61363	NA	5.07654	24.8693	10.641	9.5314	15.0676	10.2071	56050.4	73103.6	27682.1	NA	287978	NA	#VALUE!	NA	NA	NA	NA	NA	NA	NA	NA	NA	NA	2253.8	6869.99	2904.31	#VALUE!	28213.5	#VALUE!
ENSG00000087460	GNAS complex locus [Source:HGNC Symbol;Acc:4392]	GNAS	NA	NA	NA	NA	4.46867	560.612	659.059	135.329	753.482	1301.12	NA	NA	NA	NA	792346	0.029034	23.8737	0.0316221	0.0295854	0.0857351	NA	NA	NA	NA	NA	NA	NA	#VALUE!	#VALUE!	#VALUE!	#VALUE!	608.972	#VALUE!
ENSG00000087470	dynamin 1-like [Source:HGNC Symbol;Acc:2973]	DNM1L	17.8086	19.668	12.0565	5.5257	55.5053	59.0944	55.0648	25.731	31.6534	46.8873	3.85457e+06	4.63818e+06	3.57274e+06	3.50559e+06	4.81343e+06	0.0167148	41.469	0.00916005	0.0136893	0.190657	3.55482	3.59206	3.69126	4.02185	3.1576	0.0859877	3.59206	65227.3	84231.3	138850	110749	102660	102660
ENSG00000087502	ERGIC and golgi 2 [Source:HGNC Symbol;Acc:30208]	ERGIC2	4.78016	4.82946	3.67802	15.8647	8.86737	27.9139	16.4508	24.4367	69.1636	64.8106	252595	379779	249538	300456	487028	0.0141801	48.8817	NA	0.0108571	NA	2.87159	3.04424	2.98012	2.42595	2.88836	0.0854839	2.88836	9049.09	23085.7	10211.6	4344.13	7514.64	9049.09
ENSG00000087510	transcription factor AP-2 gamma (activating enhancer binding protein 2 gamma) [Source:HGNC Symbol;Acc:11744]	TFAP2C	NA	3.84855	6.59471	NA	NA	3.26141	0	6.11457	34.4069	0.877916	NA	143457	166603	NA	NA	NA	#VALUE!	NA	NA	NA	NA	NA	NA	NA	NA	NA	NA	#VALUE!	#DIV/0!	27246.8	#VALUE!	#VALUE!	#VALUE!
ENSG00000087586	aurora kinase A [Source:HGNC Symbol;Acc:11393]	AURKA	25.3044	11.4609	16.1715	NA	22.2518	26.8136	53.5452	41.4187	10.07	54.3666	407607	506507	212445	NA	296600	NA	#VALUE!	0.0992956	NA	NA	NA	NA	NA	NA	NA	NA	NA	15201.5	9459.43	5129.21	#VALUE!	5455.55	#VALUE!
ENSG00000087842	pirin (iron-binding nuclear protein) [Source:HGNC Symbol;Acc:30048]	PIR	NA	NA	NA	10.426	145.672	6.57485	2.80455	8.22453	12.5177	53.763	NA	NA	NA	562879	2.10496e+07	0.0167622	41.3517	0.013838	0.013713	0.00526152	NA	NA	NA	NA	NA	NA	NA	#VALUE!	#VALUE!	#VALUE!	44966.6	391526	#VALUE!
ENSG00000087884	chromosome 11 open reading frame 67 [Source:HGNC Symbol;Acc:30205]	C11orf67	5.48312	2.49285	6.32836	NA	NA	4.81525	5.49539	6.75794	12.3318	38.3212	729400	465983	479942	NA	NA	0.0259625	26.698	0.0160191	0.025359	0.393159	NA	NA	NA	NA	NA	NA	NA	151477	84795.2	71019	#VALUE!	#VALUE!	#VALUE!
ENSG00000087995	methyltransferase like 2A [Source:HGNC Symbol;Acc:25755]	METTL2A	6.23267	4.40787	3.11716	NA	10.0415	14.6904	20.2994	12.2818	26.1319	18.4705	463044	426767	386740	NA	423578	NA	#VALUE!	0.00149704	NA	NA	NA	NA	NA	NA	NA	NA	NA	31520.1	21023.6	31488.9	#VALUE!	22932.7	#VALUE!
ENSG00000088002	sulfotransferase family, cytosolic, 2B, member 1 [Source:HGNC Symbol;Acc:11459]	SULT2B1	NA	NA	NA	38.3172	NA	0	0.153047	0.861051	35.8645	0.255292	NA	NA	NA	1.78049e+06	NA	NA	#VALUE!	NA	NA	NA	NA	NA	NA	NA	NA	NA	NA	#VALUE!	#VALUE!	#VALUE!	49644.8	#VALUE!	#VALUE!
ENSG00000088038	CCR4-NOT transcription complex, subunit 3 [Source:HGNC Symbol;Acc:7879]	CNOT3	1.77872	1.91768	0.755649	NA	17.5272	0.917117	1.11629	2.0154	33.9964	35.7832	193506	177793	181409	NA	1.76971e+06	0.0161588	42.8961	0.0120183	0.0130304	0.0426053	NA	NA	NA	NA	NA	NA	NA	210994	159272	90011.2	#VALUE!	49456.5	#VALUE!
ENSG00000088205	DEAD (Asp-Glu-Ala-Asp) box polypeptide 18 [Source:HGNC Symbol;Acc:2741]	DDX18	12.8122	7.82286	8.78659	16.8379	17.1625	27.5682	43.984	26.6193	68.1688	38.3271	6.72831e+06	3.94836e+06	4.64915e+06	9.43294e+06	5.42355e+06	0.0153105	45.2727	0.0177745	0.0120423	0.241298	3.90195	3.88472	3.90522	3.93003	3.68137	0.0262962	3.90195	244061	89768.2	174653	138376	141507	141507
ENSG00000088247	KH-type splicing regulatory protein [Source:HGNC Symbol;Acc:6316]	KHSRP	8.75308	8.74187	12.2222	14.276	111.372	11.4072	11.0892	19.123	24.8225	57.382	1.023e+07	1.57622e+07	1.56266e+07	6.33099e+06	8.89945e+06	0.01373	50.4842	NA	0.0103307	NA	4.20241	4.3907	4.2414	3.78156	3.03728	0.139486	4.20241	896803	1.4214e+06	817161	255050	155091	817161
ENSG00000088256	guanine nucleotide binding protein (G protein), alpha 11 (Gq class) [Source:HGNC Symbol;Acc:4379]	GNA11	3.7939	9.28771	6.26496	19.8737	36.9951	10.32	2.99601	7.76828	15.6983	15.4712	2.39575e+06	4.04032e+06	3.11554e+06	3.19206e+06	2.92651e+06	0.0218032	31.791	0.0267634	0.0197877	0.293639	4.13415	3.9723	4.03041	3.53959	3.232	0.10097	3.9723	232146	1.34857e+06	401059	203338	189159	232146
ENSG00000088280	ArfGAP with SH3 domain, ankyrin repeat and PH domain 3 [Source:HGNC Symbol;Acc:14987]	ASAP3	NA	NA	NA	NA	14.7576	1.17433	9.73139	14.2104	2.35516	15.0308	NA	NA	NA	NA	23745.2	NA	#VALUE!	NA	NA	NA	NA	NA	NA	NA	NA	NA	NA	#VALUE!	#VALUE!	#VALUE!	#VALUE!	1579.77	#VALUE!
ENSG00000088298	ER degradation enhancer, mannosidase alpha-like 2 [Source:HGNC Symbol;Acc:15877]	EDEM2	NA	NA	NA	NA	34.7455	11.6369	8.71474	12.0347	8.82241	12.4674	NA	NA	NA	NA	209710	NA	#VALUE!	NA	NA	NA	NA	NA	NA	NA	NA	NA	NA	#VALUE!	#VALUE!	#VALUE!	#VALUE!	16820.7	#VALUE!
ENSG00000088325	TPX2, microtubule-associated, homolog (Xenopus laevis) [Source:HGNC Symbol;Acc:1249]	TPX2	32.1995	25.4894	52.1312	NA	5.82783	20.6004	26.9776	46.3122	14.5553	66.5082	874376	924259	1.06394e+06	NA	2.48993e+06	NA	#VALUE!	0.0992956	NA	NA	NA	NA	NA	NA	NA	NA	NA	42444.6	34260.2	22973.3	#VALUE!	37438	#VALUE!
ENSG00000088356	p53 and DNA-damage regulated 1 [Source:HGNC Symbol;Acc:16119]	PDRG1	22.0804	8.18535	15.4081	69.7621	16.6494	6.57211	12.8617	10.7202	26.8733	19.0082	706809	640135	608810	463170	8.63137e+06	NA	#VALUE!	0.0367298	NA	NA	NA	NA	NA	NA	NA	NA	NA	107547	49770.7	56790.9	17235.3	454087	56790.9
ENSG00000088367	erythrocyte membrane protein band 4.1-like 1 [Source:HGNC Symbol;Acc:3378]	EPB41L1	5.60734	1.96466	20.1591	NA	9.04206	1.51301	9.0248	20.6182	13.6903	67.4522	110253	44303.5	728555	NA	909256	0.018157	38.1752	0.00790537	0.0153798	0.314634	NA	NA	NA	NA	NA	NA	NA	72870.1	4909.08	35335.5	#VALUE!	13480	#VALUE!
ENSG00000088387	dedicator of cytokinesis 9 [Source:HGNC Symbol;Acc:14132]	DOCK9	2.53553	4.82273	11.115	NA	8.64047	18.2356	7.33181	54.8309	10.4128	28.1505	69766.8	42644.4	52263.5	NA	144403	0.0225932	30.6794	NA	0.0209237	NA	NA	NA	NA	NA	NA	NA	NA	3825.86	5816.35	953.177	#VALUE!	5129.69	#VALUE!
ENSG00000088682	coenzyme Q9 homolog (S. cerevisiae) [Source:HGNC Symbol;Acc:25302]	COQ9	28.5267	19.8975	23.2418	17.8359	75.2527	20.7885	30.1306	26.0534	30.164	72.06	1.01267e+06	605368	434144	670911	4.71869e+06	0.0265196	26.1371	0.0177745	0.0260952	0.350255	2.96804	2.90104	2.68919	2.99319	3.21512	0.0639873	2.96804	48713.2	20091.5	16663.6	22242.1	65482.9	22242.1
ENSG00000088812	attractin [Source:HGNC Symbol;Acc:885]	ATRN	NA	NA	NA	NA	21.4578	9.42386	6.70469	20.8477	8.42155	6.77629	NA	NA	NA	NA	165879	NA	#VALUE!	NA	NA	NA	NA	NA	NA	NA	NA	NA	NA	#VALUE!	#VALUE!	#VALUE!	#VALUE!	24479.3	#VALUE!
ENSG00000088832	FK506 binding protein 1A, 12kDa [Source:HGNC Symbol;Acc:3711]	FKBP1A	15.3291	19.0514	28.0216	130.661	NA	38.3494	26.6684	56.9214	111.696	174.014	2.85462e+07	4.73551e+07	8.51895e+07	2.4902e+06	NA	0.0156696	44.2351	0.0150248	0.0124717	0.107473	NA	NA	NA	NA	NA	NA	NA	744372	1.7757e+06	1.49662e+06	22294.5	#VALUE!	#VALUE!
ENSG00000088833	NSFL1 (p97) cofactor (p47) [Source:HGNC Symbol;Acc:15912]	NSFL1C	2.56411	1.67079	3.12431	12.4525	35.3063	6.82547	6.70816	19.4961	34.6697	25.7735	9.40037e+06	9.15484e+06	1.61256e+07	946131	3.57209e+06	0.0198703	34.8837	0.0158081	0.0174696	0.0699405	4.8581	5.03262	5.00666	3.17459	3.29897	0.222353	4.8581	1.37725e+06	1.36473e+06	827119	27289.9	138596	827119
ENSG00000088888	mitochondrial antiviral signaling protein [Source:HGNC Symbol;Acc:29233]	MAVS	5.30619	12.497	13.4032	7.7571	12.0063	6.85305	3.33762	9.60862	14.2205	6.36524	866522	2.10447e+06	2.49934e+06	1.64176e+06	366524	0.0215009	32.238	0.0120183	0.0194148	0.311354	3.54079	3.55413	3.59841	3.65341	2.81249	0.1017	3.55413	126443	630530	260114	115450	57582.1	126443
ENSG00000088930	5'-3' exoribonuclease 2 [Source:HGNC Symbol;Acc:12836]	XRN2	30.8237	27.2915	23.7739	8.49052	23.2467	21.5791	23.1597	17.9012	23.7873	16.8104	2.01247e+06	2.3945e+06	2.01547e+06	1.02534e+06	432568	0.0212227	32.6607	0.0169457	0.0190643	0.0891797	3.13705	3.26539	3.25048	3.40413	2.59189	0.100735	3.25048	93260.3	103391	112589	43104.3	25732.2	93260.3
ENSG00000088970	polo-like kinase 1 substrate 1 [Source:HGNC Symbol;Acc:15865]	PLK1S1	NA	NA	NA	NA	3.81009	0	0	0	0	0	NA	NA	NA	NA	9969.53	NA	#VALUE!	NA	NA	NA	NA	NA	NA	NA	NA	NA	NA	#VALUE!	#VALUE!	#VALUE!	#VALUE!	#DIV/0!	#VALUE!
ENSG00000088986	dynein, light chain, LC8-type 1 [Source:HGNC Symbol;Acc:15476]	DYNLL1	61.4095	53.8537	72.0557	NA	NA	124.132	115.793	143.974	252.66	254.333	5.68008e+07	5.02541e+07	4.21979e+07	NA	NA	0.0218514	31.721	0.0164718	0.0198121	0.140607	NA	NA	NA	NA	NA	NA	NA	457584	433999	293094	#VALUE!	#VALUE!	#VALUE!
ENSG00000089006	sorting nexin 5 [Source:HGNC Symbol;Acc:14969]	SNX5	6.24494	10.9009	15.3387	21.4271	217.928	90.9764	91.7721	145.526	95.7856	35.6218	2.07764e+06	2.469e+06	3.17088e+06	991191	1.85041e+06	0.0142305	48.7087	0.0201318	0.0109232	0.387632	3.67217	3.50519	3.46552	2.81533	2.07909	0.212745	3.46552	22837.1	26903.6	21789.1	10348	51946.1	22837.1
ENSG00000089009	ribosomal protein L6 [Source:HGNC Symbol;Acc:10362]	RPL6	5.78963	5.26441	3.15014	514.125	146.633	707.751	824.998	670.278	729.738	1175.61	6.29089e+07	6.38162e+07	6.91338e+07	7.073e+07	1.4276e+08	0.00862728	80.3436	NA	0.00534378	NA	4.97006	5.01758	5.27536	3.07254	3.92238	0.208613	4.97006	88885.7	77353.1	103142	96925.2	121434	96925.2
ENSG00000089022	mitogen-activated protein kinase-activated protein kinase 5 [Source:HGNC Symbol;Acc:6889]	MAPKAPK5	NA	NA	NA	NA	8.70611	13.1579	16.8499	15.7941	23.6806	13.9896	NA	NA	NA	NA	168342	NA	#VALUE!	NA	NA	NA	NA	NA	NA	NA	NA	NA	NA	#VALUE!	#VALUE!	#VALUE!	#VALUE!	12033.4	#VALUE!
ENSG00000089048	ESF1, nucleolar pre-rRNA processing protein, homolog (S. cerevisiae) [Source:HGNC Symbol;Acc:15898]	ESF1	1.37675	0.338889	1.25446	NA	11.0444	4.66356	1.97525	1.62934	10.822	3.59685	525940	683623	547458	NA	970637	NA	#VALUE!	0.0352027	NA	NA	NA	NA	NA	NA	NA	NA	NA	112776	346095	336000	#VALUE!	269858	#VALUE!
ENSG00000089050	retinoblastoma binding protein 9 [Source:HGNC Symbol;Acc:9892]	RBBP9	NA	NA	NA	6.26012	20.0716	10.4051	8.21855	7.25395	6.06085	4.65401	NA	NA	NA	73243.8	3.7929e+06	NA	#VALUE!	0.0120183	NA	NA	NA	NA	NA	NA	NA	NA	NA	#VALUE!	#VALUE!	#VALUE!	12084.7	814975	#VALUE!
ENSG00000089053	anaphase promoting complex subunit 5 [Source:HGNC Symbol;Acc:15713]	ANAPC5	13.8519	20.9255	18.4458	NA	25.3585	96.2555	64.3735	87.2124	108.629	90.9616	157989	177457	178150	NA	553039	0.0254736	27.2104	0.0154043	0.0246876	0.390777	NA	NA	NA	NA	NA	NA	NA	1641.35	2756.68	2042.71	#VALUE!	6079.92	#VALUE!
ENSG00000089063	chromosome 20 open reading frame 30 [Source:HGNC Symbol;Acc:15876]	C20orf30	11.7651	20.9776	20.8043	29.28	13.2129	72.2711	43.278	71.3458	26.7365	36.9819	1.2072e+06	1.38403e+06	1.45862e+06	107125	2.18739e+06	NA	#VALUE!	0.0295019	NA	NA	NA	NA	NA	NA	NA	NA	NA	16703.8	31980	20444.4	4006.69	59147.6	20444.4
ENSG00000089094	lysine (K)-specific demethylase 2B [Source:HGNC Symbol;Acc:13610]	KDM2B	NA	NA	NA	NA	22.8045	8.33429	3.91622	4.67684	13.7545	16.3675	NA	NA	NA	NA	150236	NA	#VALUE!	NA	NA	NA	NA	NA	NA	NA	NA	NA	NA	#VALUE!	#VALUE!	#VALUE!	#VALUE!	9178.93	#VALUE!
ENSG00000089127	2'-5'-oligoadenylate synthetase 1, 40/46kDa [Source:HGNC Symbol;Acc:8086]	OAS1	NA	NA	NA	NA	59.5313	0	0.281405	19.796	0.624753	62.2571	NA	NA	NA	NA	1.34559e+06	NA	#VALUE!	NA	NA	NA	NA	NA	NA	NA	NA	NA	NA	#VALUE!	#VALUE!	#VALUE!	#VALUE!	21613.5	#VALUE!
ENSG00000089154	GCN1 general control of amino-acid synthesis 1-like 1 (yeast) [Source:HGNC Symbol;Acc:4199]	GCN1L1	9.84191	8.5823	8.82655	NA	70.2614	33.5391	30.2809	28.1054	57.4273	74.7707	3.30796e+06	2.71289e+06	3.16566e+06	NA	1.32876e+06	0.0179585	38.5973	0.0134575	0.0150593	0.0674286	NA	NA	NA	NA	NA	NA	NA	98630	89590.9	112635	#VALUE!	17771.1	#VALUE!
ENSG00000089157	ribosomal protein, large, P0 [Source:HGNC Symbol;Acc:10371]	RPLP0	NA	NA	NA	NA	59.4839	1086.27	1060.58	1615.76	1427.16	1897.23	NA	NA	NA	NA	4.62261e+07	0.00910889	76.0957	NA	0.00573594	NA	NA	NA	NA	NA	NA	NA	NA	#VALUE!	#VALUE!	#VALUE!	#VALUE!	24365.1	#VALUE!
ENSG00000089159	paxillin [Source:HGNC Symbol;Acc:9718]	PXN	3.57864	7.50985	9.88612	NA	38.1463	5.542	9.69804	13.5473	55.0349	36.2406	962369	2.47467e+06	1.78901e+06	NA	4.28e+06	0.0277064	25.0176	0.0180537	0.027715	0.406686	NA	NA	NA	NA	NA	NA	NA	173650	255172	132057	#VALUE!	118100	#VALUE!
ENSG00000089169	rabphilin 3A homolog (mouse) [Source:HGNC Symbol;Acc:17056]	RPH3A	NA	0.457719	NA	NA	NA	0	0	0	0	0.190185	NA	26765.4	NA	NA	NA	NA	#VALUE!	NA	NA	NA	NA	NA	NA	NA	NA	NA	NA	#VALUE!	#DIV/0!	#VALUE!	#VALUE!	#VALUE!	#VALUE!
ENSG00000089177	kinesin family member 16B [Source:HGNC Symbol;Acc:15869]	KIF16B	0.977788	0.907462	1.66559	NA	29.1168	0.841264	2.09438	3.9096	3.4482	2.85294	181900	161149	133161	NA	266418	NA	#VALUE!	NA	NA	NA	NA	NA	NA	NA	NA	NA	NA	216223	76943.3	34059.9	#VALUE!	93383.6	#VALUE!
ENSG00000089195	tRNA methyltransferase 6 homolog (S. cerevisiae) [Source:HGNC Symbol;Acc:20900]	TRMT6	5.14265	7.97691	5.4466	3.33927	26.8218	11.9866	5.98241	8.67581	6.99973	10.8543	1.00068e+06	1.37883e+06	1.06425e+06	367503	1.01576e+06	0.0157082	44.1264	0.0174853	0.0125381	0.208247	3.48183	3.4304	3.48364	3.23433	2.77103	0.0922108	3.4304	83483.2	230480	122668	52502.5	93581.8	93581.8
ENSG00000089220	phosphatidylethanolamine binding protein 1 [Source:HGNC Symbol;Acc:8630]	PEBP1	26.9366	38.3058	45.332	NA	161.891	68.6418	17.4634	72.0998	164.91	201.152	4.93942e+07	6.35737e+07	8.94232e+07	NA	2.46548e+08	0.0136715	50.7002	0.00546891	0.0103012	0.203414	NA	NA	NA	NA	NA	NA	NA	719594	3.6404e+06	1.24027e+06	#VALUE!	1.22568e+06	#VALUE!
ENSG00000089234	BRCA1 associated protein [Source:HGNC Symbol;Acc:1099]	BRAP	4.45802	4.11757	4.45623	NA	23.0985	4.6051	7.23706	7.86793	8.30961	7.93592	145736	115308	154293	NA	142908	NA	#VALUE!	0.0295019	NA	NA	NA	NA	NA	NA	NA	NA	NA	31646.7	15933	19610.3	#VALUE!	18007.7	#VALUE!
ENSG00000089248	endoplasmic reticulum protein 29 [Source:HGNC Symbol;Acc:13799]	ERP29	66.7806	42.3209	53.1698	69.0017	678.652	66.6229	55.7973	64.0353	153.596	701.37	4.00846e+07	2.05187e+07	3.8353e+07	3.85229e+07	9.55138e+07	0.0150297	46.1186	0.0113823	0.0117412	0.0151119	3.95202	3.85928	4.03182	3.92055	3.32211	0.0743066	3.92055	601665	367737	598936	250807	136182	367737
ENSG00000089280	fused in sarcoma [Source:HGNC Symbol;Acc:4010]	FUS	66.93	36.5241	32.1618	NA	NA	45.8294	64.6195	26.6228	236.443	634.789	2.06769e+07	1.78819e+07	1.75054e+07	NA	NA	0.012266	56.5095	0.0118258	0.00879915	0.127405	NA	NA	NA	NA	NA	NA	NA	451171	276726	657534	#VALUE!	#VALUE!	#VALUE!
ENSG00000089289	immunoglobulin (CD79A) binding protein 1 [Source:HGNC Symbol;Acc:5461]	IGBP1	25.525	14.1274	35.5438	NA	33.2752	17.9063	31.3572	45.5101	7.39445	38.2374	1.88125e+06	1.13407e+06	1.64133e+06	NA	3.09222e+06	0.0242683	28.5618	0.0150248	0.0229648	0.334228	NA	NA	NA	NA	NA	NA	NA	105061	36166.1	36065.3	#VALUE!	80868.9	#VALUE!
ENSG00000089336			NA	NA	NA	NA	15.5242	0	0	0	0	0	NA	NA	NA	NA	412213	NA	#VALUE!	NA	NA	NA	NA	NA	NA	NA	NA	NA	NA	#VALUE!	#VALUE!	#VALUE!	#VALUE!	#DIV/0!	#VALUE!
ENSG00000089351	GRAM domain containing 1A [Source:HGNC Symbol;Acc:29305]	GRAMD1A	NA	NA	NA	NA	33.4333	6.8984	3.73411	5.20361	9.8653	16.5617	NA	NA	NA	NA	31193.9	NA	#VALUE!	NA	NA	NA	NA	NA	NA	NA	NA	NA	NA	#VALUE!	#VALUE!	#VALUE!	#VALUE!	1883.49	#VALUE!
ENSG00000089597	glucosidase, alpha; neutral AB [Source:HGNC Symbol;Acc:4138]	GANAB	46.4164	48.7985	59.8822	30.7885	21.1013	148.482	157.125	247.778	206.057	606.633	2.17468e+07	2.02051e+07	2.10079e+07	2.72684e+07	1.16466e+07	0.0160739	43.1227	0.0088281	0.0129186	0.172188	3.87336	3.81969	3.74772	4.14991	3.94452	0.0393478	3.87336	146461	128593	84785.3	132334	19198.7	128593
ENSG00000089639	GEM interacting protein [Source:HGNC Symbol;Acc:24852]	GMIP	0.203997	0.618303	1.08304	NA	8.42243	0.380711	0.582005	1.2368	4.22669	3.81326	5237.54	15170.2	35939	NA	292059	NA	#VALUE!	NA	NA	NA	NA	NA	NA	NA	NA	NA	NA	13757.3	26065.3	29058	#VALUE!	76590.3	#VALUE!
ENSG00000089682	RNA binding motif protein 41 [Source:HGNC Symbol;Acc:25617]	RBM41	NA	NA	NA	NA	8.30689	8.39941	7.19429	28.799	6.06311	15.4026	NA	NA	NA	NA	154769	NA	#VALUE!	NA	NA	NA	NA	NA	NA	NA	NA	NA	NA	#VALUE!	#VALUE!	#VALUE!	#VALUE!	10048.3	#VALUE!
ENSG00000089685	baculoviral IAP repeat containing 5 [Source:HGNC Symbol;Acc:593]	BIRC5	59.928	21.9143	34.2607	NA	35.1725	16.2892	35.0753	23.7908	11.2486	55.1805	207950	215622	203712	NA	771178	NA	#VALUE!	0.0850364	NA	NA	NA	NA	NA	NA	NA	NA	NA	12766.1	6147.41	8562.63	#VALUE!	13975.6	#VALUE!
ENSG00000089693	myeloid leukemia factor 2 [Source:HGNC Symbol;Acc:7126]	MLF2	38.3168	25.4665	37.7037	125.041	24.238	24.2712	41.3571	35.5482	100.751	119.619	611106	844074	533247	1.19623e+06	1.24104e+07	NA	#VALUE!	0.0992956	NA	NA	NA	NA	NA	NA	NA	NA	NA	25178.2	20409.4	15000.7	11873.1	103749	20409.4
ENSG00000089723	OTU domain, ubiquitin aldehyde binding 2 [Source:HGNC Symbol;Acc:20351]	OTUB2	NA	NA	NA	NA	31.4709	0.375255	1.50449	2.19886	0.498168	0.863932	NA	NA	NA	NA	156909	NA	#VALUE!	NA	NA	NA	NA	NA	NA	NA	NA	NA	NA	#VALUE!	#VALUE!	#VALUE!	#VALUE!	181622	#VALUE!
ENSG00000089737	DEAD (Asp-Glu-Ala-Asp) box polypeptide 24 [Source:HGNC Symbol;Acc:13266]	DDX24	21.2091	28.2383	24.7829	18.4676	18.5704	39.0267	23.089	36.4866	118.353	110.605	390788	343421	315442	1.26517e+06	2.56712e+06	0.0514392	13.4751	0.045639	0.0752337	1.24578	2.96559	2.78516	2.80494	3.53591	3.8408	0.149328	2.96559	10013.3	14873.8	8645.42	10689.8	23209.8	10689.8
ENSG00000089818	NECAP endocytosis associated 1 [Source:HGNC Symbol;Acc:24539]	NECAP1	10.1738	7.59541	6.007	NA	9.72075	7.59453	12.682	6.41906	14.8642	28.1226	734491	319900	126518	NA	1.89588e+06	0.0220887	31.3802	0.0246391	0.020164	0.188379	NA	NA	NA	NA	NA	NA	NA	96713.1	25224.7	19709.7	#VALUE!	67414.7	#VALUE!
ENSG00000089876	DEAH (Asp-Glu-Ala-His) box polypeptide 32 [Source:HGNC Symbol;Acc:16717]	DHX32	6.15848	14.8767	22.5519	NA	66.4502	14.3272	5.33496	19.9555	27.8473	13.2044	19516	51339.6	89732.6	NA	76005.6	NA	#VALUE!	0.0111946	NA	NA	NA	NA	NA	NA	NA	NA	NA	1362.16	9623.25	4496.64	#VALUE!	5756.08	#VALUE!
ENSG00000089902	REST corepressor 1 [Source:HGNC Symbol;Acc:17441]	RCOR1	8.23512	7.87205	14.1253	NA	NA	15.3673	14.9232	21.5866	24.8171	16.5676	733056	723717	652545	NA	NA	0.0328969	21.0703	0.0429979	0.0368351	0.259421	NA	NA	NA	NA	NA	NA	NA	47702.4	48496.1	30229.2	#VALUE!	#VALUE!	#VALUE!
ENSG00000090006	latent transforming growth factor beta binding protein 4 [Source:HGNC Symbol;Acc:6717]	LTBP4	NA	NA	NA	NA	11.7098	1.29188	5.03133	3.24936	14.6806	38.454	NA	NA	NA	NA	52572.1	NA	#VALUE!	NA	NA	NA	NA	NA	NA	NA	NA	NA	NA	#VALUE!	#VALUE!	#VALUE!	#VALUE!	1367.14	#VALUE!
ENSG00000090013	biliverdin reductase B (flavin reductase (NADPH)) [Source:HGNC Symbol;Acc:1063]	BLVRB	20.4654	5.95482	69.5378	305.146	96.5812	4.04844	19.0451	76.1724	157.792	30.0428	2.86763e+07	6.9842e+06	4.07761e+07	3.03604e+07	7.01834e+07	0.0132143	52.4542	0.00756732	0.00978592	0.0933912	4.26468	4.18743	3.88636	3.11598	3.97952	0.117615	3.97952	7.0833e+06	366719	535314	192408	2.33611e+06	535314
ENSG00000090020	solute carrier family 9 (sodium/hydrogen exchanger), member 1 [Source:HGNC Symbol;Acc:11071]	SLC9A1	NA	NA	NA	NA	11.7717	2.04898	1.27549	0.748913	17.1272	9.7139	NA	NA	NA	NA	96671.6	NA	#VALUE!	NA	NA	NA	NA	NA	NA	NA	NA	NA	NA	#VALUE!	#VALUE!	#VALUE!	#VALUE!	9951.88	#VALUE!
ENSG00000090054	serine palmitoyltransferase, long chain base subunit 1 [Source:HGNC Symbol;Acc:11277]	SPTLC1	NA	NA	NA	15.1342	16.2796	50.2343	37.9779	89.4227	70.7344	46.5566	NA	NA	NA	2.42427e+06	1.96806e+06	0.027656	25.0632	0.0234219	0.0276913	0.179717	NA	NA	NA	NA	NA	NA	NA	#VALUE!	#VALUE!	#VALUE!	34272.8	42272.3	#VALUE!
ENSG00000090060	poly(A) polymerase alpha [Source:HGNC Symbol;Acc:14981]	PAPOLA	28.4541	51.5095	41.8535	NA	155.45	143.206	72.9799	101.159	136.981	86.8809	521471	755286	721220	NA	1.81726e+06	0.0236812	29.2699	NA	0.0223429	NA	NA	NA	NA	NA	NA	NA	NA	3641.41	10349.2	7129.57	#VALUE!	20916.7	#VALUE!
ENSG00000090061	cyclin K [Source:HGNC Symbol;Acc:1596]	CCNK	0.753278	1.45004	0.58802	NA	31.3763	1.95957	9.38088	1.21687	71.7638	53.0648	132562	154008	156345	NA	385796	0.0150587	46.0297	0.0131888	0.0117558	0.0603239	NA	NA	NA	NA	NA	NA	NA	67648.7	16417.2	128482	#VALUE!	7270.28	#VALUE!
ENSG00000090097	poly(rC) binding protein 4 [Source:HGNC Symbol;Acc:8652]	PCBP4	24.8324	7.037	9.10759	NA	NA	10.5333	24.7069	11.5802	7.87108	20.8222	69424.3	52099.1	49530.2	NA	NA	NA	#VALUE!	0.0429979	NA	NA	NA	NA	NA	NA	NA	NA	NA	6590.93	2108.69	4277.15	#VALUE!	#VALUE!	#VALUE!
ENSG00000090263	mitochondrial ribosomal protein S33 [Source:HGNC Symbol;Acc:16634]	MRPS33	8.43416	21.418	18.9487	NA	NA	31.066	18.91	33.4848	67.6417	19.9727	1.91194e+06	2.16875e+06	2.04129e+06	NA	NA	NA	#VALUE!	0.0119175	NA	NA	NA	NA	NA	NA	NA	NA	NA	61544.5	114688	60961.5	#VALUE!	#VALUE!	#VALUE!
ENSG00000090273	nuclear distribution gene C homolog (A. nidulans) [Source:HGNC Symbol;Acc:8045]	NUDC	9.95212	8.63162	7.35506	81.134	29.7452	11.2448	14.6549	18.1359	51.7023	132.606	2.97932e+07	2.25082e+07	2.66787e+07	4.84705e+06	2.02211e+07	0.0177698	39.0069	0.0134575	0.0148598	0.0590307	4.72203	4.66208	4.80541	3.02211	4.07822	0.175671	4.66208	2.64951e+06	1.53588e+06	1.47104e+06	93749.2	152490	1.47104e+06
ENSG00000090316	macrophage erythroblast attacher [Source:HGNC Symbol;Acc:13731]	MAEA	18.6384	36.8972	18.1301	NA	12.5766	28.7821	13.5615	21.4876	37.5713	60.0289	199047	226540	178028	NA	735063	0.0213652	32.4429	NA	0.0191374	NA	NA	NA	NA	NA	NA	NA	NA	6915.64	16704.6	8285.13	#VALUE!	12245.1	#VALUE!
ENSG00000090339	intercellular adhesion molecule 1 [Source:HGNC Symbol;Acc:5344]	ICAM1	0.270968	0.328515	11.3211	NA	7.9396	0.173587	0.297472	7.78447	1.36277	2.08845	797487	105360	1.75043e+06	NA	502016	NA	#VALUE!	NA	NA	NA	NA	NA	NA	NA	NA	NA	NA	4.59416e+06	354183	224862	#VALUE!	240378	#VALUE!
ENSG00000090372	striatin, calmodulin binding protein 4 [Source:HGNC Symbol;Acc:15721]	STRN4	14.624	15.9568	11.7473	12.7505	13.387	10.8411	8.52387	8.16365	21.5005	33.3051	1.12628e+06	840312	1.0279e+06	57266.1	642641	0.0245432	28.242	0.0167021	0.0234501	0.284056	3.27119	3.10611	3.32662	2.03698	3.0659	0.178347	3.10611	103890	98583.3	125911	2663.48	19295.6	98583.3
ENSG00000090432	mitochondrial E3 ubiquitin protein ligase 1 [Source:HGNC Symbol;Acc:25762]	MUL1	NA	NA	NA	NA	3.47745	8.8224	5.59935	7.76116	9.33919	20.4293	NA	NA	NA	NA	175350	NA	#VALUE!	NA	NA	NA	NA	NA	NA	NA	NA	NA	NA	#VALUE!	#VALUE!	#VALUE!	#VALUE!	8583.25	#VALUE!
ENSG00000090447	transcription factor AP-4 (activating enhancer binding protein 4) [Source:HGNC Symbol;Acc:11745]	TFAP4	NA	NA	NA	NA	8.04663	6.27671	3.30579	9.1798	9.79708	26.1694	NA	NA	NA	NA	506388	NA	#VALUE!	NA	NA	NA	NA	NA	NA	NA	NA	NA	NA	#VALUE!	#VALUE!	#VALUE!	#VALUE!	19350.4	#VALUE!
ENSG00000090470	programmed cell death 7 [Source:HGNC Symbol;Acc:8767]	PDCD7	NA	NA	NA	NA	4.47123	38.4195	43.9527	25.8141	15.1452	25.2179	NA	NA	NA	NA	425532	NA	#VALUE!	NA	NA	NA	NA	NA	NA	NA	NA	NA	NA	#VALUE!	#VALUE!	#VALUE!	#VALUE!	16874.2	#VALUE!
ENSG00000090487	spastic paraplegia 21 (autosomal recessive, Mast syndrome) [Source:HGNC Symbol;Acc:20373]	SPG21	1.12569	13.904	11.1908	52.2751	4.69236	13.6398	17.2285	12.9914	81.2201	68.8199	586149	408721	395855	54614.6	1.02452e+07	0.0484327	14.3116	0.045639	0.0675377	0.921817	4.39125	3.14295	3.22334	1.69368	5.01379	0.366415	3.22334	42973.4	23723.5	30470.6	672.427	148870	30470.6
ENSG00000090520	DnaJ (Hsp40) homolog, subfamily B, member 11 [Source:HGNC Symbol;Acc:14889]	DNAJB11	15.3038	42.8481	28.3822	NA	34.9076	82.1199	61.7675	75.9478	101.688	288.525	2.81464e+06	2.86201e+06	2.97801e+06	NA	8.77767e+06	0.0146679	47.2561	0.0104398	0.0113641	0.0389075	NA	NA	NA	NA	NA	NA	NA	34274.7	46335.1	39211.3	#VALUE!	30422.6	#VALUE!
ENSG00000090530	leprecan-like 1 [Source:HGNC Symbol;Acc:19317]	LEPREL1	NA	NA	NA	NA	22.433	9.90077	16.9738	27.4378	1.31175	35.2661	NA	NA	NA	NA	926466	NA	#VALUE!	NA	NA	NA	NA	NA	NA	NA	NA	NA	NA	#VALUE!	#VALUE!	#VALUE!	#VALUE!	26270.7	#VALUE!
ENSG00000090581	N-acetylglucosamine-1-phosphate transferase, gamma subunit [Source:HGNC Symbol;Acc:23026]	GNPTG	NA	NA	NA	NA	14.1253	16.0034	12.5023	13.5296	13.9434	40.425	NA	NA	NA	NA	2.97188e+06	NA	#VALUE!	NA	NA	NA	NA	NA	NA	NA	NA	NA	NA	#VALUE!	#VALUE!	#VALUE!	#VALUE!	73515.8	#VALUE!
ENSG00000090615	golgin A3 [Source:HGNC Symbol;Acc:4426]	GOLGA3	2.74881	3.2479	3.59198	NA	2.64115	10.9844	10.7572	12.0451	30.8806	16.7236	57433.6	108859	84998	NA	518518	0.0139288	49.7636	0.0150248	0.010561	0.187903	NA	NA	NA	NA	NA	NA	NA	5228.65	10119.6	7056.65	#VALUE!	31005.1	#VALUE!
ENSG00000090621	poly(A) binding protein, cytoplasmic 4 (inducible form) [Source:HGNC Symbol;Acc:8557]	PABPC4	12.6046	14.4397	24.2284	22.1102	52.6419	177.828	86.5994	232.527	178.297	251.567	8.1266e+06	8.15836e+06	7.82793e+06	1.57434e+06	6.42394e+06	0.0170358	40.6877	NA	0.0141078	NA	4.03705	3.97971	3.73699	3.08017	3.31414	0.115379	3.73699	45699.2	94208	33664.6	8829.87	25535.7	33664.6
ENSG00000090674	mucolipin 1 [Source:HGNC Symbol;Acc:13356]	MCOLN1	NA	NA	NA	NA	3.74175	3.72014	2.18877	2.15469	5.0085	16.6396	NA	NA	NA	NA	45627	NA	#VALUE!	NA	NA	NA	NA	NA	NA	NA	NA	NA	NA	#VALUE!	#VALUE!	#VALUE!	#VALUE!	2742.07	#VALUE!
ENSG00000090686	ubiquitin specific peptidase 48 [Source:HGNC Symbol;Acc:18533]	USP48	5.03412	5.02563	5.768	NA	120.528	22.6429	21.7329	24.8307	26.4948	54.3785	213977	190143	190354	NA	118281	0.0266374	26.0216	0.0267634	0.0266487	0.0048291	NA	NA	NA	NA	NA	NA	NA	9450.06	8749.07	7666.09	#VALUE!	2175.15	#VALUE!
ENSG00000090776	ephrin-B1 [Source:HGNC Symbol;Acc:3226]	EFNB1	NA	NA	NA	NA	14.2579	0.623832	2.29865	4.31037	1.90564	3.07486	NA	NA	NA	NA	181200	NA	#VALUE!	NA	NA	NA	NA	NA	NA	NA	NA	NA	NA	#VALUE!	#VALUE!	#VALUE!	#VALUE!	58929.4	#VALUE!
ENSG00000090857	pyruvate dehydrogenase phosphatase regulatory subunit [Source:HGNC Symbol;Acc:30264]	PDPR	12.2037	8.90371	4.16512	NA	56.4346	13.5163	11.4033	5.79833	23.2026	13.6092	268436	114258	78631.4	NA	774633	0.0132931	52.1432	NA	0.00985553	NA	NA	NA	NA	NA	NA	NA	NA	19860.2	10019.7	13561	#VALUE!	56919.8	#VALUE!
ENSG00000090861	alanyl-tRNA synthetase [Source:HGNC Symbol;Acc:20]	AARS	54.7084	57.4034	68.6848	NA	16.2778	69.5543	62.2926	80.8491	38.5567	182.332	1.00675e+07	8.20651e+06	1.08644e+07	NA	5.04322e+06	0.0176514	39.2688	0.00863168	0.0146997	0.255431	NA	NA	NA	NA	NA	NA	NA	144743	131741	134378	#VALUE!	27659.5	#VALUE!
ENSG00000090863	golgi glycoprotein 1 [Source:HGNC Symbol;Acc:4316]	GLG1	8.94454	11.3591	14.8795	NA	43.1382	16.1265	22.5303	24.2886	59.7412	50.1382	419355	488230	661071	NA	703852	0.0431168	16.076	0.0284751	0.0562189	1.16786	NA	NA	NA	NA	NA	NA	NA	26004.1	21669.9	27217.3	#VALUE!	14038.2	#VALUE!
ENSG00000090889	kinesin family member 4A [Source:HGNC Symbol;Acc:13339]	KIF4A	9.38	4.4313	7.51164	NA	5.49892	4.69681	14.1794	13.7452	0.968265	29.6998	1.13132e+06	691671	673119	NA	1.52825e+06	0.0465038	14.9052	0.045639	0.0638536	0.766735	NA	NA	NA	NA	NA	NA	NA	240869	48780	48971.2	#VALUE!	51456.5	#VALUE!
ENSG00000090971	N-acetyltransferase 14 (GCN5-related, putative) [Source:HGNC Symbol;Acc:28918]	NAT14	NA	NA	NA	NA	93.7027	11.8457	5.81707	2.08739	11.0575	28.1508	NA	NA	NA	NA	8.54797e+06	NA	#VALUE!	NA	NA	NA	NA	NA	NA	NA	NA	NA	NA	#VALUE!	#VALUE!	#VALUE!	#VALUE!	303649	#VALUE!
ENSG00000090975	phosphatidylinositol transfer protein, membrane-associated 2 [Source:HGNC Symbol;Acc:21044]	PITPNM2	NA	NA	NA	NA	2.5541	1.64783	0.505166	1.84995	2.13904	3.08558	NA	NA	NA	NA	11304.9	NA	#VALUE!	NA	NA	NA	NA	NA	NA	NA	NA	NA	NA	#VALUE!	#VALUE!	#VALUE!	#VALUE!	3663.79	#VALUE!
ENSG00000090989	exocyst complex component 1 [Source:HGNC Symbol;Acc:30380]	EXOC1	4.20417	9.27539	7.77989	2.87291	41.0839	11.5027	13.4804	9.16718	13.9691	10.4928	228615	173754	159507	36700.1	538738	0.0198081	34.9931	0.0167021	0.0174384	0.0309973	3.02797	2.56515	2.60435	2.3989	2.41026	0.0981649	2.56515	19874.9	12889.4	17399.8	2627.24	51343.6	17399.8
ENSG00000091009	RNA binding motif protein 27 [Source:HGNC Symbol;Acc:29243]	RBM27	14.471	1.34097	12.3412	NA	218.484	19.4565	29.4212	20.1967	16.1418	27.6804	193940	168319	233347	NA	1.6709e+06	0.0236304	29.3328	0.0146503	0.0223174	0.322743	NA	NA	NA	NA	NA	NA	NA	9967.88	5721	11553.7	#VALUE!	60364.1	#VALUE!
ENSG00000091039	oxysterol binding protein-like 8 [Source:HGNC Symbol;Acc:16396]	OSBPL8	5.76387	7.24998	7.6823	2.6407	4.24185	29.3872	34.2544	35.6693	12.5919	15.4308	710934	776570	2.9974e+06	257893	1.0138e+06	0.0217204	31.9122	0.0187035	0.0197467	0.043914	3.42328	3.362	3.92341	3.32188	3.71056	0.0730373	3.42328	24192	22670.7	84033.1	20480.8	65700	24192
ENSG00000091127	pseudouridylate synthase 7 homolog (S. cerevisiae) [Source:HGNC Symbol;Acc:26033]	PUS7	5.61847	6.38597	5.5582	3.83556	22.6465	12.3045	12.5567	10.1424	14.3307	15.9165	2.13515e+06	1.1291e+06	1.3585e+06	909308	3.27552e+06	0.0218538	31.7174	0.0158081	0.0198136	0.168609	3.9146	3.5823	3.72292	3.70967	3.49507	0.0432044	3.70967	173526	89920	133943	63451.8	205794	133943
ENSG00000091136	laminin, beta 1 [Source:HGNC Symbol;Acc:6486]	LAMB1	9.80881	24.3768	20.1618	NA	12.2332	57.8991	21.3641	47.3675	19.8581	152.969	458435	706249	709893	NA	1.0562e+06	0.0530096	13.0759	0.0674058	0.0842701	0.709894	NA	NA	NA	NA	NA	NA	NA	7917.82	33057.8	14986.9	#VALUE!	6904.67	#VALUE!
ENSG00000091140	dihydrolipoamide dehydrogenase [Source:HGNC Symbol;Acc:2898]	DLD	43.5565	33.6405	43.9938	17.5569	10.817	29.1661	40.3324	38.3995	62.8533	48.2712	1.54079e+07	1.17059e+07	1.40935e+07	3.00663e+07	1.74923e+07	0.0125383	55.2824	0.0060974	0.00913239	0.127757	3.64421	3.63706	3.60115	4.32915	4.30426	0.0968351	3.64421	528282	290235	367023	478356	362376	367023
ENSG00000091157	WD repeat domain 7 [Source:HGNC Symbol;Acc:13490]	WDR7	1.77298	1.66414	1.3862	NA	17.8573	1.3326	1.47987	1.11583	2.50328	3.29374	137875	351082	59097.5	NA	221752	NA	#VALUE!	NA	NA	NA	NA	NA	NA	NA	NA	NA	NA	103463	237239	52962.8	#VALUE!	67325.4	#VALUE!
ENSG00000091164	thioredoxin-like 1 [Source:HGNC Symbol;Acc:12436]	TXNL1	20.0951	12.3417	14.526	50.1783	262.732	11.4729	19.4285	13.8901	29.5503	16.5742	1.39892e+07	1.34181e+07	1.27633e+07	9.29442e+06	2.79757e+07	0.0245004	28.2913	0.0228987	0.02343	0.0223626	4.22656	4.42018	4.32768	3.65157	3.41113	0.111816	4.22656	1.21932e+06	690638	918876	314529	1.6879e+06	918876
ENSG00000091317	CKLF-like MARVEL transmembrane domain containing 6 [Source:HGNC Symbol;Acc:19177]	CMTM6	22.8464	27.8243	64.4342	NA	NA	26.213	19.6269	54.6893	26.4119	16.4739	241646	73312.1	193236	NA	NA	NA	#VALUE!	NA	NA	NA	NA	NA	NA	NA	NA	NA	NA	9218.57	3735.29	3533.35	#VALUE!	#VALUE!	#VALUE!
ENSG00000091409	integrin, alpha 6 [Source:HGNC Symbol;Acc:6142]	ITGA6	1.47538	5.63145	7.37035	NA	17.0909	8.67846	3.89324	12.4751	1.5918	40.4788	621966	724997	1.24299e+06	NA	535459	0.0206365	33.5885	NA	0.0183781	NA	NA	NA	NA	NA	NA	NA	NA	71667.8	186219	99637.7	#VALUE!	13228.1	#VALUE!
ENSG00000091436	Mitogen-activated protein kinase kinase kinase MLT [Source:UniProtKB/Swiss-Prot;Acc:Q9NYL2]		54.8802	9.72569	14.3583	NA	14.8811	9.42199	41.2769	13.0436	6.07451	18.5225	1.01646e+06	358594	367894	NA	907166	NA	#VALUE!	0.0209466	NA	NA	NA	NA	NA	NA	NA	NA	NA	107881	8687.52	28204.9	#VALUE!	48976.4	#VALUE!
ENSG00000091483	fumarate hydratase [Source:HGNC Symbol;Acc:3700]	FH	12.7582	23.5568	12.982	NA	209.967	71.6232	46.1584	55.8495	49.3524	98.3884	1.24569e+07	2.06476e+07	1.28681e+07	NA	2.08414e+07	0.0113702	60.9616	0.00628498	0.00781134	0.0642514	NA	NA	NA	NA	NA	NA	NA	173922	447321	230407	#VALUE!	211827	#VALUE!
ENSG00000091490	sel-1 suppressor of lin-12-like 3 (C. elegans) [Source:HGNC Symbol;Acc:29108]	SEL1L3	NA	NA	NA	NA	6.49559	15.3217	8.75694	7.40619	35.4464	37.3878	NA	NA	NA	NA	11725.7	NA	#VALUE!	NA	NA	NA	NA	NA	NA	NA	NA	NA	NA	#VALUE!	#VALUE!	#VALUE!	#VALUE!	313.623	#VALUE!
ENSG00000091513	transferrin [Source:HGNC Symbol;Acc:11740]	TF	NA	NA	NA	NA	22.2959	0	0	0	0	0.0090709	NA	NA	NA	NA	38896.1	NA	#VALUE!	NA	NA	NA	NA	NA	NA	NA	NA	NA	NA	#VALUE!	#VALUE!	#VALUE!	#VALUE!	4.28801e+06	#VALUE!
ENSG00000091527	CDV3 homolog (mouse) [Source:HGNC Symbol;Acc:26928]	CDV3	33.3429	31.0131	42.2283	88.8998	53.605	44.6578	46.2596	66.1981	50.7854	72.9995	1.74316e+07	1.26094e+07	2.87078e+07	1.7316e+06	6.31352e+07	0.0156453	44.3039	0.0152132	0.0124436	0.116584	3.90932	3.80014	4.02339	2.48054	4.26206	0.189504	3.90932	390337	272579	433665	34096.3	864872	390337
ENSG00000091542	alkB, alkylation repair homolog 5 (E. coli) [Source:HGNC Symbol;Acc:25996]	ALKBH5	26.7256	54.3193	42.1746	NA	49.9975	45.3304	22.8974	39.7663	29.1378	54.9725	410773	525066	675594	NA	1.30413e+06	NA	#VALUE!	0.0295019	NA	NA	NA	NA	NA	NA	NA	NA	NA	9061.76	22931.2	16989.1	#VALUE!	23723.3	#VALUE!
ENSG00000091622	PITPNM family member 3 [Source:HGNC Symbol;Acc:21043]	PITPNM3	NA	NA	NA	NA	1.66171	1.58544	0.504947	2.91529	0.822269	6.34624	NA	NA	NA	NA	1118.48	NA	#VALUE!	NA	NA	NA	NA	NA	NA	NA	NA	NA	NA	#VALUE!	#VALUE!	#VALUE!	#VALUE!	176.243	#VALUE!
ENSG00000091640	sperm associated antigen 7 [Source:HGNC Symbol;Acc:11216]	SPAG7	4.78366	12.842	3.60208	25.3699	35.2412	19.2064	13.9556	20.2152	17.0237	33.4368	246019	373831	333806	50229.7	1.32991e+07	0.0416478	16.6431	0.0521149	0.0523348	0.00925834	3.32179	3.07462	3.57752	1.90722	4.18735	0.261189	3.32179	12809.2	26787.2	16512.6	2950.58	397737	16512.6
ENSG00000091651	origin recognition complex, subunit 6 [Source:HGNC Symbol;Acc:17151]	ORC6	NA	NA	NA	NA	35.814	15.0343	18.726	19.1212	16.3155	22.8006	NA	NA	NA	NA	1.89397e+06	NA	#VALUE!	0.120952	NA	NA	NA	NA	NA	NA	NA	NA	NA	#VALUE!	#VALUE!	#VALUE!	#VALUE!	83066.5	#VALUE!
ENSG00000091656	zinc finger homeobox 4 [Source:HGNC Symbol;Acc:30939]	ZFHX4	NA	NA	NA	NA	3.23302	4.8787	2.20952	0.912237	0.0103796	0.00517011	NA	NA	NA	NA	4146.01	NA	#VALUE!	NA	NA	NA	NA	NA	NA	NA	NA	NA	NA	#VALUE!	#VALUE!	#VALUE!	#VALUE!	801918	#VALUE!
ENSG00000091732	zinc finger, C3HC-type containing 1 [Source:HGNC Symbol;Acc:29913]	ZC3HC1	3.04196	7.04073	3.661	NA	43.153	8.77035	5.33345	5.61772	10.4539	19.3732	102299	84888	157453	NA	398006	0.0268971	25.7703	0.030482	0.0267783	0.155905	NA	NA	NA	NA	NA	NA	NA	11664.2	15916.2	28027.9	#VALUE!	20544.2	#VALUE!
ENSG00000091986	coiled-coil domain containing 80 [Source:HGNC Symbol;Acc:30649]	CCDC80	NA	NA	NA	NA	18.6973	4.09969	1.49144	5.82785	0.564363	29.2416	NA	NA	NA	NA	66919.3	NA	#VALUE!	NA	NA	NA	NA	NA	NA	NA	NA	NA	NA	#VALUE!	#VALUE!	#VALUE!	#VALUE!	2288.5	#VALUE!
ENSG00000092010	proteasome (prosome, macropain) activator subunit 1 (PA28 alpha) [Source:HGNC Symbol;Acc:9568]	PSME1	44.7779	45.6187	45.0763	114.129	58.9281	56.3111	48.3094	45.7939	94.6135	70.6337	2.6407e+07	2.47961e+07	3.29442e+07	3.1436e+07	3.09902e+07	0.0147001	47.1525	0.00554096	0.01138	0.245794	3.93479	3.89937	4.02796	3.60416	3.88503	0.0410385	3.89937	468949	513276	719402	332257	438745	468949
ENSG00000092020	protein phosphatase 2, regulatory subunit B'', gamma [Source:HGNC Symbol;Acc:17485]	PPP2R3C	NA	NA	NA	NA	6.03346	21.165	23.2252	31.3042	27.185	14.3493	NA	NA	NA	NA	153638	NA	#VALUE!	NA	NA	NA	NA	NA	NA	NA	NA	NA	NA	#VALUE!	#VALUE!	#VALUE!	#VALUE!	10707	#VALUE!
ENSG00000092036	HAUS augmin-like complex, subunit 4 [Source:HGNC Symbol;Acc:20163]	HAUS4	15.5618	6.93398	22.6163	NA	11.613	28.219	39.9713	57.789	24.2241	43.4838	94920.9	196653	137724	NA	53957	NA	#VALUE!	0.0228987	NA	NA	NA	NA	NA	NA	NA	NA	NA	3363.72	4919.86	2383.23	#VALUE!	1240.85	#VALUE!
ENSG00000092094	O-sialoglycoprotein endopeptidase [Source:HGNC Symbol;Acc:18028]	OSGEP	7.83303	2.7394	2.19059	10.4204	31.805	16.7932	32.4226	8.5168	30.6804	44.0419	536324	362374	311741	276610	3.24749e+06	0.0122769	56.4595	0.00585065	0.00882506	0.125206	2.92192	3.20793	3.23966	2.51041	3.09548	0.0995305	3.09548	31936.9	11176.6	36603	9015.87	73736.3	31936.9
ENSG00000092098	ring finger protein 31 [Source:HGNC Symbol;Acc:16031]	RNF31	NA	NA	NA	NA	639.329	1.7704	4.87142	4.25148	88.2244	40.1657	NA	NA	NA	NA	157732	NA	#VALUE!	NA	NA	NA	NA	NA	NA	NA	NA	NA	NA	#VALUE!	#VALUE!	#VALUE!	#VALUE!	3927.04	#VALUE!
ENSG00000092108	sec1 family domain containing 1 [Source:HGNC Symbol;Acc:20726]	SCFD1	22.1679	16.4204	32.1998	9.19713	22.3677	44.1322	38.6278	84.3908	62.4255	40.1485	3.77481e+06	2.20614e+06	4.18444e+06	3.23198e+06	2.01622e+06	0.0147074	47.1291	0.0133242	0.0113842	0.0816639	3.39552	3.2926	3.27813	3.71016	3.11926	0.0654036	3.2926	85534	57112.8	49584.1	51773.4	50219.1	51773.4
ENSG00000092140	G2/M-phase specific E3 ubiquitin protein ligase [Source:HGNC Symbol;Acc:20338]	G2E3	NA	NA	NA	NA	12.1906	18.9206	19.0374	34.3852	10.5307	5.98839	NA	NA	NA	NA	27767.9	NA	#VALUE!	NA	NA	NA	NA	NA	NA	NA	NA	NA	NA	#VALUE!	#VALUE!	#VALUE!	#VALUE!	4636.95	#VALUE!
ENSG00000092148	HECT domain containing 1 [Source:HGNC Symbol;Acc:20157]	HECTD1	12.9974	15.2992	19.9153	3.07558	5.34319	40.4388	40.882	52.1723	81.8748	56.8191	765477	708388	609603	4833.24	455100	0.0454359	15.2555	0.0194147	0.061224	1.75994	3.41765	3.31317	3.13343	1.84388	3.57788	0.228061	3.31317	18929.3	17327.6	11684.4	59.0321	8009.63	11684.4
ENSG00000092201	suppressor of Ty 16 homolog (S. cerevisiae) [Source:HGNC Symbol;Acc:11465]	SUPT16H	5.47259	5.88087	4.51321	9.8251	38.5772	15.4047	23.9732	14.7646	42.2513	81.3726	1.12396e+07	7.91744e+06	9.2812e+06	201972	7.91537e+06	0.0148039	46.8219	0.0135766	0.0114794	0.0882801	4.47972	4.29631	4.48028	2.48012	3.47931	0.225596	4.29631	729620	330262	628612	4780.26	97273.1	330262
ENSG00000092203	TOX high mobility group box family member 4 [Source:HGNC Symbol;Acc:20161]	TOX4	5.76447	4.90416	6.30727	7.18093	12.6022	13.868	17.1302	13.0921	28.961	44.2929	2.0604e+06	1.19953e+06	1.47307e+06	45628.2	1.28674e+06	0.033096	20.9435	NA	0.0369347	NA	4.0658	3.90105	3.88099	2.31566	3.52165	0.201032	3.88099	148572	70024.2	112516	1575.5	29050.7	70024.2
ENSG00000092208	gem (nuclear organelle) associated protein 2 [Source:HGNC Symbol;Acc:10884]	GEMIN2	NA	NA	NA	NA	22.0898	11.4529	17.6069	15.2323	14.7848	15.3552	NA	NA	NA	NA	1.95051e+06	0.0151747	45.678	0.0106634	0.0119195	0.0528737	NA	NA	NA	NA	NA	NA	NA	#VALUE!	#VALUE!	#VALUE!	#VALUE!	127026	#VALUE!
ENSG00000092439	transient receptor potential cation channel, subfamily M, member 7 [Source:HGNC Symbol;Acc:17994]	TRPM7	NA	NA	NA	NA	48.382	33.6624	11.3331	12.6897	38.075	14.2386	NA	NA	NA	NA	82602	0.0280372	24.7224	NA	0.0284601	NA	NA	NA	NA	NA	NA	NA	NA	#VALUE!	#VALUE!	#VALUE!	#VALUE!	5801.27	#VALUE!
ENSG00000092445	TYRO3 protein tyrosine kinase [Source:HGNC Symbol;Acc:12446]	TYRO3	NA	NA	NA	NA	8.75862	10.941	4.96139	5.76905	13.953	30.2925	NA	NA	NA	NA	34478.5	NA	#VALUE!	NA	NA	NA	NA	NA	NA	NA	NA	NA	NA	#VALUE!	#VALUE!	#VALUE!	#VALUE!	1138.18	#VALUE!
ENSG00000092470	WD repeat domain 76 [Source:HGNC Symbol;Acc:25773]	WDR76	NA	NA	NA	NA	13.732	6.79006	6.1968	6.93125	9.79641	27.9752	NA	NA	NA	NA	776832	NA	#VALUE!	NA	NA	NA	NA	NA	NA	NA	NA	NA	NA	#VALUE!	#VALUE!	#VALUE!	#VALUE!	27768.6	#VALUE!
ENSG00000092531	synaptosomal-associated protein, 23kDa [Source:HGNC Symbol;Acc:11131]	SNAP23	18.6871	19.1961	12.1712	21.6476	231.064	43.5046	45.5822	33.1842	35.5722	29.1675	3.80153e+06	3.22841e+06	1.71685e+06	2.72784e+06	1.81737e+07	0.0269768	25.6942	0.0253183	0.0268181	0.0631299	3.73356	3.65092	3.57455	3.52555	3.32086	0.0437233	3.57455	87382.3	70826.2	51737	76684.5	623079	76684.5
ENSG00000092621	phosphoglycerate dehydrogenase [Source:HGNC Symbol;Acc:8923]	PHGDH	28.3558	34.088	28.322	22.7195	706.793	23.2197	23.4695	18.2837	35.7201	278.453	3.83418e+07	4.19115e+07	4.99624e+07	1.69426e+07	5.9059e+07	0.0130136	53.2634	NA	0.00957413	NA	4.2426	4.20131	4.35809	3.98416	3.03357	0.135581	4.20131	1.65126e+06	1.78578e+06	2.73262e+06	474315	212097	1.65126e+06
ENSG00000092820	ezrin [Source:HGNC Symbol;Acc:12691]	EZR	28.4809	35.4051	150.097	NA	163.883	33.4511	25.8754	165.189	69.5348	117.814	3.21768e+07	3.40583e+07	4.37795e+07	NA	3.2572e+07	0.0115727	59.8949	0.00752321	0.00802738	0.0212226	NA	NA	NA	NA	NA	NA	NA	961904	1.31624e+06	265027	#VALUE!	276469	#VALUE!
ENSG00000092841	myosin, light chain 6, alkali, smooth muscle and non-muscle [Source:HGNC Symbol;Acc:7587]	MYL6	196.878	352.656	284.053	907.899	365.701	516.003	227.628	420.832	544.375	1103.48	8.39199e+07	1.14264e+08	8.35386e+07	4.93469e+07	6.35776e+07	0.0175435	39.5103	NA	0.0146456	NA	3.86998	3.75087	3.7088	2.97553	3.48049	0.099645	3.7088	162634	501977	198508	90648.7	57615.6	162634
ENSG00000092847	eukaryotic translation initiation factor 2C, 1 [Source:HGNC Symbol;Acc:3262]	EIF2C1	NA	NA	NA	NA	51.6228	4.08629	4.63775	3.11622	4.19038	11.0477	NA	NA	NA	NA	246794	0.0101962	67.9808	NA	0.0067176	NA	NA	NA	NA	NA	NA	NA	NA	#VALUE!	#VALUE!	#VALUE!	#VALUE!	22339	#VALUE!
ENSG00000092853	claspin [Source:HGNC Symbol;Acc:19715]	CLSPN	3.56547	2.0807	0.847912	NA	4.78275	1.76346	7.29044	2.64338	7.93346	24.9655	284972	274381	309745	NA	200166	NA	#VALUE!	NA	NA	NA	NA	NA	NA	NA	NA	NA	NA	161598	37635.7	117178	#VALUE!	8017.72	#VALUE!
ENSG00000092929	unc-13 homolog D (C. elegans) [Source:HGNC Symbol;Acc:23147]	UNC13D	6.68994	0.331342	4.00767	NA	5.55082	0.284752	5.08592	3.87141	6.3704	19.893	1.7338e+06	238209	515565	NA	1.17457e+06	0.0313051	22.1417	NA	0.0338932	NA	NA	NA	NA	NA	NA	NA	NA	6.0888e+06	46836.9	133173	#VALUE!	59044.5	#VALUE!
ENSG00000092964	dihydropyrimidinase-like 2 [Source:HGNC Symbol;Acc:3014]	DPYSL2	26.2305	24.4684	26.1504	1.92458	25.3627	16.5848	17.0859	18.8432	4.24027	36.0173	1.51665e+07	8.08071e+06	5.56597e+06	187703	1.08838e+07	0.0170081	40.7539	0.00997076	0.0140051	0.169825	3.98905	3.74581	3.55503	3.2161	3.85955	0.0819761	3.74581	914484	472946	295383	44266.7	302183	302183
ENSG00000092969	transforming growth factor, beta 2 [Source:HGNC Symbol;Acc:11768]	TGFB2	25.0986	13.0351	2.81847	NA	121.654	34.8063	73.4861	5.1527	2.44454	5.9806	732460	369331	191928	NA	2.12617e+06	NA	#VALUE!	NA	NA	NA	NA	NA	NA	NA	NA	NA	NA	21043.9	5025.86	37248.1	#VALUE!	355512	#VALUE!
ENSG00000092978	G patch domain containing 2 [Source:HGNC Symbol;Acc:25499]	GPATCH2	NA	NA	NA	NA	4.4191	7.27029	6.54543	7.43077	9.15065	4.39141	NA	NA	NA	NA	135898	NA	#VALUE!	NA	NA	NA	NA	NA	NA	NA	NA	NA	NA	#VALUE!	#VALUE!	#VALUE!	#VALUE!	30946.3	#VALUE!
ENSG00000093000	nucleoporin 50kDa [Source:HGNC Symbol;Acc:8065]	NUP50	4.66824	1.93362	1.97663	NA	5.02386	5.31076	11.1366	8.12164	18.937	74.0697	2.62159e+06	1.10047e+06	1.44986e+06	NA	6.99507e+06	0.026556	26.1014	0.0284751	0.0261131	0.0994273	NA	NA	NA	NA	NA	NA	NA	493637	98815.2	178518	#VALUE!	94439	#VALUE!
ENSG00000093009	cell division cycle 45 homolog (S. cerevisiae) [Source:HGNC Symbol;Acc:1739]	CDC45	31.0419	9.54732	11.5523	NA	5.48871	8.38753	35.0172	10.7906	19.8642	32.9034	44193.3	42303.7	25856.2	NA	658735	0.0398186	17.4076	NA	0.0487887	NA	NA	NA	NA	NA	NA	NA	NA	5268.93	1208.08	2396.17	#VALUE!	20020.3	#VALUE!
ENSG00000093010	catechol-O-methyltransferase [Source:HGNC Symbol;Acc:2228]	COMT	22.9138	46.7106	39.0809	137.154	172.73	61.0259	27.9654	56.9724	343.031	78.0477	6.90209e+06	7.14925e+06	6.25395e+06	8.41491e+06	2.22501e+07	0.0144549	47.9524	0.0131888	0.0111215	0.0870225	3.63576	3.34173	3.36107	2.94472	3.26684	0.0747734	3.34173	113101	255646	109772	24531	285083	113101
ENSG00000093144	enoyl CoA hydratase domain containing 1 [Source:HGNC Symbol;Acc:21489]	ECHDC1	17.41	19.0138	11.1343	9.19329	14.4164	0	0	0	0	0	2.90432e+06	3.32275e+06	2.32342e+06	158462	1.54657e+07	0.0137944	50.2486	0.00358096	0.0104115	0.28753	3.35895	3.37914	3.45618	2.37316	4.16722	0.190976	3.37914	#DIV/0!	#DIV/0!	#DIV/0!	#DIV/0!	#DIV/0!	#DIV/0!
ENSG00000093167	leucine rich repeat (in FLII) interacting protein 2 [Source:HGNC Symbol;Acc:6703]	LRRFIP2	5.99353	9.78346	8.28583	NA	12.2676	24.8011	17.0854	23.6178	30.0197	22.4698	441575	641507	375456	NA	762626	0.024381	28.4298	0.0284751	0.0233712	0.214848	NA	NA	NA	NA	NA	NA	NA	17804.7	37547.1	15897.1	#VALUE!	33940.1	#VALUE!
ENSG00000093217	xylulokinase homolog (H. influenzae) [Source:HGNC Symbol;Acc:12839]	XYLB	NA	NA	NA	NA	24.8531	2.48794	10.4938	5.30733	3.41055	8.19359	NA	NA	NA	NA	411423	NA	#VALUE!	NA	NA	NA	NA	NA	NA	NA	NA	NA	NA	#VALUE!	#VALUE!	#VALUE!	#VALUE!	50212.8	#VALUE!
ENSG00000094631	histone deacetylase 6 [Source:HGNC Symbol;Acc:14064]	HDAC6	10.4871	4.58969	5.70069	NA	3.96403	12.0217	30.6169	24.9959	26.4973	54.226	378020	160149	209653	NA	131746	0.0173955	39.8463	0.0116549	0.014474	0.118667	NA	NA	NA	NA	NA	NA	NA	31444.8	5230.75	8387.51	#VALUE!	2429.57	#VALUE!
ENSG00000094804	cell division cycle 6 homolog (S. cerevisiae) [Source:HGNC Symbol;Acc:1744]	CDC6	NA	NA	NA	NA	5.75463	21.5161	40.589	23.6858	22.4134	102.431	NA	NA	NA	NA	47189.6	NA	#VALUE!	NA	NA	NA	NA	NA	NA	NA	NA	NA	NA	#VALUE!	#VALUE!	#VALUE!	#VALUE!	460.696	#VALUE!
ENSG00000094841	uracil phosphoribosyltransferase (FUR1) homolog (S. cerevisiae) [Source:HGNC Symbol;Acc:28334]	UPRT	NA	NA	NA	NA	21.8446	1.97431	3.62452	3.76914	4.00284	8.23489	NA	NA	NA	NA	699840	NA	#VALUE!	0.0246391	NA	NA	NA	NA	NA	NA	NA	NA	NA	#VALUE!	#VALUE!	#VALUE!	#VALUE!	84984.8	#VALUE!
ENSG00000094880	cell division cycle 23 homolog (S. cerevisiae) [Source:HGNC Symbol;Acc:1724]	CDC23	8.93292	8.72737	9.17127	NA	NA	14.3323	15.8508	17.1943	24.922	35.4009	666198	596744	705451	NA	NA	0.0196277	35.3147	0.00522556	0.0171878	0.503546	NA	NA	NA	NA	NA	NA	NA	46482.3	37647.5	41028.2	#VALUE!	#VALUE!	#VALUE!
ENSG00000094914	achalasia, adrenocortical insufficiency, alacrimia [Source:HGNC Symbol;Acc:13666]	AAAS	5.07487	3.8662	3.51431	NA	66.1325	13.7643	13.3915	8.36383	37.3898	40.7451	1.10836e+06	1.2373e+06	1.53063e+06	NA	4.85937e+06	0.0216028	32.086	0.0190737	0.0194659	0.0165093	NA	NA	NA	NA	NA	NA	NA	80524.3	92394.3	183006	#VALUE!	119263	#VALUE!
ENSG00000094916	chromobox homolog 5 [Source:HGNC Symbol;Acc:1555]	CBX5	22.0086	20.2346	16.8528	13.6652	253.412	24.2839	23.8124	15.5204	24.0637	97.233	1.06687e+07	1.27166e+07	9.40416e+06	6.1955e+06	8.70336e+07	0.0259144	26.7475	0.0326688	0.0253352	0.308706	4.09345	4.2062	4.15457	4.06439	3.94379	0.0243398	4.09345	439333	534034	605922	257463	895103	534034
ENSG00000094975	chromosome 1 open reading frame 9 [Source:HGNC Symbol;Acc:1240]	C1orf9	NA	NA	NA	NA	4.55691	17.1804	9.82977	10.4983	16.9585	4.21289	NA	NA	NA	NA	22073.4	NA	#VALUE!	NA	NA	NA	NA	NA	NA	NA	NA	NA	NA	#VALUE!	#VALUE!	#VALUE!	#VALUE!	5239.49	#VALUE!
ENSG00000095002	mutS homolog 2, colon cancer, nonpolyposis type 1 (E. coli) [Source:HGNC Symbol;Acc:7325]	MSH2	46.2402	33.2492	35.5703	7.34703	7.9235	21.72	35.754	33.2645	26.8546	38.0336	5.22011e+06	4.43618e+06	5.35791e+06	938631	2.91936e+06	0.015761	43.9785	0.0113823	0.0125638	0.0497382	3.24683	3.31939	3.37208	3.30055	3.76054	0.0607459	3.31939	240336	124075	161070	34952.3	76757.4	124075
ENSG00000095015	mitogen-activated protein kinase kinase kinase 1 [Source:HGNC Symbol;Acc:6848]	MAP3K1	NA	NA	NA	NA	18.672	5.81981	5.62274	12.8117	3.61065	2.3513	NA	NA	NA	NA	5510.11	NA	#VALUE!	NA	NA	NA	NA	NA	NA	NA	NA	NA	NA	#VALUE!	#VALUE!	#VALUE!	#VALUE!	2343.43	#VALUE!
ENSG00000095059	deoxyhypusine synthase [Source:HGNC Symbol;Acc:2869]	DHPS	8.31639	14.0517	13.9849	37.9712	6.62033	18.6453	11.5737	22.1954	33.0292	35.7268	837488	1.17969e+06	1.08332e+06	198752	1.68484e+06	0.026955	25.715	0.0240117	0.0268071	0.117671	3.42784	3.34884	3.3139	2.14366	3.83048	0.19682	3.34884	44916.9	101929	48808.1	6017.46	47159	47159
ENSG00000095066	hook homolog 2 (Drosophila) [Source:HGNC Symbol;Acc:19885]	HOOK2	0.536939	0.488229	5.59553	18.2989	5.87672	0.853216	0.5325	4.71268	25.7923	2.68963	110425	98937.6	237656	191236	116406	NA	#VALUE!	NA	NA	NA	NA	NA	NA	NA	NA	NA	NA	129422	185798	50429.1	7414.47	43279.5	50429.1
ENSG00000095139	archain 1 [Source:HGNC Symbol;Acc:649]	ARCN1	21.6398	27.3648	38.0198	NA	19.3928	35.1465	19.9458	47.0562	114.335	50.4428	6.17252e+06	7.53479e+06	6.28844e+06	NA	1.64157e+07	0.0155823	44.4831	0.0144685	0.0123978	0.087165	NA	NA	NA	NA	NA	NA	NA	175623	377763	133637	#VALUE!	325432	#VALUE!
ENSG00000095203	erythrocyte membrane protein band 4.1 like 4B [Source:HGNC Symbol;Acc:19818]	EPB41L4B	NA	NA	NA	NA	10.7858	1.96495	6.5174	6.22566	5.29577	1.61242	NA	NA	NA	NA	48119.6	NA	#VALUE!	NA	NA	NA	NA	NA	NA	NA	NA	NA	NA	#VALUE!	#VALUE!	#VALUE!	#VALUE!	29843.1	#VALUE!
ENSG00000095209	transmembrane protein 38B [Source:HGNC Symbol;Acc:25535]	TMEM38B	NA	NA	NA	NA	34.602	32.8727	26.2519	28.5168	30.1935	22.7373	NA	NA	NA	NA	4.81727e+06	NA	#VALUE!	NA	NA	NA	NA	NA	NA	NA	NA	NA	NA	#VALUE!	#VALUE!	#VALUE!	#VALUE!	211866	#VALUE!
ENSG00000095261	proteasome (prosome, macropain) 26S subunit, non-ATPase, 5 [Source:HGNC Symbol;Acc:9563]	PSMD5	12.2172	4.58681	13.0899	6.91464	28.9097	16.5847	18.3268	20.0181	21.898	59.8787	6.80727e+06	8.7328e+06	6.05237e+06	2.6861e+06	9.39194e+06	0.0129083	53.698	0.00922397	0.00946781	0.0102646	3.85407	4.38771	3.77305	3.69742	3.61978	0.0786624	3.77305	410455	476504	302345	122664	156849	302345
ENSG00000095319	nucleoporin 188kDa [Source:HGNC Symbol;Acc:17859]	NUP188	15.6748	16.8686	9.28819	NA	28.2096	18.0673	40.7144	13.1089	41.9957	121.382	711473	732484	581767	NA	304999	0.0347824	19.9281	NA	0.0404957	NA	NA	NA	NA	NA	NA	NA	NA	39379	17990.8	44379.5	#VALUE!	2512.72	#VALUE!
ENSG00000095321	carnitine O-acetyltransferase [Source:HGNC Symbol;Acc:2342]	CRAT	NA	NA	NA	NA	10.3862	7.05356	1.33503	0	9.09227	35.5488	NA	NA	NA	NA	1.35311e+06	0.0174559	39.7086	0.0108667	0.0145048	0.153146	NA	NA	NA	NA	NA	NA	NA	#VALUE!	#VALUE!	#VALUE!	#VALUE!	38063.3	#VALUE!
ENSG00000095380	N-acetylneuraminic acid synthase [Source:HGNC Symbol;Acc:19237]	NANS	6.93819	30.75	111.652	53.6275	12.2596	20.2314	10.9162	71.3818	60.3598	62.9433	8.24724e+06	9.46007e+06	2.17675e+07	1.47322e+07	9.71299e+06	0.00996232	69.5769	0.00635858	0.00646296	0.00439412	4.07126	3.48425	3.28614	3.43508	3.89508	0.0915016	3.48425	407646	866608	304944	244074	154313	304944
ENSG00000095383	TBC1 domain family, member 2 [Source:HGNC Symbol;Acc:18026]	TBC1D2	3.48688	2.74255	20.4999	NA	12.6108	1.78231	6.69614	20.5504	1.18724	21.3113	346234	305804	1.32697e+06	NA	430574	0.0203728	34.0231	NA	0.0180626	NA	NA	NA	NA	NA	NA	NA	NA	194262	45668.7	64571.3	#VALUE!	20204	#VALUE!
ENSG00000095485	CWF19-like 1, cell cycle control (S. pombe) [Source:HGNC Symbol;Acc:25613]	CWF19L1	2.74886	3.78955	6.32475	6.94319	187.969	12.5212	6.50279	16.3388	36.0313	46.6382	574845	429665	504458	67720.1	2.01299e+06	0.016758	41.3621	0.0162394	0.0137109	0.106433	3.54099	3.27513	3.12237	2.20975	2.25034	0.212472	3.12237	45909.7	66074	30874.9	1879.48	43161.8	43161.8
ENSG00000095564	BTAF1 RNA polymerase II, B-TFIID transcription factor-associated, 170kDa (Mot1 homolog, S. cerevisiae) [Source:HGNC Symbol;Acc:17307]	BTAF1	9.93602	14.2446	18.5088	1.30967	20.1661	19.1971	12.7907	22.0124	11.7543	15.2399	61945.6	135848	126814	4088.44	175635	0.0242089	28.6319	0.0164718	0.0229343	0.272034	2.17353	2.35813	2.21452	1.87313	2.31872	0.0873597	2.21452	3226.82	10620.9	5761.03	347.825	11524.7	5761.03
ENSG00000095787	WW domain containing adaptor with coiled-coil [Source:HGNC Symbol;Acc:17327]	WAC	NA	NA	NA	NA	25.1525	26.1168	38.4911	28.8382	49.9226	83.8931	NA	NA	NA	NA	284540	0.0303367	22.8485	0.0259752	0.0316719	0.239799	NA	NA	NA	NA	NA	NA	NA	#VALUE!	#VALUE!	#VALUE!	#VALUE!	3391.7	#VALUE!
ENSG00000095794	cAMP responsive element modulator [Source:HGNC Symbol;Acc:2352]	CREM	5.46621	3.17285	4.47564	NA	NA	13.0975	11.9626	10.5754	19.5977	32.3212	2.33417e+06	1.50576e+06	2.71217e+06	NA	NA	NA	#VALUE!	NA	NA	NA	NA	NA	NA	NA	NA	NA	NA	178215	125872	256461	#VALUE!	#VALUE!	#VALUE!
ENSG00000095906	nucleotide binding protein 2 [Source:HGNC Symbol;Acc:8042]	NUBP2	25.3113	19.0258	10.3999	60.356	55.2275	14.8999	21.3204	6.52664	55.6719	88.8664	2.69739e+06	2.09561e+06	1.54701e+06	3.38976e+06	6.09311e+07	0.0228589	30.3229	0.0180537	0.0213316	0.137981	3.38173	3.39607	3.52657	3.10355	4.39678	0.138171	3.39607	181034	98291.1	237030	60888.1	685648	181034
ENSG00000095951	human immunodeficiency virus type I enhancer binding protein 1 [Source:HGNC Symbol;Acc:4920]	HIVEP1	NA	NA	NA	NA	3.87492	3.56998	4.52691	6.26779	5.48444	6.52282	NA	NA	NA	NA	15956.2	NA	#VALUE!	NA	NA	NA	NA	NA	NA	NA	NA	NA	NA	#VALUE!	#VALUE!	#VALUE!	#VALUE!	2446.21	#VALUE!
ENSG00000096060	FK506 binding protein 5 [Source:HGNC Symbol;Acc:3721]	FKBP5	2.13072	1.45862	3.80443	4.90813	26.3294	1.72655	2.02346	4.17225	11.0005	15.7888	321390	421936	523571	996707	1.39357e+06	0.0157739	43.9427	0.0562074	0.01257	1.83689	3.37302	3.65582	3.3332	3.50217	2.91821	0.0820975	3.37302	186146	208522	125489	90605.6	88263.3	125489
ENSG00000096063	SRSF protein kinase 1 [Source:HGNC Symbol;Acc:11305]	SRPK1	10.2991	0.821528	22.0636	8.64534	21.973	44.9293	34.8671	53.7799	35.3954	53.895	1.18664e+06	1.67058e+06	1.80784e+06	270908	2.24654e+06	0.0322198	21.5131	0.0228987	0.0353637	0.524708	3.56267	4.80939	3.41463	2.99719	3.51077	0.185986	3.51077	26411.2	47912.6	33615.6	7653.77	41683.6	33615.6
ENSG00000096070	bromodomain and PHD finger containing, 3 [Source:HGNC Symbol;Acc:14256]	BRPF3	NA	NA	NA	NA	2.89637	14.2851	8.14521	8.1663	14.8866	7.50644	NA	NA	NA	NA	61750.7	NA	#VALUE!	NA	NA	NA	NA	NA	NA	NA	NA	NA	NA	#VALUE!	#VALUE!	#VALUE!	#VALUE!	8226.36	#VALUE!
ENSG00000096080	mitochondrial ribosomal protein S18A [Source:HGNC Symbol;Acc:14515]	MRPS18A	NA	NA	NA	65.7043	36.9295	17.1317	22.7334	27.3265	40.505	35.6721	NA	NA	NA	2.27716e+06	9.8738e+06	NA	#VALUE!	0.0150248	NA	NA	NA	NA	NA	NA	NA	NA	NA	#VALUE!	#VALUE!	#VALUE!	56219.3	276793	#VALUE!
ENSG00000096384	heat shock protein 90kDa alpha (cytosolic), class B member 1 [Source:HGNC Symbol;Acc:5258]	HSP90AB1	110.883	106.053	117.271	393.553	11.4526	446.55	440.176	572.919	810.517	517.54	2.86333e+08	2.717e+08	2.85001e+08	1.52849e+08	4.83187e+06	0.0145373	47.6807	NA	0.0112524	NA	4.57134	4.5679	4.54499	3.74859	3.78454	0.102665	4.54499	641213	617253	497455	188582	9336.23	497455
ENSG00000096401	CDC5 cell division cycle 5-like (S. pombe) [Source:HGNC Symbol;Acc:1743]	CDC5L	16.9414	2.59514	17.8027	5.95816	17.6406	15.5322	14.9491	16.6783	9.91198	10.1236	3.76061e+06	3.2477e+06	3.40466e+06	1.81783e+06	5.7515e+06	0.022194	31.2313	0.0219016	0.0204637	0.0605254	3.68773	4.43884	3.62301	3.82587	3.85469	0.083256	3.82587	242117	217251	204137	183397	568128	217251
ENSG00000096433	inositol 1,4,5-trisphosphate receptor, type 3 [Source:HGNC Symbol;Acc:6182]	ITPR3	4.49792	24.5846	36.5164	2.14341	16.8505	10.9559	3.87222	16.2594	11.184	30.952	211522	486400	375942	2544.28	435965	0.0125968	55.0254	0.0284751	0.00916303	0.812933	2.76987	2.39386	2.11016	1.17199	2.51037	0.281612	2.39386	19306.7	125613	23121.5	227.493	14085.2	19306.7
ENSG00000096696	desmoplakin [Source:HGNC Symbol;Acc:3052]	DSP	NA	NA	29.5162	3.29648	7.18134	0.0245539	0.0258447	20.7207	28.3578	16.4723	NA	NA	2.78372e+06	451862	421710	0.0380344	18.2242	NA	0.0456795	NA	NA	NA	NA	NA	NA	NA	NA	#VALUE!	#VALUE!	134345	15934.3	25601.1	#VALUE!
ENSG00000096717	sirtuin 1 [Source:HGNC Symbol;Acc:14929]	SIRT1	11.1112	15.1198	7.16245	NA	3.69716	18.4084	13.9452	10.441	7.91887	13.423	167436	103626	87236.9	NA	417746	NA	#VALUE!	NA	NA	NA	NA	NA	NA	NA	NA	NA	NA	9095.6	7430.95	8355.22	#VALUE!	31121.6	#VALUE!
ENSG00000096746	heterogeneous nuclear ribonucleoprotein H3 (2H9) [Source:HGNC Symbol;Acc:5043]	HNRNPH3	16.9355	8.26126	9.50435	34.4386	105.421	18.8133	50.5992	26.4097	98.0926	510.377	4.14805e+07	2.24749e+07	2.54043e+07	2.82534e+07	1.91507e+07	0.0138362	50.0965	NA	0.0104841	NA	4.52706	4.57267	4.565	4.05204	3.39727	0.120908	4.52706	2.20485e+06	444175	961929	288028	37522.7	444175
ENSG00000096872	intraflagellar transport 74 homolog (Chlamydomonas) [Source:HGNC Symbol;Acc:21424]	IFT74	NA	NA	NA	NA	5.99355	3.29837	4.73906	8.47698	3.39706	2.84465	NA	NA	NA	NA	9391.02	NA	#VALUE!	NA	NA	NA	NA	NA	NA	NA	NA	NA	NA	#VALUE!	#VALUE!	#VALUE!	#VALUE!	3301.29	#VALUE!
ENSG00000096968	Janus kinase 2 [Source:HGNC Symbol;Acc:6192]	JAK2	NA	NA	NA	NA	1.79402	2.70776	2.95923	9.79888	4.90856	3.35059	NA	NA	NA	NA	212428	NA	#VALUE!	NA	NA	NA	NA	NA	NA	NA	NA	NA	NA	#VALUE!	#VALUE!	#VALUE!	#VALUE!	63400.2	#VALUE!
ENSG00000097007	c-abl oncogene 1, non-receptor tyrosine kinase [Source:HGNC Symbol;Acc:76]	ABL1	NA	NA	NA	NA	10.2645	10.4753	8.13883	3.64061	18.2012	64.2438	NA	NA	NA	NA	160587	NA	#VALUE!	NA	NA	NA	NA	NA	NA	NA	NA	NA	NA	#VALUE!	#VALUE!	#VALUE!	#VALUE!	2499.65	#VALUE!
ENSG00000097021	acyl-CoA thioesterase 7 [Source:HGNC Symbol;Acc:24157]	ACOT7	5.74022	20.0946	14.2886	22.0597	12.4551	21.5258	11.3835	19.2952	27.6117	42.833	7.91809e+06	1.45193e+07	9.66793e+06	142347	1.52752e+06	0.0135964	50.9802	0.00818665	0.0102298	0.0860066	4.27017	3.98934	3.96082	1.94022	3.21912	0.271175	3.96082	367842	1.27547e+06	501054	5155.3	35662.3	367842
ENSG00000097033	SH3-domain GRB2-like endophilin B1 [Source:HGNC Symbol;Acc:10833]	SH3GLB1	18.6804	15.0805	14.4513	NA	6.93434	36.4074	21.3465	37.079	15.5755	29.6684	4.91448e+06	7.77731e+06	5.11582e+06	NA	1.64214e+06	0.026802	25.8618	0.0259752	0.0267304	0.0317865	NA	NA	NA	NA	NA	NA	NA	134986	364337	137971	#VALUE!	55349.8	#VALUE!
ENSG00000097046	cell division cycle 7 homolog (S. cerevisiae) [Source:HGNC Symbol;Acc:1745]	CDC7	13.9481	7.91079	12.7023	NA	24.7608	9.19494	22.6593	21.8062	6.20521	17.5516	79211.1	82520.4	75088.3	NA	177208	NA	#VALUE!	NA	NA	NA	NA	NA	NA	NA	NA	NA	NA	8614.64	3641.79	3443.44	#VALUE!	10096.4	#VALUE!
ENSG00000099194	stearoyl-CoA desaturase (delta-9-desaturase) [Source:HGNC Symbol;Acc:10571]	SCD	27.195	62.7887	204.41	140.286	77.9103	101.768	44.7191	336.642	211.622	680.142	1.66611e+06	642459	2.73333e+06	277100	1.33629e+07	0.0565741	12.252	0.0992956	0.0860533	0.55743	3.52761	2.75035	2.86658	2.03601	3.9747	0.246501	2.86658	16371.7	14366.5	8119.4	1309.41	19647.2	14366.5
ENSG00000099203	transmembrane emp24 protein transport domain containing 1 [Source:HGNC Symbol;Acc:17291]	TMED1	7.35139	15.0012	12.1387	45.5155	27.6021	13.5961	6.43058	8.89186	27.2527	24.8801	2.45544e+06	2.75151e+06	2.63997e+06	4.42388e+06	7.58327e+06	0.0157653	43.9665	0.0155879	0.0125662	0.127196	3.71804	3.45773	3.53171	3.18193	3.6332	0.0586773	3.53171	180599	427880	296897	162328	304792	296897
ENSG00000099204	actin binding LIM protein 1 [Source:HGNC Symbol;Acc:78]	ABLIM1	3.15208	6.88514	13.5354	NA	19.643	11.1596	33.977	26.1739	11.9033	71.2948	50392.5	2950.96	8168.38	NA	2.58147e+06	NA	#VALUE!	0.0259752	NA	NA	NA	NA	NA	NA	NA	NA	NA	4515.62	86.8517	312.081	#VALUE!	36208.4	#VALUE!
ENSG00000099219	endoplasmic reticulum metallopeptidase 1 [Source:HGNC Symbol;Acc:23703]	ERMP1	3.96364	5.84926	33.2812	8.12992	33.7814	8.69766	3.4677	37.5509	31.9146	23.6735	126066	334017	462350	155400	822305	0.0194165	35.6989	0.0750017	0.0169285	2.44456	2.78647	3.04063	2.42673	2.56533	2.67032	0.0863675	2.67032	14494.2	96322.5	12312.6	4869.24	34735.3	14494.2
ENSG00000099246	RAB18, member RAS oncogene family [Source:HGNC Symbol;Acc:14244]	RAB18	11.7634	10.1155	24.7256	31.9735	44.6222	53.5877	55.2056	56.2448	67.5084	49.2403	7.30042e+06	6.19217e+06	7.15947e+06	1.08326e+07	1.27971e+07	0.0314679	22.0271	0.0174853	0.0339744	0.694104	4.28387	4.27791	3.95279	4.021	3.94861	0.0416102	4.021	136233	112166	127291	160463	259891	136233
ENSG00000099260	palmdelphin [Source:HGNC Symbol;Acc:15846]	PALMD	NA	NA	NA	NA	25.7882	0	0.226502	0	0.115142	11.0423	NA	NA	NA	NA	2.43507e+06	NA	#VALUE!	NA	NA	NA	NA	NA	NA	NA	NA	NA	NA	#VALUE!	#VALUE!	#VALUE!	#VALUE!	220522	#VALUE!
ENSG00000099284	H2A histone family, member Y2 [Source:HGNC Symbol;Acc:14453]	H2AFY2	11.376	NA	NA	6.24269	NA	2.13049	38.1122	3.00408	21.5543	0.159262	21531.5	NA	NA	1.72809e+06	NA	NA	#VALUE!	NA	NA	NA	NA	NA	NA	NA	NA	NA	NA	10106.3	#VALUE!	#VALUE!	80173.7	#VALUE!	#VALUE!
ENSG00000099290	family with sequence similarity 21, member A [Source:HGNC Symbol;Acc:23416]	FAM21A	NA	0.129006	NA	1.1431	NA	13.9253	12.4107	9.47572	11.1135	15.0068	NA	247062	NA	21276.8	NA	0.0279073	24.8374	0.0130431	0.028394	0.646185	NA	NA	NA	NA	NA	NA	NA	#VALUE!	19907.2	#VALUE!	1914.5	#VALUE!	#VALUE!
ENSG00000099308	microtubule associated serine/threonine kinase 3 [Source:HGNC Symbol;Acc:19036]	MAST3	NA	NA	NA	NA	5.04261	0.398125	0.316919	1.18814	1.69979	1.99224	NA	NA	NA	NA	10697.5	NA	#VALUE!	0.0228987	NA	NA	NA	NA	NA	NA	NA	NA	NA	#VALUE!	#VALUE!	#VALUE!	#VALUE!	5369.59	#VALUE!
ENSG00000099331	myosin IXB [Source:HGNC Symbol;Acc:7609]	MYO9B	6.85663	9.72156	10.8713	NA	2.96661	5.72165	3.27376	6.12891	5.4457	9.25274	107981	137813	138884	NA	309907	0.0246989	28.0639	0.0213965	0.0239021	0.105474	NA	NA	NA	NA	NA	NA	NA	18872.4	42096.3	22660.5	#VALUE!	33493.5	#VALUE!
ENSG00000099341	proteasome (prosome, macropain) 26S subunit, non-ATPase, 8 [Source:HGNC Symbol;Acc:9566]	PSMD8	56.6673	49.4599	63.2692	106.613	18.6998	50.3869	48.8672	66.8318	102.653	63.5037	6.72287e+06	5.90861e+06	4.42595e+06	5.40891e+06	1.05825e+07	0.0198418	34.9337	0.0111066	0.017455	0.267234	3.3675	3.37051	3.13809	2.99858	4.04603	0.118913	3.3675	133425	120912	66225.2	52691.2	166644	120912
ENSG00000099364	F-box and leucine-rich repeat protein 19 [Source:HGNC Symbol;Acc:25300]	FBXL19	NA	NA	NA	NA	3.39633	4.24858	10.5674	8.1037	54.3746	21.7166	NA	NA	NA	NA	5313.2	NA	#VALUE!	NA	NA	NA	NA	NA	NA	NA	NA	NA	NA	#VALUE!	#VALUE!	#VALUE!	#VALUE!	244.661	#VALUE!
ENSG00000099377	hydroxy-delta-5-steroid dehydrogenase, 3 beta- and steroid delta-isomerase 7 [Source:HGNC Symbol;Acc:18324]	HSD3B7	NA	NA	NA	NA	8.41151	2.43171	0.447009	5.48596	10.6405	7.22238	NA	NA	NA	NA	115950	NA	#VALUE!	NA	NA	NA	NA	NA	NA	NA	NA	NA	NA	#VALUE!	#VALUE!	#VALUE!	#VALUE!	16054.3	#VALUE!
ENSG00000099381	SET domain containing 1A [Source:HGNC Symbol;Acc:29010]	SETD1A	NA	NA	NA	NA	13.9256	0.1348	1.27802	0.272147	10.4304	12.0683	NA	NA	NA	NA	174682	NA	#VALUE!	0.0240117	NA	NA	NA	NA	NA	NA	NA	NA	NA	#VALUE!	#VALUE!	#VALUE!	#VALUE!	14474.5	#VALUE!
ENSG00000099385	B-cell CLL/lymphoma 7C [Source:HGNC Symbol;Acc:1006]	BCL7C	11.4338	3.21799	7.35228	NA	215.402	4.46441	8.56096	12.0645	8.48236	12.1995	1.38319e+06	1.72238e+06	1.35259e+06	NA	1.20413e+06	NA	#VALUE!	NA	NA	NA	NA	NA	NA	NA	NA	NA	NA	309825	201190	112113	#VALUE!	98703.2	#VALUE!
ENSG00000099622	cold inducible RNA binding protein [Source:HGNC Symbol;Acc:1982]	CIRBP	39.478	34.3365	33.5341	119.416	19.6129	25.9065	23.7485	22.1104	71.4726	47.8233	2.97512e+06	3.86006e+06	4.62503e+06	3.1316e+06	3.34576e+07	NA	#VALUE!	0.0150248	NA	NA	NA	NA	NA	NA	NA	NA	NA	114841	162539	209179	43815.4	699609	162539
ENSG00000099624	ATP synthase, H+ transporting, mitochondrial F1 complex, delta subunit [Source:HGNC Symbol;Acc:837]	ATP5D	NA	NA	NA	187.164	5.4269	16.1889	12.9967	33.432	102.249	123.718	NA	NA	NA	2.36275e+07	3.71838e+06	0.0120107	57.7108	0.0141424	0.00851675	0.236809	NA	NA	NA	NA	NA	NA	NA	#VALUE!	#VALUE!	#VALUE!	231078	30055.3	#VALUE!
ENSG00000099783	heterogeneous nuclear ribonucleoprotein M [Source:HGNC Symbol;Acc:5046]	HNRNPM	26.1361	18.2191	21.012	45.162	94.1282	14.0319	17.9643	15.2928	80.9498	104.867	2.48633e+07	2.78196e+07	2.74392e+07	3.98389e+07	2.27686e+07	0.0152932	45.324	0.00810954	0.0120338	0.165189	4.1595	4.36501	4.29708	4.12672	3.5648	0.0770535	4.1595	1.77191e+06	1.5486e+06	1.79425e+06	492143	217119	1.5486e+06
ENSG00000099795	NADH dehydrogenase (ubiquinone) 1 beta subcomplex, 7, 18kDa [Source:HGNC Symbol;Acc:7702]	NDUFB7	NA	NA	NA	266.833	83.0031	60.1754	37.8832	93.9442	114.762	209.535	NA	NA	NA	124165	5.26489e+06	NA	#VALUE!	0.0116549	NA	NA	NA	NA	NA	NA	NA	NA	NA	#VALUE!	#VALUE!	#VALUE!	1081.93	25126.6	#VALUE!
ENSG00000099797	trans-2,3-enoyl-CoA reductase [Source:HGNC Symbol;Acc:4551]	TECR	9.65013	20.3118	25.8642	80.2792	191.124	36.4353	12.2632	51.8906	51.7222	276.463	1.04217e+07	2.41945e+07	2.39753e+07	221303	4.53101e+07	0.0215693	32.1359	0.0154043	0.0194487	0.170247	4.36257	4.40513	4.29622	1.76954	3.70404	0.302105	4.29622	286034	1.97294e+06	462036	4278.68	163892	286034
ENSG00000099800	translocase of inner mitochondrial membrane 13 homolog (yeast) [Source:HGNC Symbol;Acc:11816]	TIMM13	7.77573	11.095	7.62132	61.6354	NA	5.61781	3.81077	4.94029	17.5633	44.8488	4.05307e+06	4.08115e+06	5.51045e+06	6.74213e+06	NA	0.0325254	21.311	0.0136984	0.0366496	0.966122	NA	NA	NA	NA	NA	NA	NA	721467	1.07095e+06	1.11541e+06	383876	#VALUE!	#VALUE!
ENSG00000099804	cell division cycle 34 homolog (S. cerevisiae) [Source:HGNC Symbol;Acc:1734]	CDC34	14.5443	31.299	22.0461	NA	65.3365	24.1802	7.18503	15.5189	32.2735	31.0439	682314	690689	500720	NA	2.59941e+06	NA	#VALUE!	0.045639	NA	NA	NA	NA	NA	NA	NA	NA	NA	28217.9	96128.9	32265.2	#VALUE!	83733.3	#VALUE!
ENSG00000099810	methylthioadenosine phosphorylase [Source:HGNC Symbol;Acc:7413]	MTAP	10.3935	12.3053	19.5236	NA	60.3548	41.6565	21.0945	37.941	7.64332	86.2155	7.85109e+06	2.04037e+07	1.35419e+07	NA	6.35776e+07	0.00918249	75.4858	0.00610776	0.00577872	0.0138505	NA	NA	NA	NA	NA	NA	NA	188472	967253	356921	#VALUE!	737427	#VALUE!
ENSG00000099812	chromosome 19 open reading frame 21 [Source:HGNC Symbol;Acc:27000]	C19orf21	9.43848	NA	8.22642	14.7166	6.59208	0.0601533	3.94328	4.30749	23.5302	29.9844	497174	NA	516193	567963	1.99195e+06	NA	#VALUE!	NA	NA	NA	NA	NA	NA	NA	NA	NA	NA	8.26511e+06	#VALUE!	119836	24137.6	66432.8	#VALUE!
ENSG00000099817	polymerase (RNA) II (DNA directed) polypeptide E, 25kDa [Source:HGNC Symbol;Acc:9192]	POLR2E	11.5459	14.6388	18.1868	60.5429	413.48	10.6312	6.59735	11.4084	32.0322	61.4479	5.73981e+06	4.82979e+06	5.09095e+06	4.16429e+06	1.75393e+07	0.0309031	22.4297	0.0275858	0.0327803	0.218658	4.17978	4.00173	3.93035	3.32079	3.11087	0.125373	3.93035	539902	732080	446246	130003	285434	446246
ENSG00000099821	polymerase (RNA) mitochondrial (DNA directed) [Source:HGNC Symbol;Acc:9200]	POLRMT	1.81101	2.31431	1.59306	5.83493	0.6743	10.3132	3.95956	6.44738	16.6925	20.2231	108385	140165	128942	12703	80783.6	0.0317061	21.8616	0.0183676	0.0351076	0.704659	3.27132	3.27649	3.40244	1.83215	3.57275	0.229022	3.27649	10509.3	35399.1	19999.2	760.999	3994.62	10509.3
ENSG00000099849	Ras association (RalGDS/AF-6) domain family (N-terminal) member 7 [Source:HGNC Symbol;Acc:1166]	RASSF7	NA	NA	NA	NA	18.4507	4.86154	2.19483	17.972	16.8013	8.84509	NA	NA	NA	NA	144039	NA	#VALUE!	NA	NA	NA	NA	NA	NA	NA	NA	NA	NA	#VALUE!	#VALUE!	#VALUE!	#VALUE!	16284.6	#VALUE!
ENSG00000099864	paralemmin [Source:HGNC Symbol;Acc:8594]	PALM	NA	NA	NA	NA	15.1002	0	1.80256	0	3.75782	11.1236	NA	NA	NA	NA	704929	NA	#VALUE!	0.0228987	NA	NA	NA	NA	NA	NA	NA	NA	NA	#VALUE!	#VALUE!	#VALUE!	#VALUE!	63372.4	#VALUE!
ENSG00000099889	armadillo repeat gene deleted in velocardiofacial syndrome [Source:HGNC Symbol;Acc:728]	ARVCF	NA	NA	NA	NA	12.2176	2.82491	10.9731	6.62483	20.0834	2.28686	NA	NA	NA	NA	92816.5	NA	#VALUE!	NA	NA	NA	NA	NA	NA	NA	NA	NA	NA	#VALUE!	#VALUE!	#VALUE!	#VALUE!	40586.9	#VALUE!
ENSG00000099899	TRM2 tRNA methyltransferase 2 homolog A (S. cerevisiae) [Source:HGNC Symbol;Acc:24974]	TRMT2A	6.24866	4.07815	4.61604	NA	24.9999	13.2583	24.4361	18.0833	31.6619	66.4096	284168	257195	346142	NA	392305	0.0250498	27.6707	0.0228987	0.0240774	0.0496145	NA	NA	NA	NA	NA	NA	NA	21433.2	10525.2	19141.5	#VALUE!	5907.36	#VALUE!
ENSG00000099901	RAN binding protein 1 [Source:HGNC Symbol;Acc:9847]	RANBP1	58.595	23.0349	26.5281	200.082	118.267	106.836	221.919	94.249	143.796	139.987	9.04973e+07	4.37327e+07	5.48682e+07	1.32726e+07	2.38116e+08	0.0125352	55.296	0.0102468	0.00910837	0.0479199	4.28419	4.37383	4.41103	2.91716	4.39934	0.159509	4.37383	847068	197066	582162	92301.4	1.70098e+06	582162
ENSG00000099904	zinc finger, DHHC-type containing 8 [Source:HGNC Symbol;Acc:18474]	ZDHHC8	NA	NA	NA	NA	2.82923	6.23826	12.4789	6.41841	22.5515	25.9408	NA	NA	NA	NA	34538.6	NA	#VALUE!	NA	NA	NA	NA	NA	NA	NA	NA	NA	NA	#VALUE!	#VALUE!	#VALUE!	#VALUE!	1331.44	#VALUE!
ENSG00000099910	kelch-like 22 (Drosophila) [Source:HGNC Symbol;Acc:25888]	KLHL22	NA	NA	NA	NA	4.00243	6.86025	17.6889	7.69876	16.1227	5.13654	NA	NA	NA	NA	38395	NA	#VALUE!	0.045639	NA	NA	NA	NA	NA	NA	NA	NA	NA	#VALUE!	#VALUE!	#VALUE!	#VALUE!	7474.87	#VALUE!
ENSG00000099917	mediator complex subunit 15 [Source:HGNC Symbol;Acc:14248]	MED15	12.5962	7.45566	8.79085	NA	2.56587	16.051	19.6844	17.3129	49.5646	51.2057	461553	431033	518916	NA	650193	0.0328041	21.1299	0.0521149	0.0367887	0.645148	NA	NA	NA	NA	NA	NA	NA	28755.4	21897.2	29972.8	#VALUE!	12697.7	#VALUE!
ENSG00000099940	synaptosomal-associated protein, 29kDa [Source:HGNC Symbol;Acc:11133]	SNAP29	8.20731	5.67169	7.5022	11.2968	17.8385	13.1388	21.0883	13.4178	18.3781	19.5742	2.42136e+06	1.3769e+06	1.76585e+06	708163	6.28321e+06	0.0400797	17.2942	0.0267634	0.0489195	0.93265	4.06411	3.97944	3.96602	3.39143	4.14107	0.0761158	3.97944	184291	65292	131605	38533	320994	131605
ENSG00000099942	v-crk sarcoma virus CT10 oncogene homolog (avian)-like [Source:HGNC Symbol;Acc:2363]	CRKL	9.58388	5.33213	9.4551	16.8761	190.695	4.7375	6.79765	8.54956	19.1785	24.5873	4.84556e+06	2.45912e+06	2.84866e+06	2.17186e+06	5.41511e+06	0.0214437	32.3241	0.0128074	0.0193862	0.276933	4.03045	3.99053	3.80563	3.43621	2.77992	0.143934	3.80563	1.02281e+06	361761	333194	113245	220240	333194
ENSG00000099949	leucine-zipper-like transcription regulator 1 [Source:HGNC Symbol;Acc:6742]	LZTR1	NA	NA	NA	NA	15.852	20.3783	20.3806	28.707	32.9777	34.4392	NA	NA	NA	NA	113625	NA	#VALUE!	NA	NA	NA	NA	NA	NA	NA	NA	NA	NA	#VALUE!	#VALUE!	#VALUE!	#VALUE!	3299.31	#VALUE!
ENSG00000099956	SWI/SNF related, matrix associated, actin dependent regulator of chromatin, subfamily b, member 1 [Source:HGNC Symbol;Acc:11103]	SMARCB1	56.0194	37.6634	42.7309	48.9948	26.2676	21.4717	31.3294	25.0344	58.7961	35.5488	1.82917e+06	1.21334e+06	1.07126e+06	487496	2.51073e+06	0.0168165	41.2182	0.0295019	0.0138233	0.659982	2.73601	2.73015	2.62124	2.21991	3.20247	0.129714	2.73015	85189.7	38728.4	42791.6	8291.3	70627.7	42791.6
ENSG00000099968	BCL2-like 13 (apoptosis facilitator) [Source:HGNC Symbol;Acc:17164]	BCL2L13	8.83203	20.7937	29.6186	8.49374	9.34575	25.7922	10.3691	46.3568	22.2384	22.8186	505504	689960	1.05222e+06	691438	1.14549e+06	0.013396	51.7429	0.00893848	0.00996758	0.0433193	2.88173	2.64496	2.67461	3.03472	3.21245	0.0832376	2.88173	19599.1	66540	22698.3	31092.1	50199.9	31092.1
ENSG00000099974	D-dopachrome tautomerase-like [Source:HGNC Symbol;Acc:33446]	DDTL	0.142615	NA	1.08635	NA	NA	0.699759	3.82843	3.7706	7.5664	8.15415	4.3724e+07	NA	4.54016e+07	NA	NA	0.0119904	57.8085	0.00826534	0.00849458	0.0096499	NA	NA	NA	NA	NA	NA	NA	6.24844e+07	#VALUE!	1.20409e+07	#VALUE!	#VALUE!	#VALUE!
ENSG00000099977	D-dopachrome tautomerase [Source:HGNC Symbol;Acc:2732]	DDT	26.5983	25.0248	26.9413	84.0273	NA	63.2744	71.6151	78.8464	48.522	139.887	4.3724e+07	2.33732e+07	4.54016e+07	4.60079e+06	NA	0.0119904	57.8085	NA	0.00849458	NA	NA	NA	NA	NA	NA	NA	NA	691022	326372	575823	94818.6	#VALUE!	#VALUE!
ENSG00000099984	glutathione S-transferase theta 2 [Source:HGNC Symbol;Acc:4642]	GSTT2	NA	NA	NA	NA	29.3169	1.08028	1.37094	1.80312	0	9.30245	NA	NA	NA	NA	1.52985e+07	NA	#VALUE!	NA	NA	NA	NA	NA	NA	NA	NA	NA	NA	#VALUE!	#VALUE!	#VALUE!	#VALUE!	1.64457e+06	#VALUE!
ENSG00000099991	calcineurin binding protein 1 [Source:HGNC Symbol;Acc:24187]	CABIN1	NA	NA	NA	NA	61.5874	2.91011	4.52614	2.01167	16.3857	17.4864	NA	NA	NA	NA	57779.7	NA	#VALUE!	NA	NA	NA	NA	NA	NA	NA	NA	NA	NA	#VALUE!	#VALUE!	#VALUE!	#VALUE!	3304.26	#VALUE!
ENSG00000099992	TBC1 domain family, member 10A [Source:HGNC Symbol;Acc:23609]	TBC1D10A	4.83122	2.44203	7.19027	NA	18.2304	3.18781	4.55528	13.6613	10.4352	3.71357	82300	41513	108495	NA	296677	NA	#VALUE!	0.0209466	NA	NA	NA	NA	NA	NA	NA	NA	NA	25817.1	9113.15	7941.78	#VALUE!	79889.9	#VALUE!
ENSG00000099995	splicing factor 3a, subunit 1, 120kDa [Source:HGNC Symbol;Acc:10765]	SF3A1	4.21286	2.84073	3.04849	8.62592	57.8356	9.94067	12.1772	16.9758	64.4552	144.206	5.76709e+06	5.91301e+06	5.98769e+06	3.16227e+06	1.21145e+07	0.019091	36.3075	0.0174853	0.016477	0.0424431	4.41307	4.59507	4.56986	3.84088	3.5978	0.108361	4.41307	580151	485580	352719	49061.5	84008	352719
ENSG00000100003	SEC14-like 2 (S. cerevisiae) [Source:HGNC Symbol;Acc:10699]	SEC14L2	27.3564	10.6454	33.5819	NA	10.9881	6.83225	8.12235	22.6661	4.19715	3.3095	188525	171627	316916	NA	99985.3	NA	#VALUE!	NA	NA	NA	NA	NA	NA	NA	NA	NA	NA	27593.5	21130.3	13981.9	#VALUE!	30211.6	#VALUE!
ENSG00000100014	sperm antigen with calponin homology and coiled-coil domains 1-like [Source:HGNC Symbol;Acc:29022]	SPECC1L	30.2071	22.2175	14.3859	2.75298	2.68978	16.1318	19.5646	9.67204	12.4971	8.76258	341394	225323	215179	7772.9	488703	NA	#VALUE!	0.0338041	NA	NA	NA	NA	NA	NA	NA	NA	NA	21162.8	11516.9	22247.5	621.976	55771.6	21162.8
ENSG00000100023	peptidylprolyl isomerase (cyclophilin)-like 2 [Source:HGNC Symbol;Acc:9261]	PPIL2	7.6539	4.19166	3.62909	14.2295	14.8418	4.77353	15.3193	5.1224	24.0042	13.4443	438728	394633	280676	417675	1.89128e+06	0.0374381	18.5145	0.045639	0.0453771	0.0110248	3.32352	3.53902	3.45362	3.03286	3.67048	0.0713478	3.45362	91908.6	25760.5	54793.9	17400.1	140675	54793.9
ENSG00000100028	small nuclear ribonucleoprotein D3 polypeptide 18kDa [Source:HGNC Symbol;Acc:11160]	SNRPD3	62.9793	23.3946	24.6669	172.841	9.29653	20.7518	65.2866	32.8443	130.918	148.115	4.27388e+07	4.25588e+07	4.31385e+07	2.07238e+07	5.51862e+06	0.0166492	41.6324	NA	0.0135758	NA	4.04941	4.47766	4.46053	3.29661	3.99129	0.118417	4.04941	2.05952e+06	651876	1.31342e+06	158296	37259	651876
ENSG00000100029	pescadillo homolog 1, containing BRCT domain (zebrafish) [Source:HGNC Symbol;Acc:8848]	PES1	14.6632	9.94462	7.19372	30.0705	15.0831	23.5109	25.7279	24.8606	73.3449	80.1386	5.21195e+06	4.05794e+06	3.89514e+06	3.62181e+06	544088	0.0189326	36.6113	0.0253183	0.0162619	0.381228	3.82388	3.88382	4.00668	3.35389	2.83028	0.135927	3.82388	221682	157725	156679	49380.5	6789.34	156679
ENSG00000100030	mitogen-activated protein kinase 1 [Source:HGNC Symbol;Acc:6871]	MAPK1	28.2428	18.5173	27.632	14.6128	1.16209	61.7606	97.592	64.9388	39.0525	48.0361	9.61466e+06	5.21511e+06	5.89935e+06	1.16083e+06	1.82563e+06	0.023473	29.5296	0.0158081	0.0219301	0.257705	3.89751	3.81517	3.69487	3.26552	4.56165	0.121618	3.81517	155676	53437.9	90844.7	29724.9	38005.3	53437.9
ENSG00000100033	proline dehydrogenase (oxidase) 1 [Source:HGNC Symbol;Acc:9453]	PRODH	NA	NA	NA	10.8774	NA	4.25279e-16	0.371984	0.429726	31.8163	0.114306	NA	NA	NA	71254.2	NA	NA	#VALUE!	NA	NA	NA	NA	NA	NA	NA	NA	NA	NA	#VALUE!	#VALUE!	#VALUE!	2239.55	#VALUE!	#VALUE!
ENSG00000100034	protein phosphatase, Mg2+/Mn2+ dependent, 1F [Source:HGNC Symbol;Acc:19388]	PPM1F	9.75664	8.94693	8.59533	NA	4.83289	8.19286	10.7108	31.4475	18.894	10.1495	2.60542e+06	2.03012e+06	1.41021e+06	NA	910638	0.0110966	62.4649	0.0105905	0.00757529	0.126924	NA	NA	NA	NA	NA	NA	NA	318011	189540	44843.2	#VALUE!	89722.5	#VALUE!
[truncated: 7,090 more rows]
