# Supplementary material for: In Silico Estimation of Translation Efficiency in Human Cell Lines: Potential Evidence for Widespread Translational Control
Source: PLoS One. 2013 Feb 27;8(2):e57625. doi: 10.1371/journal.pone.0057625 (PMC3584024; doi:10.1371/journal.pone.0057625)
Supplement: File S2 — A spreadsheet of the numeric results from the enrichment analysis, including those terms not passing Benjamini correction. Only those passing this filter are shown in the paper. (XLS) [file pone.0057625.s006.xls]

## Sheet: HeLa
Enrichment p-values are shown for all terms where p<0.05 in one or more cell lines. This spreadsheet shows p-values from DAVID that have not been corrected for multiple hypothesis testing.
HeLa Translation Efficiency
Biological Process
Term	Lowest Quintile TE	Q2	Q3	Q4	Highest Quintile TE
GO:0000059 protein import into nucleus, docking	0.00718493	0.199622	1	1	1
GO:0000075 cell cycle checkpoint	0.752446	0.38992	0.962281	0.583044	0.851805
GO:0000122 negative regulation of transcription from RNA polymerase II promoter	0.0305604	0.871324	0.788848	0.773057	0.992194
GO:0000226 microtubule cytoskeleton organization	0.0220351	0.737264	0.932125	0.624036	0.994054
GO:0000278 mitotic cell cycle	0.583095	0.912173	0.909318	0.173795	0.289887
GO:0000279 M phase	0.00736639	0.776776	0.876479	0.855888	0.888583
GO:0000302 response to reactive oxygen species	0.944733	0.99081	1	0.422384	0.0327601
GO:0000375 RNA splicing, via transesterification reactions	0.992293	0.190344	0.860863	0.580422	0.197178
GO:0000377 RNA splicing, via transesterification reactions with bulged adenosine as nucleophile	0.992293	0.190344	0.860863	0.580422	0.197178
GO:0000398 nuclear mRNA splicing, via spliceosome	0.992293	0.190344	0.860863	0.580422	0.197178
GO:0000726 non-recombinational repair	1	1	1	0.0342246	1
GO:0000902 cell morphogenesis	0.0224439	0.703708	0.97393	0.492398	0.976924
GO:0001101 response to acid	1	0.831716	1	0.502235	1
GO:0001568 blood vessel development	0.485101	0.342458	0.923285	0.619875	0.877207
GO:0001666 response to hypoxia	0.72391	0.859329	0.383926	0.951123	0.673382
GO:0001764 neuron migration	0.044911	1	0.815445	0.957735	1
GO:0001894 tissue homeostasis	0.916236	0.913861	0.693509	0.683741	1
GO:0001932 regulation of protein amino acid phosphorylation	0.9824	0.928222	0.488822	0.160606	0.912236
GO:0001944 vasculature development	0.485101	0.342458	0.923285	0.619875	0.877207
GO:0002009 morphogenesis of an epithelium	0.037154	0.885256	0.996059	0.744302	0.959067
GO:0002237 response to molecule of bacterial origin	0.991288	0.228097	0.948933	0.638202	0.793867
GO:0002475 antigen processing and presentation via MHC class Ib	1	1	1	1	1
GO:0002683 negative regulation of immune system process	0.568583	1	1	1	0.0158426
GO:0002684 positive regulation of immune system process	0.232662	0.531283	0.940056	0.979198	0.652825
GO:0002694 regulation of leukocyte activation	0.772658	0.901638	0.976492	1	0.00363787
GO:0002695 negative regulation of leukocyte activation	0.835102	1	1	1	0.00833524
GO:0003018 vascular process in circulatory system	1	0.789663	0.800021	1	0.39753
GO:0005977 glycogen metabolic process	0.916236	0.676777	0.399917	1	1
GO:0005996 monosaccharide metabolic process	0.99872	0.671932	0.140285	0.472422	0.482384
GO:0006006 glucose metabolic process	0.994456	0.727378	0.384044	0.359457	0.536388
GO:0006007 glucose catabolic process	0.990229	0.743744	0.767876	0.583044	0.342801
GO:0006073 cellular glucan metabolic process	0.916236	0.676777	0.399917	1	1
GO:0006081 cellular aldehyde metabolic process	1	1	0.740173	0.0745974	0.921436
GO:0006084 acetyl-CoA metabolic process	1	0.454703	0.859854	0.0581204	0.94177
GO:0006091 generation of precursor metabolites and energy	0.980032	0.547928	0.20959	0.486512	0.624293
GO:0006096 glycolysis	0.968618	0.735074	0.757101	0.744302	0.494009
GO:0006098 pentose-phosphate shunt	1	1	1	1	0.3217
GO:0006099 tricarboxylic acid cycle	1	0.324216	0.7806	0.167657	0.982281
GO:0006103 2-oxoglutarate metabolic process	1	0.562462	1	0.868919	0.851445
GO:0006112 energy reserve metabolic process	0.806457	0.80141	0.31963	0.957735	1
GO:0006119 oxidative phosphorylation	0.632656	0.942293	0.2292	0.773057	0.839755
GO:0006144 purine base metabolic process	1	0.892308	1	0.123754	0.879857
GO:0006163 purine nucleotide metabolic process	0.930259	0.863281	0.34982	0.440976	0.600786
GO:0006164 purine nucleotide biosynthetic process	0.961299	0.826849	0.34816	0.325632	0.784171
GO:0006221 pyrimidine nucleotide biosynthetic process	1	0.944904	0.517688	0.505322	0.740948
GO:0006259 DNA metabolic process	0.710985	0.752541	0.202423	0.571703	0.781243
GO:0006260 DNA replication	0.954535	0.849369	0.293739	0.472422	0.482384
GO:0006261 DNA-dependent DNA replication	0.9972	0.792443	0.0269037	0.626324	0.996019
GO:0006268 DNA unwinding during replication	1	1	0.156874	1	1
GO:0006271 DNA strand elongation during DNA replication	1	1	1	0.183507	1
GO:0006281 DNA repair	0.816443	0.435992	0.399103	0.365359	0.955491
GO:0006289 nucleotide-excision repair	0.974088	0.217073	0.786026	0.588926	0.965751
GO:0006323 DNA packaging	0.997602	0.88804	0.989157	0.478464	0.00572248
GO:0006325 chromatin organization	0.124274	0.986666	0.472103	0.874971	0.425967
GO:0006333 chromatin assembly or disassembly	0.862744	0.996111	0.873976	0.943478	0.00316254
GO:0006334 nucleosome assembly	1	1	0.990049	0.80042	5.82021e-05
GO:0006350 transcription	0.00685571	0.105738	0.246017	0.981145	0.999914
GO:0006351 transcription, DNA-dependent	0.339987	0.231391	0.371628	0.950109	0.979939
GO:0006355 regulation of transcription, DNA-dependent	0.037038	0.306258	0.659877	0.958092	0.932807
GO:0006357 regulation of transcription from RNA polymerase II promoter	0.00473857	0.789485	0.613127	0.942754	0.959941
GO:0006364 rRNA processing	0.891631	0.949758	0.682512	0.0377134	0.93385
GO:0006378 mRNA polyadenylation	0.868417	0.260193	1	1	1
GO:0006383 transcription from RNA polymerase III promoter	0.501246	0.495292	1	0.835661	1
GO:0006396 RNA processing	0.954432	0.827684	0.289135	0.0519115	0.767275
GO:0006397 mRNA processing	0.990206	0.8404	0.491148	0.134813	0.238676
GO:0006399 tRNA metabolic process	0.992073	0.199424	0.235717	0.139733	0.998544
GO:0006401 RNA catabolic process	0.545165	0.859329	0.230396	0.725405	0.997903
GO:0006402 mRNA catabolic process	0.376721	0.930733	0.0962597	0.989164	1
GO:0006406 mRNA export from nucleus	0.920065	0.985612	0.0265212	0.769921	1
GO:0006412 translation	0.705387	0.679819	0.61814	0.137445	0.866342
GO:0006414 translational elongation	0.270668	0.703708	0.74416	0.37696	0.976924
GO:0006417 regulation of translation	0.022546	0.969725	0.81682	0.214973	0.998409
GO:0006418 tRNA aminoacylation for protein translation	0.982351	0.0328561	0.598021	0.578594	0.99942
GO:0006422 aspartyl-tRNA aminoacylation	1	1	1	0.0278146	1
GO:0006446 regulation of translational initiation	0.0206804	0.992656	0.859854	0.851295	0.990652
GO:0006457 protein folding	0.985066	0.998812	0.334669	0.397508	0.0115016
GO:0006461 protein complex assembly	0.625957	0.598823	0.978413	0.63041	0.0585826
GO:0006468 protein amino acid phosphorylation	0.00275077	0.0669133	0.977064	0.990425	0.961787
GO:0006508 proteolysis	0.170059	0.115536	0.778145	0.732336	0.961755
GO:0006511 ubiquitin-dependent protein catabolic process	0.499041	0.914767	0.630406	0.502841	0.468768
GO:0006536 glutamate metabolic process	1	1	1	0.4284	0.772933
GO:0006538 glutamate catabolic process	1	1	1	0.594334	1
GO:0006575 cellular amino acid derivative metabolic process	0.991645	0.997833	0.778355	0.017795	0.274081
GO:0006606 protein import into nucleus	0.00808071	0.560305	0.858988	0.99872	0.962275
GO:0006607 NLS-bearing substrate import into nucleus	0.568583	1	1	1	0.237247
GO:0006612 protein targeting to membrane	0.77095	0.944904	0.780625	0.771842	0.936477
GO:0006626 protein targeting to mitochondrion	1	1	0.709446	0.45892	0.0870553
GO:0006643 membrane lipid metabolic process	0.551846	1	0.177643	0.333941	1
GO:0006644 phospholipid metabolic process	0.117803	0.725541	0.131363	0.969846	0.999342
GO:0006650 glycerophospholipid metabolic process	0.36451	0.714835	0.565001	0.725405	0.997903
GO:0006665 sphingolipid metabolic process	0.551846	1	0.177643	0.333941	1
GO:0006672 ceramide metabolic process	0.729893	1	0.2191	0.730839	1
GO:0006694 steroid biosynthetic process	0.679818	0.973387	0.698425	0.510566	0.622146
GO:0006695 cholesterol biosynthetic process	0.920065	0.762223	0.567904	0.986402	0.503862
GO:0006732 coenzyme metabolic process	0.999636	0.938893	0.320013	0.0484836	0.419201
GO:0006733 oxidoreduction coenzyme metabolic process	1	0.702221	0.725244	0.312888	0.664724
GO:0006734 NADH metabolic process	1	0.343309	1	0.741757	1
GO:0006749 glutathione metabolic process	1	1	0.96018	0.0452449	0.269836
GO:0006769 nicotinamide metabolic process	1	0.762223	0.7806	0.333941	0.503862
GO:0006779 porphyrin biosynthetic process	1	1	0.0216384	0.868919	1
GO:0006783 heme biosynthetic process	1	1	0.0362358	1	1
GO:0006793 phosphorus metabolic process	0.0131895	0.112844	0.684706	0.978694	0.988722
GO:0006796 phosphate metabolic process	0.0131895	0.112844	0.684706	0.978694	0.988722
GO:0006800 oxygen and reactive oxygen species metabolic process	0.957483	1	1	0.807288	0.00873112
GO:0006801 superoxide metabolic process	1	1	1	1	0.0236767
GO:0006812 cation transport	0.356539	0.339748	0.883323	0.791869	0.810228
GO:0006818 hydrogen transport	0.636756	0.820713	0.836743	0.827456	0.793867
GO:0006820 anion transport	0.79956	0.614848	0.980704	0.135633	0.971379
GO:0006839 mitochondrial transport	0.991986	0.991423	0.458007	0.617584	0.119509
GO:0006873 cellular ion homeostasis	0.840427	0.727378	0.26861	0.741895	0.786441
GO:0006886 intracellular protein transport	0.62804	0.675573	0.524952	0.632355	0.561318
GO:0006888 ER to Golgi vesicle-mediated transport	0.964762	1	0.0849296	0.992076	0.0229738
GO:0006890 retrograde vesicle-mediated transport, Golgi to ER	1	0.971834	0.0300426	0.973141	0.839131
GO:0006913 nucleocytoplasmic transport	0.0259101	0.47269	0.410847	0.964703	0.998511
GO:0006916 anti-apoptosis	0.413179	0.849962	0.995212	0.923114	0.012614
GO:0006928 cell motion	0.141659	0.658145	0.792279	0.841998	0.766955
GO:0006940 regulation of smooth muscle contraction	1	1	0.188747	1	1
GO:0006944 membrane fusion	1	0.666527	0.859854	0.676478	0.230035
GO:0006952 defense response	0.538702	0.0137622	0.997939	0.991167	0.457753
GO:0006954 inflammatory response	0.693092	0.0376888	0.987044	1	0.449336
GO:0006974 response to DNA damage stimulus	0.673351	0.565413	0.455967	0.333993	0.938722
GO:0006979 response to oxidative stress	0.995785	0.958344	0.851206	0.214677	0.0481524
GO:0006986 response to unfolded protein	0.469345	1	0.937254	0.160606	0.606823
GO:0007005 mitochondrion organization	0.868795	0.998854	0.566454	0.41135	0.0813443
GO:0007010 cytoskeleton organization	0.00806883	0.204003	0.993491	0.971848	0.742904
GO:0007015 actin filament organization	0.905717	0.0453486	0.996875	0.974316	0.53311
GO:0007017 microtubule-based process	0.00402481	0.785414	0.887636	0.800596	0.984219
GO:0007049 cell cycle	0.148716	0.979356	0.748691	0.339561	0.448424
GO:0007051 spindle organization	0.0480434	0.901638	0.996875	0.773897	0.882202
GO:0007088 regulation of mitosis	0.0167078	0.982	0.984196	1	0.458557
GO:0007093 mitotic cell cycle checkpoint	0.696422	0.881457	0.980086	0.697622	0.656413
GO:0007126 meiosis	0.42083	0.228097	0.948933	0.638202	1
GO:0007155 cell adhesion	0.00592398	0.323732	0.978122	0.805774	0.987003
GO:0007160 cell-matrix adhesion	0.0441885	0.820713	0.948933	0.991366	0.930705
GO:0007166 cell surface receptor linked signal transduction	0.00185308	0.476851	0.954357	0.591702	0.998665
GO:0007229 integrin-mediated signaling pathway	0.00434836	0.60045	0.96839	1	1
GO:0007242 intracellular signaling cascade	0.413093	0.689648	0.986923	0.481556	0.0922833
GO:0007243 protein kinase cascade	0.602782	0.268383	0.634941	0.60575	0.965798
GO:0007249 I-kappaB kinase/NF-kappaB cascade	0.982806	0.281221	0.984196	0.290182	0.978074
GO:0007250 activation of NF-kappaB-inducing kinase activity	1	0.589499	1	1	1
GO:0007264 small GTPase mediated signal transduction *	0.997898	0.794767	0.998402	0.731425	1.39775e-06
GO:0007267 cell-cell signaling	0.233399	0.803902	0.992331	0.976021	0.0312207
GO:0007268 synaptic transmission	0.221292	0.901522	0.967927	0.808901	0.441388
GO:0007283 spermatogenesis	0.369906	0.938284	0.994008	0.655662	0.110191
GO:0007346 regulation of mitotic cell cycle	0.0181112	0.908068	0.987731	0.914586	0.517651
GO:0007409 axonogenesis	0.244943	0.38992	0.991339	0.402733	0.998307
GO:0007507 heart development	0.442932	0.752686	0.778552	0.951417	0.544566
GO:0007517 muscle organ development	0.508609	0.919259	0.837733	0.999438	0.0365038
GO:0007584 response to nutrient	0.931531	0.650343	0.98418	0.0315954	0.97611
GO:0007611 learning or memory	0.0147959	0.942314	0.948933	0.945127	0.98843
GO:0007612 learning	0.0071826	1	1	0.771842	1
GO:0007632 visual behavior	0.0340275	1	1	1	1
GO:0008104 protein localization	0.57571	0.692248	0.488534	0.928807	0.114042
GO:0008202 steroid metabolic process	0.565625	0.797208	0.458607	0.809159	0.748351
GO:0008203 cholesterol metabolic process	0.507788	0.683694	0.709878	0.998244	0.449336
GO:0008219 cell death	0.227863	0.158549	0.68649	0.999076	0.339232
GO:0008285 negative regulation of cell proliferation	0.211893	0.640258	0.983177	0.54	0.687965
GO:0008380 RNA splicing	0.984003	0.714029	0.630344	0.215819	0.225767
GO:0008542 visual learning	0.0340275	1	1	1	1
GO:0008652 cellular amino acid biosynthetic process	0.72391	0.998475	0.565001	0.21624	0.83206
GO:0009057 macromolecule catabolic process	0.114215	0.357006	0.749111	0.753653	0.881221
GO:0009060 aerobic respiration	1	0.341264	0.757101	0.194535	0.959067
GO:0009064 glutamine family amino acid metabolic process	0.978632	0.915881	0.812138	0.0241152	0.971379
GO:0009108 coenzyme biosynthetic process	0.993432	0.90691	0.49441	0.310439	0.58998
GO:0009109 coenzyme catabolic process	1	0.324216	0.7806	0.167657	0.982281
GO:0009112 nucleobase metabolic process	1	0.646778	0.97491	0.0275772	0.966438
GO:0009113 purine base biosynthetic process	1	1	1	0.0577209	0.81633
GO:0009116 nucleoside metabolic process	0.957893	0.999748	0.342709	0.19754	0.409661
GO:0009123 nucleoside monophosphate metabolic process	0.993056	0.666527	0.957841	0.137088	0.820051
GO:0009124 nucleoside monophosphate biosynthetic process	1	0.727606	0.910216	0.0529914	0.978074
GO:0009126 purine nucleoside monophosphate metabolic process	1	0.931106	0.936825	0.0745974	0.921436
GO:0009127 purine nucleoside monophosphate biosynthetic process	1	0.913861	0.920437	0.0518662	1
GO:0009141 nucleoside triphosphate metabolic process	0.878196	0.871184	0.268816	0.879335	0.434329
GO:0009144 purine nucleoside triphosphate metabolic process	0.831387	0.822902	0.30927	0.916074	0.496693
GO:0009150 purine ribonucleotide metabolic process	0.974456	0.778447	0.430919	0.284154	0.727644
GO:0009156 ribonucleoside monophosphate biosynthetic process	1	0.858833	0.870596	0.0275772	1
GO:0009161 ribonucleoside monophosphate metabolic process	1	0.881457	0.892083	0.0389461	0.972872
GO:0009165 nucleotide biosynthetic process	0.992073	0.74978	0.334427	0.139733	0.792098
GO:0009166 nucleotide catabolic process	0.863083	0.858833	0.870596	0.973141	0.364479
GO:0009167 purine ribonucleoside monophosphate metabolic process	1	0.931106	0.936825	0.0745974	0.921436
GO:0009168 purine ribonucleoside monophosphate biosynthetic process	1	0.913861	0.920437	0.0518662	1
GO:0009199 ribonucleoside triphosphate metabolic process	0.891631	0.783525	0.254998	0.892617	0.593058
GO:0009259 ribonucleotide metabolic process	0.97875	0.820303	0.279314	0.256781	0.771639
GO:0009260 ribonucleotide biosynthetic process	0.970615	0.85819	0.281144	0.165641	0.903337
GO:0009303 rRNA transcription	0.741099	0.737124	1	1	1
GO:0009304 tRNA transcription	0.675632	0.671488	1	1	1
GO:0009617 response to bacterium	0.99559	0.18621	0.897609	0.549568	0.863991
GO:0009628 response to abiotic stimulus	0.514692	0.865291	0.992556	0.0217789	0.729394
GO:0009719 response to endogenous stimulus	0.931287	0.991542	0.897456	0.00105884	0.637278
GO:0009725 response to hormone stimulus	0.922469	0.980572	0.878952	0.000668688	0.88499
GO:0009792 embryonic development ending in birth or egg hatching	0.0353132	0.844811	0.701161	0.562947	0.99385
GO:0009820 alkaloid metabolic process	1	0.762223	0.7806	0.333941	0.503862
GO:0009890 negative regulation of biosynthetic process	0.00651982	0.97718	0.681082	0.646374	0.933744
GO:0009894 regulation of catabolic process	0.159476	0.458672	0.488822	0.932069	1
GO:0009895 negative regulation of catabolic process	0.0335369	1	0.899808	1	1
GO:0009896 positive regulation of catabolic process	0.629079	0.622962	0.640129	1	1
GO:0009967 positive regulation of signal transduction	0.106299	0.994783	0.194325	0.762172	0.945128
GO:0009968 negative regulation of signal transduction	0.0436215	0.947978	0.986987	0.292904	0.978673
GO:0009991 response to extracellular stimulus	0.687416	0.675473	0.997074	0.0454461	0.870977
GO:0010033 response to organic substance	0.355835	0.999749	0.936409	0.000934509	0.590675
GO:0010469 regulation of receptor activity	0.675632	1	1	1	1
GO:0010498 proteasomal protein catabolic process	0.982386	0.997446	0.704789	0.0966559	0.0606056
GO:0010553 negative regulation of specific transcription from RNA polymerase II promoter	0.132548	0.80141	1	0.307882	1
GO:0010558 negative regulation of macromolecule biosynthetic process	0.00895784	0.95935	0.817184	0.539557	0.933986
GO:0010563 negative regulation of phosphorus metabolic process	1	0.944904	0.780625	0.101842	0.936477
GO:0010564 regulation of cell cycle process	0.0422356	0.90691	0.973379	0.999294	0.254645
GO:0010605 negative regulation of macromolecule metabolic process	0.102648	0.998615	0.851123	0.0544223	0.627185
GO:0010608 posttranscriptional regulation of gene expression	0.00498616	0.983876	0.865881	0.200655	0.994919
GO:0010627 regulation of protein kinase cascade	0.0317716	0.99863	0.194325	0.923293	0.888946
GO:0010629 negative regulation of gene expression	0.0379379	0.915713	0.840415	0.460524	0.922818
GO:0010648 negative regulation of cell communication	0.0248088	0.933844	0.994836	0.188912	0.990745
GO:0010741 negative regulation of protein kinase cascade	0.0515327	1	1	0.916626	1
GO:0010941 regulation of cell death	0.0740788	0.315559	0.99949	0.964064	0.0449399
GO:0010942 positive regulation of cell death	0.114252	0.152827	0.992467	0.897146	0.676357
GO:0010970 microtubule-based transport	0.16757	0.832327	0.621793	0.966306	1
GO:0014075 response to amine stimulus	1	0.622962	0.899808	0.895455	0.879857
GO:0015031 protein transport	0.786778	0.490602	0.70721	0.938492	0.0298772
GO:0015674 di-, tri-valent inorganic cation transport	0.16363	0.496981	0.880045	0.99452	0.951144
GO:0015711 organic anion transport	0.916236	0.676777	0.920437	0.683741	1
GO:0015833 peptide transport	1	1	1	1	1
GO:0015980 energy derivation by oxidation of organic compounds	0.985963	0.306933	0.34982	0.224395	0.976704
GO:0015985 energy coupled proton transport, down electrochemical gradient	0.551846	0.985612	0.7806	0.769921	0.732007
GO:0015986 ATP synthesis coupled proton transport	0.551846	0.985612	0.7806	0.769921	0.732007
GO:0015992 proton transport	0.636756	0.820713	0.836743	0.827456	0.793867
GO:0016032 viral reproduction	0.469345	0.99761	0.0129204	0.824925	1
GO:0016042 lipid catabolic process	0.93424	0.748532	0.366034	0.761113	0.553816
GO:0016044 membrane organization	0.998312	0.394528	0.0175429	0.863002	0.537385
GO:0016049 cell growth	0.504079	0.765536	1	1	0.463777
GO:0016052 carbohydrate catabolic process	0.999431	0.378648	0.564868	0.814404	0.203384
GO:0016054 organic acid catabolic process	0.987617	0.0497015	0.962392	0.787152	0.576044
GO:0016055 Wnt receptor signaling pathway	0.806457	0.955942	0.815445	0.133286	1
GO:0016071 mRNA metabolic process	0.991303	0.697419	0.27581	0.237106	0.428848
GO:0016072 rRNA metabolic process	0.891631	0.949758	0.682512	0.0377134	0.93385
GO:0016073 snRNA metabolic process	0.0340275	0.789663	1	1	1
GO:0016125 sterol metabolic process	0.473229	0.794957	0.816625	0.91208	0.58998
GO:0016126 sterol biosynthetic process	0.742997	0.885256	0.757101	0.744302	0.698867
GO:0016180 snRNA processing	0.0340275	0.789663	1	1	1
GO:0016265 death	0.239491	0.126891	0.69946	0.999176	0.35262
GO:0016310 phosphorylation	0.00536297	0.134422	0.810565	0.987759	0.979168
GO:0016477 cell migration	0.0377019	0.293008	0.825356	0.947551	0.996348
GO:0016568 chromatin modification	0.00965872	0.908206	0.476514	0.856513	0.99385
GO:0017038 protein import	0.079555	0.78642	0.81682	0.972572	0.610791
GO:0018130 heterocycle biosynthetic process	0.99559	0.995311	0.0413488	0.549568	0.863991
GO:0018198 peptidyl-cysteine modification	1	1	1	1	1
GO:0019058 viral infectious cycle	0.863083	1	0.00806592	0.863781	1
GO:0019079 viral genome replication	0.79337	1	0.156874	1	1
GO:0019220 regulation of phosphate metabolic process	0.857832	0.474209	0.728598	0.602025	0.493981
GO:0019226 transmission of nerve impulse	0.152344	0.871184	0.948945	0.879335	0.434329
GO:0019318 hexose metabolic process	0.994086	0.683332	0.189749	0.468348	0.613847
GO:0019320 hexose catabolic process	0.991986	0.770436	0.635295	0.617584	0.376893
GO:0019362 pyridine nucleotide metabolic process	1	0.762223	0.7806	0.333941	0.503862
GO:0019637 organophosphate metabolic process	0.191608	0.691208	0.127769	0.956222	0.998067
GO:0019725 cellular homeostasis	0.966688	0.190344	0.409786	0.679301	0.766955
GO:0019748 secondary metabolic process	1	0.76512	0.786026	0.226321	0.337608
GO:0019884 antigen processing and presentation of exogenous antigen	1	1	1	1	1
GO:0019941 modification-dependent protein catabolic process	0.242409	0.6226	0.759769	0.585297	0.708111
GO:0022402 cell cycle process	0.0417731	0.938271	0.983231	0.113199	0.743374
GO:0022403 cell cycle phase	0.00826687	0.623942	0.940402	0.725757	0.939007
GO:0022415 viral reproductive process	0.624695	0.997008	0.00934525	0.800729	1
GO:0022610 biological adhesion	0.00592398	0.323732	0.978122	0.805774	0.987003
GO:0022613 ribonucleoprotein complex biogenesis	0.974035	0.841707	0.399537	0.00846527	0.978109
GO:0022616 DNA strand elongation	1	1	1	0.183507	1
GO:0022618 ribonucleoprotein complex assembly	0.933778	0.698994	0.396564	0.377321	0.970475
GO:0022900 electron transport chain	0.969479	0.840377	0.219691	0.738611	0.525546
GO:0030029 actin filament-based process	0.651723	0.0845866	0.859967	0.998844	0.232482
GO:0030030 cell projection organization	0.0724865	0.357572	0.946121	0.720786	0.976924
GO:0030036 actin cytoskeleton organization	0.607616	0.110473	0.900352	0.998396	0.197388
GO:0030071 regulation of mitotic metaphase/anaphase transition	0.00201501	1	1	1	0.902842
GO:0030163 protein catabolic process	0.125187	0.492721	0.862055	0.598168	0.81723
GO:0030182 neuron differentiation	0.159783	0.329814	0.989862	0.466038	0.953141
GO:0030198 extracellular matrix organization	0.00265722	0.930733	1	0.93392	0.917673
GO:0030258 lipid modification	0.845621	0.0376888	0.987044	0.998244	0.449336
GO:0030308 negative regulation of cell growth	0.696422	1	0.892083	0.0389461	1
GO:0030323 respiratory tube development	0.052568	0.982	0.984196	0.904712	0.884432
GO:0030324 lung development	0.052568	0.982	0.984196	0.904712	0.884432
GO:0030433 ER-associated protein catabolic process	0.629079	1	0.640129	0.630092	1
GO:0030521 androgen receptor signaling pathway	0.0515327	1	1	0.388673	1
GO:0030534 adult behavior	0.916236	0.676777	0.920437	1	0.650003
GO:0030900 forebrain development	0.0312571	0.283498	0.998034	0.932069	0.996785
GO:0030968 endoplasmic reticulum unfolded protein response	0.835102	1	1	0.502235	0.81633
GO:0031145 anaphase-promoting complex-dependent proteasomal ubiquitin-dependent protein catabolic process	0.999753	0.992295	0.890267	0.153792	0.00534683
GO:0031175 neuron projection development	0.20085	0.437799	0.933351	0.316254	0.999342
GO:0031327 negative regulation of cellular biosynthetic process	0.0156946	0.977303	0.665476	0.539557	0.933986
GO:0031396 regulation of protein ubiquitination	0.999807	0.986386	0.93943	0.121383	0.00190524
GO:0031397 negative regulation of protein ubiquitination	0.9998	0.993487	0.902386	0.10063	0.00677704
GO:0031398 positive regulation of protein ubiquitination	0.999376	0.988511	0.974597	0.0976914	0.00281937
GO:0031399 regulation of protein modification process	0.999847	0.95455	0.76184	0.0157976	0.0718488
GO:0031400 negative regulation of protein modification process	0.999992	0.993526	0.68732	0.01131	0.0488688
GO:0031401 positive regulation of protein modification process	0.993149	0.916326	0.802496	0.233049	0.0606056
GO:0031497 chromatin assembly	1	0.99081	0.992105	0.827456	0.000112515
GO:0031589 cell-substrate adhesion	0.00917191	0.866483	0.96525	0.99452	0.951144
GO:0031644 regulation of neurological system process	0.989072	0.930733	0.938248	0.201151	0.547411
GO:0031646 positive regulation of neurological system process	1	1	1	1	1
GO:0031667 response to nutrient levels	0.697216	0.528897	0.998644	0.0771851	0.890793
GO:0032101 regulation of response to external stimulus	0.0386223	1	0.709446	0.978591	0.972872
GO:0032147 activation of protein kinase activity	0.696422	0.68916	0.709446	0.697622	1
GO:0032259 methylation	1	0.586774	0.0364875	0.989164	0.917673
GO:0032268 regulation of cellular protein metabolic process	0.770399	0.973875	0.744242	0.0147928	0.649426
GO:0032269 negative regulation of cellular protein metabolic process	0.925358	0.999516	0.829393	0.0060375	0.223206
GO:0032270 positive regulation of cellular protein metabolic process	0.99716	0.872702	0.548238	0.219647	0.149053
GO:0032318 regulation of Ras GTPase activity	0.42083	0.628014	0.836743	0.638202	1
GO:0032392 DNA geometric change	0.835102	1	0.214442	1	1
GO:0032508 DNA duplex unwinding	0.835102	1	0.214442	1	1
GO:0032582 negative regulation of gene-specific transcription	0.16757	0.60045	1	0.358583	1
GO:0032774 RNA biosynthetic process	0.361456	0.249609	0.293739	0.95523	0.982197
GO:0032870 cellular response to hormone stimulus	0.931531	0.99761	0.677317	0.0315954	0.912236
GO:0032944 regulation of mononuclear cell proliferation	0.682752	1	1	1	0.0415861
GO:0032989 cellular component morphogenesis	0.0216874	0.626947	0.972881	0.539488	0.972571
GO:0033014 tetrapyrrole biosynthetic process	1	1	0.0216384	0.868919	1
GO:0033043 regulation of organelle organization	0.0265195	0.951863	0.683791	0.999843	0.150035
GO:0033365 protein localization in organelle	0.17633	0.810425	0.749299	0.895854	0.645791
GO:0033554 cellular response to stress	0.596922	0.829949	0.714226	0.037077	0.927545
GO:0033674 positive regulation of kinase activity	0.928552	0.264206	0.742553	0.575109	0.903376
GO:0034097 response to cytokine stimulus	0.052568	1	1	0.290182	0.978074
GO:0034220 ion transmembrane transport	0.551846	0.985612	0.7806	0.769921	0.732007
GO:0034329 cell junction assembly	0.0515327	0.913861	1	0.916626	1
GO:0034404 nucleobase, nucleoside and nucleotide biosynthetic process	0.995609	0.816754	0.226049	0.13402	0.76281
GO:0034470 ncRNA processing	0.451267	0.886037	0.592244	0.080469	0.986245
GO:0034504 protein localization in nucleus	0.0104385	0.590783	0.766534	0.998958	0.96742
GO:0034599 cellular response to oxidative stress	0.83698	1	1	0.837745	0.0137275
GO:0034613 cellular protein localization	0.566852	0.807276	0.468807	0.496408	0.641919
GO:0034614 cellular response to reactive oxygen species	0.89501	1	1	1	0.00489086
GO:0034620 cellular response to unfolded protein	0.835102	1	1	0.502235	0.81633
GO:0034621 cellular macromolecular complex subunit organization	0.553406	0.772394	0.91499	0.898877	0.0278229
GO:0034622 cellular macromolecular complex assembly	0.517136	0.758942	0.945006	0.844054	0.0505244
GO:0034654 nucleobase, nucleoside, nucleotide and nucleic acid biosynthetic process	0.995609	0.816754	0.226049	0.13402	0.76281
GO:0034660 ncRNA metabolic process	0.841861	0.402433	0.465157	0.0393416	0.999025
GO:0034728 nucleosome organization	0.99559	0.995311	0.971399	0.890485	0.000589624
GO:0034976 response to endoplasmic reticulum stress	0.933177	1	1	0.20995	0.698306
GO:0035150 regulation of tube size	1	1	0.748257	1	0.3217
GO:0035295 tube development	0.0145381	0.726762	0.999694	0.738117	0.923391
GO:0040007 growth	0.545165	0.714835	0.955221	0.725405	0.673382
GO:0040008 regulation of growth	0.102574	0.947488	0.958063	0.489392	0.657012
GO:0042089 cytokine biosynthetic process	1	1	1	1	0.166531
GO:0042107 cytokine metabolic process	1	1	1	1	0.166531
GO:0042127 regulation of cell proliferation	0.0423053	0.76422	0.996735	0.134083	0.869044
GO:0042129 regulation of T cell proliferation	0.682752	1	1	1	0.0415861
GO:0042176 regulation of protein catabolic process	0.734571	0.496929	0.303113	0.904712	1
GO:0042254 ribosome biogenesis	0.968241	0.965522	0.566454	0.00900322	0.899737
GO:0042273 ribosomal large subunit biogenesis	0.501246	0.831716	1	0.835661	1
GO:0042325 regulation of phosphorylation	0.840285	0.539436	0.695139	0.667384	0.4565
GO:0042391 regulation of membrane potential	0.79956	0.977417	0.642411	0.978828	0.10502
GO:0042439 ethanolamine and derivative metabolic process	1	1	0.437672	0.793983	1
GO:0042493 response to drug	0.94691	0.975902	0.223545	0.20466	0.748351
GO:0042542 response to hydrogen peroxide	0.885304	1	1	0.45892	0.0292355
GO:0042592 homeostatic process	0.87796	0.21116	0.338769	0.456908	0.95878
GO:0042692 muscle cell differentiation	0.0733779	0.702221	0.96525	0.99452	0.84335
GO:0042743 hydrogen peroxide metabolic process	1	1	1	1	0.000925208
GO:0042744 hydrogen peroxide catabolic process	1	1	1	1	0.0508549
GO:0042773 ATP synthesis coupled electron transport	0.826505	0.942314	0.249514	0.827456	0.930705
GO:0042775 mitochondrial ATP synthesis coupled electron transport	0.826505	0.942314	0.249514	0.827456	0.930705
GO:0042791 5S class rRNA transcription	0.675632	0.671488	1	1	1
GO:0042797 tRNA transcription from RNA polymerase III promoter	0.675632	0.671488	1	1	1
GO:0042981 regulation of apoptosis	0.0770966	0.393727	0.999604	0.95183	0.0326268
GO:0043009 chordate embryonic development	0.0353132	0.844811	0.701161	0.562947	0.99385
GO:0043038 amino acid activation	0.982351	0.0328561	0.598021	0.578594	0.99942
GO:0043039 tRNA aminoacylation	0.982351	0.0328561	0.598021	0.578594	0.99942
GO:0043062 extracellular structure organization	0.00219514	0.714835	1	0.866037	0.98341
GO:0043065 positive regulation of apoptosis	0.104442	0.200898	0.991482	0.888499	0.659309
GO:0043066 negative regulation of apoptosis	0.103261	0.939272	0.994685	0.945798	0.0115016
GO:0043067 regulation of programmed cell death	0.0886192	0.353642	0.999357	0.958328	0.0384039
GO:0043068 positive regulation of programmed cell death	0.104442	0.200898	0.991482	0.888499	0.659309
GO:0043069 negative regulation of programmed cell death	0.113462	0.906164	0.995349	0.950861	0.0132871
GO:0043086 negative regulation of catalytic activity	0.937845	0.883245	0.987399	0.430147	0.00550493
GO:0043087 regulation of GTPase activity	0.581232	0.38992	0.891679	0.402733	0.998307
GO:0043161 proteasomal ubiquitin-dependent protein catabolic process	0.982386	0.997446	0.704789	0.0966559	0.0606056
GO:0043200 response to amino acid stimulus	1	0.789663	1	0.793983	1
GO:0043405 regulation of MAP kinase activity	0.94184	0.496928	0.346867	0.694642	0.980082
GO:0043406 positive regulation of MAP kinase activity	0.986292	0.324216	0.7806	0.553316	0.982281
GO:0043408 regulation of MAPKKK cascade	0.166674	0.985612	0.7806	0.92057	0.902364
GO:0043409 negative regulation of MAPKKK cascade	0.150368	1	1	1	1
GO:0043414 biopolymer methylation	1	0.727606	0.0186154	0.982937	0.978074
GO:0043603 cellular amide metabolic process	0.9972	0.792443	0.642411	0.626324	0.374869
GO:0043623 cellular protein complex assembly	0.0370617	0.62234	0.984377	0.981751	0.424907
GO:0043631 RNA polyadenylation	0.868417	0.260193	1	1	1
GO:0043632 modification-dependent macromolecule catabolic process	0.242409	0.6226	0.759769	0.585297	0.708111
GO:0043648 dicarboxylic acid metabolic process	0.993056	0.845058	0.859854	0.137088	0.820051
GO:0043933 macromolecular complex subunit organization	0.841168	0.718824	0.966535	0.634102	0.00531694
GO:0044042 glucan metabolic process	0.916236	0.676777	0.399917	1	1
GO:0044057 regulation of system process	0.973661	0.71285	0.595922	0.418136	0.663612
GO:0044092 negative regulation of molecular function	0.928226	0.921182	0.966332	0.458642	0.00495923
GO:0044093 positive regulation of molecular function	0.874415	0.510452	0.972482	0.132687	0.320767
GO:0044242 cellular lipid catabolic process	0.988099	0.353985	0.565001	0.951123	0.485914
GO:0044257 cellular protein catabolic process	0.20671	0.49281	0.819954	0.598557	0.76956
GO:0044265 cellular macromolecule catabolic process	0.139907	0.543617	0.750547	0.582989	0.856714
GO:0044270 nitrogen compound catabolic process	0.974088	0.577328	0.786026	0.996523	0.0864524
GO:0044271 nitrogen compound biosynthetic process	0.992708	0.969396	0.046932	0.0597024	0.810777
GO:0044275 cellular carbohydrate catabolic process	0.998405	0.528897	0.564623	0.699038	0.31938
GO:0045017 glycerolipid biosynthetic process	0.505678	0.727606	0.747017	0.904712	0.978074
GO:0045184 establishment of protein localization	0.760258	0.513301	0.677203	0.944938	0.0340018
GO:0045333 cellular respiration	0.992946	0.496441	0.536444	0.153792	0.918338
GO:0045449 regulation of transcription	0.0212428	0.301658	0.222628	0.983389	0.989304
GO:0045454 cell redox homeostasis	0.999102	0.770436	0.635295	0.617584	0.225914
GO:0045580 regulation of T cell differentiation	1	1	0.841155	1	0.182669
GO:0045619 regulation of lymphocyte differentiation	1	1	0.87384	1	0.0735152
GO:0045732 positive regulation of protein catabolic process	1	0.495292	0.512082	1	1
GO:0045860 positive regulation of protein kinase activity	0.862744	0.251316	0.753802	0.578594	0.97489
GO:0045926 negative regulation of growth	0.636756	0.942314	0.948933	0.0445855	1
GO:0045934 negative regulation of nucleobase, nucleoside, nucleotide and nucleic acid metabolic process	0.153527	0.876653	0.515634	0.673026	0.884606
GO:0045936 negative regulation of phosphate metabolic process	1	0.944904	0.780625	0.101842	0.936477
GO:0046034 ATP metabolic process	0.807517	0.657929	0.532311	0.907427	0.60645
GO:0046112 nucleobase biosynthetic process	1	0.931106	1	0.0200425	0.921436
GO:0046164 alcohol catabolic process	0.997062	0.752686	0.778552	0.44497	0.235648
GO:0046328 regulation of JNK cascade	0.387548	0.913861	1	0.683741	1
GO:0046329 negative regulation of JNK cascade	0.182986	1	1	1	1
GO:0046356 acetyl-CoA catabolic process	1	0.324216	0.7806	0.167657	0.982281
GO:0046365 monosaccharide catabolic process	0.994622	0.817378	0.698425	0.681536	0.161559
GO:0046395 carboxylic acid catabolic process	0.987617	0.0497015	0.962392	0.787152	0.576044
GO:0046474 glycerophospholipid biosynthetic process	0.505678	0.727606	0.747017	0.904712	0.978074
GO:0046496 nicotinamide nucleotide metabolic process	1	0.762223	0.7806	0.333941	0.503862
GO:0046519 sphingoid metabolic process	0.729893	1	0.2191	0.730839	1
GO:0046578 regulation of Ras protein signal transduction	0.303525	0.434585	0.471552	0.863804	0.998267
GO:0046700 heterocycle catabolic process	0.962046	0.866483	0.524772	0.962348	0.26481
GO:0046777 protein amino acid autophosphorylation	0.0506294	0.859329	0.989401	0.866037	0.83206
GO:0046903 secretion	0.92217	0.758347	0.792274	0.8605	0.0488688
GO:0048145 regulation of fibroblast proliferation	1	1	1	0.0201745	1
GO:0048167 regulation of synaptic plasticity	0.916236	0.676777	1	0.916626	0.650003
GO:0048193 Golgi vesicle transport	0.963514	0.925143	0.243849	0.9641	0.018174
GO:0048194 Golgi vesicle budding	1	1	0.0360991	1	0.595744
GO:0048200 Golgi transport vesicle coating	1	1	0.0360991	1	0.595744
GO:0048205 COPI coating of Golgi vesicle	1	1	0.0360991	1	0.595744
GO:0048232 male gamete generation	0.369906	0.938284	0.994008	0.655662	0.110191
GO:0048286 lung alveolus development	1	1	1	1	1
GO:0048585 negative regulation of response to stimulus	0.0112198	1	0.709446	0.885935	1
GO:0048598 embryonic morphogenesis	0.0448762	0.956336	0.988077	0.689382	0.620985
GO:0048666 neuron development	0.18293	0.269118	0.978017	0.406296	0.995699
GO:0048812 neuron projection morphogenesis	0.172155	0.430703	0.986987	0.44497	0.995501
GO:0048858 cell projection morphogenesis	0.0444618	0.560305	0.993773	0.575109	0.989038
GO:0048870 cell motility	0.0518815	0.342458	0.856438	0.841935	0.997373
GO:0048871 multicellular organismal homeostasis	0.729893	0.931106	0.740173	0.730839	1
GO:0048878 chemical homeostasis	0.773235	0.426483	0.476514	0.562947	0.928885
GO:0050670 regulation of lymphocyte proliferation	0.682752	1	1	1	0.0415861
GO:0050778 positive regulation of immune response	0.636756	0.628014	0.948933	0.945127	0.588879
GO:0050804 regulation of synaptic transmission	0.982806	0.900688	0.984196	0.290182	0.458557
GO:0050806 positive regulation of synaptic transmission	1	1	1	1	1
GO:0050863 regulation of T cell activation	0.799398	0.793184	0.990049	1	0.0242021
GO:0050865 regulation of cell activation	0.772658	0.901638	0.976492	1	0.00363787
GO:0050866 negative regulation of cell activation	0.835102	1	1	1	0.00833524
GO:0050877 neurological system process	0.0510602	0.862599	0.962618	0.539363	0.72653
GO:0050880 regulation of blood vessel size	1	1	0.748257	1	0.3217
GO:0050905 neuromuscular process	0.682752	0.913861	0.399917	1	1
GO:0051050 positive regulation of transport	0.748305	0.85564	0.766534	0.0542194	0.990745
GO:0051056 regulation of small GTPase mediated signal transduction	0.212852	0.067612	0.620576	0.961773	0.999753
GO:0051129 negative regulation of cellular component organization	0.0639085	0.979438	0.503283	0.999153	0.407986
GO:0051169 nuclear transport	0.0259101	0.47269	0.410847	0.964703	0.998511
GO:0051170 nuclear import	0.0133056	0.465749	0.889168	0.995071	0.971906
GO:0051172 negative regulation of nitrogen compound metabolic process	0.135559	0.902769	0.478426	0.634783	0.908774
GO:0051174 regulation of phosphorus metabolic process	0.857832	0.474209	0.728598	0.602025	0.493981
GO:0051186 cofactor metabolic process	0.999976	0.918593	0.118579	0.0644617	0.41129
GO:0051187 cofactor catabolic process	1	0.264628	0.859854	0.274229	0.820051
GO:0051188 cofactor biosynthetic process	0.9993	0.885561	0.0428339	0.364151	0.856059
GO:0051225 spindle assembly	0.182986	1	1	1	1
GO:0051241 negative regulation of multicellular organismal process	1	0.793184	0.393057	0.93392	0.329668
GO:0051247 positive regulation of protein metabolic process	0.995023	0.841707	0.505872	0.273962	0.191721
GO:0051248 negative regulation of protein metabolic process	0.894889	0.99965	0.854457	0.00428011	0.256844
GO:0051249 regulation of lymphocyte activation	0.675067	0.845058	0.993737	1	0.0145482
GO:0051250 negative regulation of lymphocyte activation	0.79337	1	1	1	0.0281091
GO:0051252 regulation of RNA metabolic process	0.0718569	0.234679	0.696836	0.893578	0.955516
GO:0051254 positive regulation of RNA metabolic process	0.469345	0.450875	0.393882	0.584137	0.992658
GO:0051258 protein polymerization	0.729893	0.931106	0.936825	1	0.408489
GO:0051259 protein oligomerization	0.997946	0.62234	0.923961	0.278749	0.0768767
GO:0051260 protein homooligomerization	0.999639	0.726762	0.984403	0.411178	0.0236698
GO:0051262 protein tetramerization	1	0.820713	0.948933	0.638202	0.0876341
GO:0051276 chromosome organization	0.204675	0.893259	0.548148	0.506589	0.835172
GO:0051289 protein homotetramerization	1	0.858833	0.97491	0.655498	0.0666483
GO:0051291 protein heterooligomerization	0.962046	0.960188	0.725244	0.312888	0.664724
GO:0051302 regulation of cell division	1	1	1	1	0.571159
GO:0051327 M phase of meiotic cell cycle	0.42083	0.228097	0.948933	0.638202	1
GO:0051336 regulation of hydrolase activity	0.328472	0.312839	0.932766	0.331099	0.987857
GO:0051340 regulation of ligase activity	0.99993	0.990165	0.947238	0.111328	0.00138985
GO:0051347 positive regulation of transferase activity	0.937704	0.291894	0.766534	0.605481	0.821992
GO:0051351 positive regulation of ligase activity	0.999868	0.995361	0.966242	0.0736763	0.00168089
GO:0051352 negative regulation of ligase activity	0.999625	0.989257	0.933351	0.118998	0.00828664
GO:0051436 negative regulation of ubiquitin-protein ligase activity during mitotic cell cycle	0.999625	0.989257	0.933351	0.118998	0.00828664
GO:0051437 positive regulation of ubiquitin-protein ligase activity during mitotic cell cycle	0.999695	0.990896	0.94161	0.0751107	0.01041
GO:0051438 regulation of ubiquitin-protein ligase activity	0.999893	0.986597	0.932125	0.147692	0.00218855
GO:0051439 regulation of ubiquitin-protein ligase activity during mitotic cell cycle	0.999838	0.981831	0.913347	0.115156	0.00850137
GO:0051443 positive regulation of ubiquitin-protein ligase activity	0.9998	0.993487	0.955442	0.10063	0.00265467
GO:0051444 negative regulation of ubiquitin-protein ligase activity	0.999625	0.989257	0.933351	0.118998	0.00828664
GO:0051603 proteolysis involved in cellular protein catabolic process	0.20671	0.49281	0.819954	0.598557	0.76956
GO:0051674 localization of cell	0.0518815	0.342458	0.856438	0.841935	0.997373
GO:0051726 regulation of cell cycle	0.0379379	0.632378	0.995667	0.655197	0.641813
GO:0051783 regulation of nuclear division	0.0167078	0.982	0.984196	1	0.458557
GO:0051789 response to protein stimulus	0.409193	0.996111	0.753802	0.263056	0.825581
GO:0051969 regulation of transmission of nerve impulse	0.989072	0.930733	0.938248	0.201151	0.547411
GO:0051971 positive regulation of transmission of nerve impulse	1	1	1	1	1
GO:0055082 cellular chemical homeostasis	0.840427	0.727378	0.26861	0.741895	0.786441
GO:0055085 transmembrane transport	0.0241646	0.844813	0.481366	0.719834	0.991028
GO:0055114 oxidation reduction	0.999822	0.694335	0.925247	0.0520959	0.00797197
GO:0060429 epithelium development	0.121638	0.942293	0.951728	0.634712	0.71542
GO:0060548 negative regulation of cell death	0.0814585	0.913943	0.995934	0.955508	0.0152896
GO:0060627 regulation of vesicle-mediated transport	0.995001	0.942293	0.355207	0.212369	0.564166
GO:0065003 macromolecular complex assembly	0.891129	0.676686	0.971715	0.516757	0.00815158
GO:0065004 protein-DNA complex assembly	1	0.99081	0.992105	0.827456	0.000112515
GO:0070271 protein complex biogenesis	0.625957	0.598823	0.978413	0.63041	0.0585826
GO:0070301 cellular response to hydrogen peroxide	0.741099	1	1	1	0.0875465
GO:0070302 regulation of stress-activated protein kinase signaling pathway	0.447049	0.931106	1	0.730839	0.921436
GO:0070303 negative regulation of stress-activated protein kinase signaling pathway	0.182986	1	1	1	1
GO:0070482 response to oxygen levels	0.752446	0.877112	0.421081	0.883292	0.70372
GO:0070585 protein localization in mitochondrion	1	1	0.709446	0.45892	0.0870553
GO:0070663 regulation of leukocyte proliferation	0.682752	1	1	1	0.0415861
GO:0070727 cellular macromolecule localization	0.581658	0.761177	0.484146	0.511579	0.655368
GO:0080135 regulation of cellular response to stress	0.506841	0.866483	0.725244	0.872212	0.84335
Metabolic Function
Term	Lowest Quintile TE	Q2	Q3	Q4	Highest Quintile TE
GO:0000166 nucleotide binding	0.988424	0.0761985	0.170681	0.488748	0.820467
GO:0000287 magnesium ion binding	0.979317	0.288563	0.0373061	0.968339	0.587889
GO:0001882 nucleoside binding	0.574296	0.0107542	0.029342	0.92975	0.999787
GO:0001883 purine nucleoside binding	0.548411	0.0157144	0.0313875	0.920063	0.999742
GO:0001948 glycoprotein binding	0.0169351	1	1	1	1
GO:0003677 DNA binding	0.171949	0.201348	0.43665	0.38872	0.999649
GO:0003702 RNA polymerase II transcription factor activity	0.0795575	0.697294	0.741668	0.728012	0.996262
GO:0003709 RNA polymerase III transcription factor activity	0.65951	0.670088	1	1	1
GO:0003712 transcription cofactor activity	0.112974	0.488835	0.94094	0.540378	0.945701
GO:0003723 RNA binding	0.883157	0.83963	0.264333	0.0941242	0.79756
GO:0003735 structural constituent of ribosome	0.46133	0.990432	0.202428	0.353535	0.856391
GO:0003755 peptidyl-prolyl cis-trans isomerase activity	1	0.959575	0.532113	1	0.000452382
GO:0003774 motor activity	0.0324292	0.967872	0.922118	0.322702	0.999093
GO:0003779 actin binding	0.396948	0.185317	0.918703	0.946895	0.518165
GO:0003899 DNA-directed RNA polymerase activity	0.974574	0.686716	0.479413	0.979669	0.674755
GO:0003924 GTPase activity	0.996497	0.936841	0.998535	0.12988	0.000401869
GO:0004029 aldehyde dehydrogenase (NAD) activity	1	1	1	0.0181685	1
GO:0004175 endopeptidase activity	0.748259	0.231747	0.943504	0.269361	0.912511
GO:0004180 carboxypeptidase activity	1	0.0548949	0.843613	1	1
GO:0004185 serine-type carboxypeptidase activity	1	0.0266333	1	1	1
GO:0004221 ubiquitin thiolesterase activity	0.0293422	0.966467	0.972506	0.561145	0.994729
GO:0004222 metalloendopeptidase activity	1	0.0790757	0.0926573	1	1
GO:0004252 serine-type endopeptidase activity	0.0527858	1	0.627399	0.967804	1
GO:0004298 threonine-type endopeptidase activity	1	1	1	0.316109	0.0100472
GO:0004364 glutathione transferase activity	1	1	0.802726	1	0.0306539
GO:0004467 long-chain-fatty-acid-CoA ligase activity	1	1	0.029761	1	1
GO:0004518 nuclease activity	0.995946	0.697294	0.741668	0.00193692	0.996262
GO:0004519 endonuclease activity	0.994436	0.883764	0.900765	0.0142017	0.963665
GO:0004540 ribonuclease activity	0.993085	0.959575	0.731235	0.00285399	1
GO:0004549 tRNA-specific ribonuclease activity	1	1	1	0.0181685	1
GO:0004601 peroxidase activity	1	1	1	1	0.00557237
GO:0004620 phospholipase activity	0.328113	1	0.377122	0.843087	1
GO:0004659 prenyltransferase activity	0.24508	0.258359	1	1	1
GO:0004661 protein geranylgeranyltransferase activity	0.725583	0.341612	1	1	1
GO:0004663 Rab geranylgeranyltransferase activity	1	0.588095	1	1	1
GO:0004672 protein kinase activity	0.00348234	0.026058	0.835062	0.999675	0.985961
GO:0004674 protein serine/threonine kinase activity	0.00291102	0.275938	0.853759	0.988112	0.979059
GO:0004697 protein kinase C activity	1	1	0.191122	1	1
GO:0004721 phosphoprotein phosphatase activity	0.732036	0.616009	0.0758509	0.982731	0.93502
GO:0004812 aminoacyl-tRNA ligase activity	0.977269	0.0319913	0.606745	0.425127	1
GO:0004815 aspartate-tRNA ligase activity	1	1	1	0.0287425	1
GO:0004842 ubiquitin-protein ligase activity	0.0120659	0.608996	0.99848	0.976257	0.587159
GO:0004857 enzyme inhibitor activity	0.739119	0.999715	0.895078	0.887238	0.000975012
GO:0004859 phospholipase inhibitor activity	1	1	1	1	0.0543663
GO:0004860 protein kinase inhibitor activity	1	1	1	1	0.00557237
GO:0004866 endopeptidase inhibitor activity	0.144782	1	1	0.924083	0.14972
GO:0005070 SH3/SH2 adaptor activity	1	1	1	0.872421	0.0794963
GO:0005083 small GTPase regulator activity	0.50303	0.122933	0.82455	0.811921	0.964487
GO:0005085 guanyl-nucleotide exchange factor activity	0.0496522	0.386176	0.429382	0.998985	1
GO:0005095 GTPase inhibitor activity	1	0.670088	1	1	1
GO:0005096 GTPase activator activity	0.574825	0.00647451	0.944527	0.873643	0.997396
GO:0005125 cytokine activity	1	1	1	1	0.00415722
GO:0005178 integrin binding	0.147799	0.160508	1	0.967804	1
GO:0005198 structural molecule activity	0.0785375	0.975358	0.090484	0.934801	0.792095
GO:0005200 structural constituent of cytoskeleton	0.0382374	0.762597	0.997028	0.975893	0.750028
GO:0005201 extracellular matrix structural constituent	0.0247539	1	1	1	1
GO:0005244 voltage-gated ion channel activity	0.856416	1	1	0.576716	0.859297
GO:0005506 iron ion binding	0.969049	0.536505	0.276166	0.867807	0.392262
GO:0005524 ATP binding	0.495835	0.0219389	0.00939097	0.960382	0.999892
GO:0005525 GTP binding *	0.999893	0.943829	0.988985	0.135367	1.44487e-05
GO:0005529 sugar binding	0.992911	0.0478515	0.370502	0.693546	0.999273
GO:0005543 phospholipid binding	0.455814	0.0402853	0.951591	0.993759	0.749198
GO:0008047 enzyme activator activity	0.755398	0.00114304	0.899809	0.938117	0.97765
GO:0008081 phosphoric diester hydrolase activity	0.182654	0.971462	0.221871	1	1
GO:0008092 cytoskeletal protein binding	0.104475	0.187188	0.950299	0.987172	0.426677
GO:0008134 transcription factor binding	0.0420971	0.743937	0.810935	0.372992	0.988464
GO:0008135 translation factor activity, nucleic acid binding	0.0433491	0.744154	0.935472	0.775891	0.905281
GO:0008144 drug binding	0.742779	0.985389	0.785369	1	0.0602172
GO:0008233 peptidase activity	0.148945	0.328675	0.951349	0.475541	0.945122
GO:0008234 cysteine-type peptidase activity	0.0141976	0.709263	0.998978	0.290078	0.99831
GO:0008237 metallopeptidase activity	0.983748	0.0484733	0.351411	0.900705	0.984744
GO:0008238 exopeptidase activity	0.641632	0.0536685	0.696605	0.993568	1
GO:0008270 zinc ion binding	0.0345021	0.0014515	0.760361	0.997998	0.99341
GO:0008289 lipid binding	0.415751	0.0374521	0.549261	0.985453	0.954335
GO:0008308 voltage-gated anion channel activity	1	1	1	0.271275	1
GO:0008318 protein prenyltransferase activity	0.725583	0.341612	1	1	1
GO:0009055 electron carrier activity	0.993531	0.685126	0.506168	0.260236	0.538367
GO:0015077 monovalent inorganic cation transmembrane transporter activity	0.239567	0.891304	0.643237	0.9041	0.882974
GO:0015078 hydrogen ion transmembrane transporter activity	0.210975	0.875351	0.774116	0.889323	0.866304
GO:0015645 fatty-acid ligase activity	1	1	0.029761	1	1
GO:0015923 mannosidase activity	0.0530335	1	1	1	1
GO:0016018 cyclosporin A binding	1	1	1	1	0.0543663
GO:0016208 AMP binding	1	0.830579	1	0.839565	0.824979
GO:0016209 antioxidant activity	1	1	0.969313	0.967804	0.0035608
GO:0016247 channel regulator activity	0.924932	0.930416	0.744354	0.737461	0.926934
GO:0016298 lipase activity	0.259731	1	0.308982	0.743749	1
GO:0016407 acetyltransferase activity	0.994436	0.966467	0.103217	0.363493	0.963665
GO:0016423 tRNA (guanine) methyltransferase activity	1	0.588095	1	1	1
GO:0016563 transcription activator activity	0.0328542	0.899728	0.725928	0.496518	0.983268
GO:0016620 oxidoreductase activity, acting on the aldehyde or oxo group of donors, NAD or NADP as acceptor	1	1	0.744354	0.0211821	0.926934
GO:0016651 oxidoreductase activity, acting on NADH or NADPH	0.998788	0.891304	0.643237	0.4524	0.247919
GO:0016655 oxidoreductase activity, acting on NADH or NADPH, quinone or similar compound as acceptor	0.986735	0.929825	0.618139	0.807551	0.350597
GO:0016667 oxidoreductase activity, acting on sulfur group of donors	1	1	0.673213	0.664161	0.0738989
GO:0016684 oxidoreductase activity, acting on peroxide as acceptor	1	1	1	1	0.00557237
GO:0016701 oxidoreductase activity, acting on single donors with incorporation of molecular oxygen	0.968421	0.197522	0.975691	0.974414	0.631983
GO:0016702 oxidoreductase activity, acting on single donors with incorporation of molecular oxygen, incorporation of two atoms of oxygen	0.968421	0.197522	0.975691	0.974414	0.631983
GO:0016706 oxidoreductase activity, acting on paired donors, with incorporation or reduction of molecular oxygen, 2-oxoglutarate as one donor, and incorporation of one atom each of oxygen into both donors	1	0.201779	0.938296	0.935882	0.926934
GO:0016779 nucleotidyltransferase activity	0.998021	0.25578	0.304052	0.416976	0.938227
GO:0016791 phosphatase activity	0.740807	0.663287	0.106416	0.937158	0.845594
GO:0016799 hydrolase activity, hydrolyzing N-glycosyl compounds	1	1	1	1	0.333598
GO:0016836 hydro-lyase activity	0.846219	1	0.428872	0.868648	0.631983
GO:0016859 cis-trans isomerase activity	1	0.959575	0.532113	1	0.000452382
GO:0016860 intramolecular oxidoreductase activity	0.991407	0.951338	0.95931	0.14363	0.435861
GO:0016863 intramolecular oxidoreductase activity, transposing C=C bonds	1	1	1	0.681128	1
GO:0016875 ligase activity, forming carbon-oxygen bonds	0.977269	0.0319913	0.606745	0.425127	1
GO:0016876 ligase activity, forming aminoacyl-tRNA and related compounds	0.977269	0.0319913	0.606745	0.425127	1
GO:0016879 ligase activity, forming carbon-nitrogen bonds	0.176579	0.625278	0.690249	0.975245	0.482652
GO:0016881 acid-amino acid ligase activity	0.109585	0.772767	0.719449	0.970213	0.513925
GO:0016887 ATPase activity	0.907595	0.306533	0.0975191	0.769977	0.916255
GO:0017016 Ras GTPase binding	0.938786	0.002152	0.638661	0.997371	0.981905
GO:0017048 Rho GTPase binding	0.707209	0.0492081	0.752069	1	1
GO:0017069 snRNA binding	1	1	1	1	0.479469
GO:0017076 purine nucleotide binding	0.911374	0.063754	0.176263	0.741182	0.894912
GO:0019001 guanyl nucleotide binding *	0.999907	0.948277	0.990106	0.103458	1.80074e-05
GO:0019207 kinase regulator activity	0.994436	0.732416	0.900765	0.970702	0.03103
GO:0019208 phosphatase regulator activity	0.986735	0.929825	0.940163	0.0354802	0.925159
GO:0019210 kinase inhibitor activity	1	1	1	1	0.00557237
GO:0019787 small conjugating protein ligase activity	0.0264843	0.678124	0.956243	0.993292	0.38683
GO:0019798 procollagen-proline dioxygenase activity	1	1	1	1	1
GO:0019838 growth factor binding	0.00570551	0.944307	1	0.949032	1
GO:0019842 vitamin binding	0.834331	0.853318	0.12198	0.113597	0.999876
GO:0019888 protein phosphatase regulator activity	0.986735	0.929825	0.940163	0.0354802	0.925159
GO:0019899 enzyme binding	0.764291	0.00226244	0.719461	0.993879	0.720698
GO:0019904 protein domain specific binding	0.337071	0.699134	0.993262	0.540378	0.260265
GO:0019992 diacylglycerol binding	0.528402	0.0422589	0.819088	1	1
GO:0020037 heme binding	0.667988	0.977168	0.894816	1	0.0331774
GO:0022832 voltage-gated channel activity	0.856416	1	1	0.576716	0.859297
GO:0022836 gated channel activity	0.419338	0.930416	1	0.737461	0.926934
GO:0022890 inorganic cation transmembrane transporter activity	0.0827762	0.853318	0.635304	0.94265	0.925843
GO:0030246 carbohydrate binding	0.724862	0.357583	0.189588	0.531098	0.999877
GO:0030291 protein serine/threonine kinase inhibitor activity	1	1	1	1	0.0155129
GO:0030414 peptidase inhibitor activity	0.144782	1	1	0.924083	0.14972
GO:0030528 transcription regulator activity	0.0159015	0.174648	0.773852	0.842897	0.996565
GO:0030554 adenyl nucleotide binding	0.550078	0.0115416	0.0235222	0.936956	0.999851
GO:0030674 protein binding, bridging	1	0.992525	0.489192	0.857418	0.0492333
GO:0030695 GTPase regulator activity	0.185398	0.0207824	0.850929	0.940146	0.995203
GO:0031202 RNA splicing factor activity, transesterification mechanism	0.625061	0.857414	1	0.418715	0.850298
GO:0031267 small GTPase binding	0.946979	0.000951138	0.669037	0.997862	0.984744
GO:0031418 L-ascorbic acid binding	0.856416	0.864352	0.876038	0.872421	1
GO:0031420 alkali metal ion binding	0.869983	0.880174	0.894816	0.255747	0.97553
GO:0031543 peptidyl-proline dioxygenase activity	1	1	1	1	1
GO:0032182 small conjugating protein binding	0.974574	0.977168	0.0438296	0.979669	0.873703
GO:0032403 protein complex binding	0.0958103	0.288367	0.998424	0.324744	0.989949
GO:0032553 ribonucleotide binding	0.907956	0.101113	0.126219	0.788632	0.865939
GO:0032555 purine ribonucleotide binding	0.907956	0.101113	0.126219	0.788632	0.865939
GO:0032559 adenyl ribonucleotide binding	0.550877	0.0238451	0.0139614	0.950501	0.999707
GO:0032561 guanyl ribonucleotide binding *	0.999907	0.948277	0.990106	0.103458	1.80074e-05
GO:0033293 monocarboxylic acid binding	1	0.95543	0.0502546	0.813094	1
GO:0034062 RNA polymerase activity	0.974574	0.686716	0.479413	0.979669	0.674755
GO:0035091 phosphoinositide binding	0.183816	0.203715	0.957023	0.989082	0.942631
GO:0042277 peptide binding	0.815748	0.398914	0.978025	0.855665	0.243221
GO:0042802 identical protein binding	0.903375	0.754201	0.13788	0.618663	0.573867
GO:0042809 vitamin D receptor binding	0.249788	1	1	1	1
GO:0043021 ribonucleoprotein binding	0.93497	1	0.658893	0.433299	0.393353
GO:0043027 caspase inhibitor activity	1	1	1	1	0.0254153
GO:0043130 ubiquitin binding	0.974574	0.977168	0.0438296	0.979669	0.873703
GO:0043167 ion binding	0.263435	0.0246037	0.106431	0.999208	0.93338
GO:0043169 cation binding	0.280391	0.0264779	0.0937045	0.999033	0.940204
GO:0043498 cell surface binding	1	1	1	1	0.663318
GO:0046872 metal ion binding	0.27886	0.0337933	0.132131	0.998641	0.910371
GO:0046906 tetrapyrrole binding	0.742779	0.985389	0.785369	1	0.0602172
GO:0046914 transition metal ion binding	0.210901	0.000825741	0.469968	0.997693	0.986607
GO:0046961 proton-transporting ATPase activity, rotational mechanism	0.924932	1	0.744354	0.737461	0.712793
GO:0046983 protein dimerization activity	0.679356	0.380219	0.0551003	0.619643	0.998752
GO:0048029 monosaccharide binding	0.979529	0.129207	0.528108	0.908655	1
GO:0048037 cofactor binding	0.99194	0.229102	0.478333	0.100159	0.915769
GO:0050662 coenzyme binding	0.997359	0.126681	0.647399	0.411997	0.652555
GO:0051020 GTPase binding	0.965904	0.00256022	0.449059	0.993539	0.990923
GO:0051059 NF-kappaB binding	1	1	0.644638	0.334825	1
GO:0051082 unfolded protein binding	0.70062	0.999896	0.675815	0.409301	0.0524629
GO:0051287 NAD or NADH binding	0.997669	0.493244	0.860928	0.522248	0.475656
GO:0051536 iron-sulfur cluster binding	1	0.493637	0.0831844	0.32337	1
GO:0051537 2 iron, 2 sulfur cluster binding	1	1	0.0371565	0.798266	1
GO:0051540 metal cluster binding	1	0.493637	0.0831844	0.32337	1
GO:0051920 peroxiredoxin activity	1	1	1	1	0.00141548
GO:0055102 lipase inhibitor activity	1	1	1	1	0.0543663
GO:0060090 molecular adaptor activity	0.951303	0.95543	1	0.813094	0.0392542
GO:0060589 nucleoside-triphosphatase regulator activity	0.216106	0.0151771	0.873695	0.951152	0.990947
GO:0070003 threonine-type peptidase activity	1	1	1	0.316109	0.0100472
GO:0070008 serine-type exopeptidase activity	1	0.0266333	1	1	1
GO:0070011 peptidase activity, acting on L-amino acid peptides	0.245042	0.218602	0.967832	0.435134	0.939813
Cellular Component
Term	Lowest Quintile TE	Q2	Q3	Q4	Highest Quintile TE
GO:0000118 histone deacetylase complex	0.142385	1	0.749333	0.75052	0.976599
GO:0000123 histone acetyltransferase complex	0.839364	1	0.514088	1	0.810902
GO:0000145 exocyst	1	0.480969	0.514088	1	1
GO:0000267 cell fraction	0.432624	0.619176	0.64261	0.253454	0.892513
GO:0000276 mitochondrial proton-transporting ATP synthase complex, coupling factor F(o)	0.598905	1	1	1	1
GO:0000314 organellar small ribosomal subunit	1	1	0.749586	0.360028	1
GO:0000323 lytic vacuole	0.558704	0.60169	0.927175	0.576563	0.543836
GO:0000502 proteasome complex	0.979529	0.997733	0.892535	0.173351	0.0251712
GO:0000786 nucleosome	1	1	1	0.93785	0.000356094
GO:0000792 heterochromatin	0.948929	0.478609	1	0.52153	0.933408
GO:0000794 condensed nuclear chromosome	0.367061	0.582018	1	0.84756	0.956161
GO:0001669 acrosomal vesicle	1	0.408501	1	0.801895	1
GO:0001725 stress fiber	1	0.885632	0.642179	0.643245	0.875407
GO:0001726 ruffle	0.559046	0.692507	0.877059	0.570598	0.930272
GO:0005576 extracellular region	0.341292	0.491169	0.445805	0.974162	0.590613
GO:0005578 proteinaceous extracellular matrix	0.00458958	0.936202	0.94972	0.992333	0.987518
GO:0005581 collagen	0.0286921	1	1	1	1
GO:0005604 basement membrane	0.0352861	1	1	1	1
GO:0005624 membrane fraction	0.148392	0.648694	0.460949	0.792345	0.894417
GO:0005625 soluble fraction	0.950166	0.918938	0.582921	0.00622261	0.887357
GO:0005626 insoluble fraction	0.158317	0.570654	0.536972	0.735393	0.913343
GO:0005637 nuclear inner membrane	0.215993	0.925953	1	1	0.689251
GO:0005643 nuclear pore	0.207704	0.48459	0.803422	0.941832	0.804989
GO:0005654 nucleoplasm	0.148892	0.538166	0.351942	0.789092	0.943935
GO:0005680 anaphase-promoting complex	0.0181274	1	1	1	1
GO:0005681 spliceosome	0.809012	0.891666	0.99189	0.111872	0.12383
GO:0005694 chromosome	0.18949	0.492846	0.71148	0.71552	0.839201
GO:0005730 nucleolus	0.993725	0.290409	0.0523935	0.00898708	0.999849
GO:0005739 mitochondrion	0.998816	0.783723	0.422695	0.177954	0.0354049
GO:0005740 mitochondrial envelope	0.978569	0.758301	0.0444948	0.558222	0.601932
GO:0005741 mitochondrial outer membrane	0.939556	0.918669	0.370497	0.657165	0.385658
GO:0005742 mitochondrial outer membrane translocase complex	1	1	1	0.60329	0.564852
GO:0005743 mitochondrial inner membrane	0.937446	0.631089	0.0678308	0.591234	0.855121
GO:0005753 mitochondrial proton-transporting ATP synthase complex	0.211888	1	1	0.842859	1
GO:0005759 mitochondrial matrix	0.949933	0.581144	0.620946	0.286947	0.499498
GO:0005763 mitochondrial small ribosomal subunit	1	1	0.749586	0.360028	1
GO:0005764 lysosome	0.558704	0.60169	0.927175	0.576563	0.543836
GO:0005768 endosome	0.945343	0.912074	0.872805	0.567768	0.0075653
GO:0005769 early endosome	0.983837	0.931192	0.601994	0.604054	0.196281
GO:0005773 vacuole	0.745287	0.671296	0.554556	0.664582	0.611067
GO:0005777 peroxisome	0.527087	0.464265	0.812623	0.999448	0.168203
GO:0005783 endoplasmic reticulum	0.700158	0.96437	0.0207147	0.733955	0.587116
GO:0005788 endoplasmic reticulum lumen	0.961137	0.948394	0.346588	0.217461	0.851442
GO:0005791 rough endoplasmic reticulum	1	1	0.514088	0.51514	0.810902
GO:0005792 microsome	0.779177	0.716917	0.159966	0.871656	0.77406
GO:0005794 Golgi apparatus	0.244858	0.642562	0.446241	0.968273	0.395681
GO:0005801 cis-Golgi network	1	0.608139	0.642179	1	0.586334
GO:0005802 trans-Golgi network	0.0077769	0.848298	0.975275	0.975457	1
GO:0005813 centrosome	0.0536367	0.925962	0.551086	0.852336	0.903303
GO:0005819 spindle	0.218332	0.826783	0.448275	0.968966	0.678858
GO:0005829 cytosol	0.945547	0.922687	0.591692	0.295134	0.0237515
GO:0005832 chaperonin-containing T-complex	1	1	0.801257	0.158716	1
GO:0005839 proteasome core complex	1	1	1	0.323283	0.00797626
GO:0005840 ribosome	0.46916	0.985962	0.169669	0.313474	0.887357
GO:0005852 eukaryotic translation initiation factor 3 complex	0.456209	1	0.937506	0.463901	1
GO:0005856 cytoskeleton	0.0741349	0.652903	0.867846	0.87176	0.399604
GO:0005874 microtubule	0.00701788	0.997851	0.556217	0.663318	0.922744
GO:0005875 microtubule associated complex	0.0243319	0.96924	0.840158	0.536072	0.998997
GO:0005876 spindle microtubule	0.0472437	0.936202	0.94972	0.65692	1
GO:0005886 plasma membrane	0.19085	0.666214	0.709156	0.675281	0.587572
GO:0005887 integral to plasma membrane	0.0022755	0.14534	0.994455	0.988479	0.895672
GO:0005912 adherens junction	0.387254	0.324476	0.892535	0.402022	0.996839
GO:0005913 cell-cell adherens junction	0.169878	1	0.695507	0.921618	1
GO:0005916 fascia adherens	0.746121	1	0.359133	1	1
GO:0005924 cell-substrate adherens junction	0.87075	0.22788	0.87608	0.285504	0.99394
GO:0005925 focal adhesion	0.87075	0.22788	0.87608	0.285504	0.99394
GO:0005938 cell cortex	0.633199	0.560574	0.0386178	0.982905	0.961724
GO:0009295 nucleoid	0.432722	0.606748	0.838654	0.950109	0.9264
GO:0009898 internal side of plasma membrane	0.967348	0.942691	0.343876	0.691045	0.0345115
GO:0012507 ER to Golgi transport vesicle membrane	0.798044	1	0.0366397	1	1
GO:0014704 intercalated disc	0.746121	1	0.359133	1	1
GO:0015030 Cajal body	0.979616	0.671427	0.893349	0.713114	0.644957
GO:0015629 actin cytoskeleton	0.773905	0.0564319	0.912512	0.602067	0.888967
GO:0015630 microtubule cytoskeleton	0.00360063	0.997429	0.626032	0.764445	0.682055
GO:0015934 large ribosomal subunit	0.619325	0.712391	0.76994	0.771658	0.673135
GO:0015935 small ribosomal subunit	0.662137	0.991691	0.498332	0.500393	0.745153
GO:0016021 integral to membrane	0.000640261	0.190641	0.512452	0.977466	0.998659
GO:0016023 cytoplasmic membrane-bounded vesicle	0.814846	0.718961	0.876601	0.274488	0.254975
GO:0016324 apical plasma membrane	0.752948	0.873986	0.971921	0.0425425	0.993347
GO:0016363 nuclear matrix	0.833752	0.989577	1	0.253463	0.186719
GO:0016469 proton-transporting two-sector ATPase complex	0.606831	0.923836	0.812476	0.813521	0.754383
GO:0016591 DNA-directed RNA polymerase II, holoenzyme	0.488002	0.273896	0.920489	0.974242	0.745153
GO:0016604 nuclear body	0.463075	0.947579	0.597413	0.883402	0.227759
GO:0016607 nuclear speck	0.499216	0.988887	0.370497	0.783696	0.533084
GO:0017053 transcriptional repressor complex	0.0472437	0.989577	0.94972	0.65692	0.987518
GO:0017119 Golgi transport complex	0.576344	0.547684	0.874849	1	1
GO:0019866 organelle inner membrane	0.805508	0.716615	0.118048	0.689185	0.789674
GO:0019867 outer membrane	0.836656	0.879857	0.362539	0.747475	0.48762
GO:0022625 cytosolic large ribosomal subunit	0.414927	0.543783	0.770755	0.772216	0.984872
GO:0022626 cytosolic ribosome	0.238729	0.879857	0.623646	0.747475	0.852284
GO:0022627 cytosolic small ribosomal subunit	0.56054	0.994587	0.759729	0.761069	0.478962
GO:0030016 myofibril	0.0971247	0.873986	0.996148	0.972176	0.478962
GO:0030017 sarcomere	0.143272	0.831723	1	0.95887	0.39848
GO:0030018 Z disc	0.456209	0.925953	1	0.93785	0.689251
GO:0030027 lamellipodium	0.443363	0.906575	0.814486	0.279021	0.995629
GO:0030055 cell-substrate junction	0.818056	0.189562	0.825124	0.381013	0.996532
GO:0030117 membrane coat	0.946996	0.702679	0.0872033	0.877125	0.917219
GO:0030120 vesicle coat	0.994874	0.955456	0.0106981	0.966146	0.834941
GO:0030127 COPII vesicle coat	0.798044	1	0.0366397	1	1
GO:0030134 ER to Golgi transport vesicle	0.636819	1	0.0365666	1	1
GO:0030139 endocytic vesicle	1	0.521598	0.926476	0.572435	0.490452
GO:0030175 filopodium	1	1	1	0.174869	0.341746
GO:0030286 dynein complex	0.0112579	1	1	1	1
GO:0030424 axon	0.654437	0.984262	0.989448	0.217461	0.247217
GO:0030426 growth cone	0.432722	0.606748	0.94972	0.950109	0.784232
GO:0030427 site of polarized growth	0.476636	0.431583	0.95853	0.95887	0.811018
GO:0030529 ribonucleoprotein complex	0.92413	0.936274	0.759289	0.00614446	0.526593
GO:0030530 heterogeneous nuclear ribonucleoprotein complex	0.948929	0.478609	0.782425	0.950725	0.933408
GO:0030532 small nuclear ribonucleoprotein complex	0.418212	0.968994	0.975275	0.671523	0.832052
GO:0030660 Golgi-associated vesicle membrane	1	0.952076	0.322012	0.960937	0.259922
GO:0030662 coated vesicle membrane	0.997433	0.906575	0.0274549	0.815673	0.891664
GO:0030666 endocytic vesicle membrane	1	0.0512155	1	1	1
GO:0030684 preribosome	1	1	0.801257	0.440552	1
GO:0030863 cortical cytoskeleton	0.432722	0.210594	0.992259	0.992333	0.784232
GO:0031012 extracellular matrix	0.0193752	0.89137	0.914155	0.996983	0.875046
GO:0031080 Nup107-160 complex	0.898399	0.885632	0.900702	0.643245	1
GO:0031090 organelle membrane	0.961158	0.801419	0.00360168	0.641987	0.775194
GO:0031201 SNARE complex	1	1	1	0.643245	0.0251081
GO:0031224 intrinsic to membrane	0.000689097	0.31852	0.632892	0.915846	0.997893
GO:0031225 anchored to membrane	0.672179	1	0.984515	0.0854557	0.396541
GO:0031226 intrinsic to plasma membrane	0.0022755	0.14534	0.994455	0.988479	0.895672
GO:0031252 cell leading edge	0.0665439	0.902459	0.785242	0.548167	0.973849
GO:0031410 cytoplasmic vesicle	0.900912	0.64591	0.876449	0.245262	0.205347
GO:0031461 cullin-RING ubiquitin ligase complex	0.839364	0.480969	0.842281	1	1
GO:0031674 I band	0.513581	0.752266	1	0.950725	0.732281
GO:0031966 mitochondrial membrane	0.979196	0.6884	0.0534948	0.539205	0.675554
GO:0031967 organelle envelope	0.763537	0.731977	0.0876361	0.79187	0.620864
GO:0031968 organelle outer membrane	0.820234	0.867029	0.463713	0.725821	0.46156
GO:0031974 membrane-enclosed lumen	0.916958	0.666795	0.0595198	0.0319813	0.993088
GO:0031975 envelope	0.773017	0.741851	0.0704678	0.800709	0.632156
GO:0031980 mitochondrial lumen	0.949933	0.581144	0.620946	0.286947	0.499498
GO:0031981 nuclear lumen	0.734539	0.420611	0.101008	0.154711	0.997789
GO:0031982 vesicle	0.926856	0.494121	0.829996	0.379265	0.204251
GO:0031988 membrane-bounded vesicle	0.861566	0.567049	0.874518	0.345867	0.253895
GO:0032039 integrator complex	0.0355403	0.78061	1	1	1
GO:0032432 actin filament bundle	1	0.710165	0.742084	0.463901	0.917936
GO:0032993 protein-DNA complex	1	1	0.412216	0.414015	0.0317637
GO:0033267 axon part	1	0.857882	0.874849	0.875365	0.8465
GO:0033279 ribosomal subunit	0.628737	0.918104	0.527161	0.530244	0.611095
GO:0034399 nuclear periphery	0.857107	0.991621	1	0.292457	0.101347
GO:0042175 nuclear envelope-endoplasmic reticulum network	0.621988	0.809662	0.254695	0.642286	0.83678
GO:0042470 melanosome	0.967433	0.902459	0.988278	0.199887	0.0330306
GO:0042579 microbody	0.527087	0.464265	0.812623	0.999448	0.168203
GO:0042598 vesicular fraction	0.736694	0.771871	0.139529	0.83872	0.820703
GO:0042641 actomyosin	1	0.907971	0.695507	0.696541	0.898879
GO:0042645 mitochondrial nucleoid	0.432722	0.606748	0.838654	0.950109	0.9264
GO:0042995 cell projection	0.0203207	0.927915	0.945528	0.486183	0.722652
GO:0043005 neuron projection	0.0292816	0.938485	0.880359	0.812977	0.680781
GO:0043228 non-membrane-bounded organelle	0.500279	0.765384	0.444038	0.0747817	0.933105
GO:0043232 intracellular non-membrane-bounded organelle	0.500279	0.765384	0.444038	0.0747817	0.933105
GO:0043233 organelle lumen	0.864986	0.604418	0.0879234	0.0401343	0.994482
GO:0043235 receptor complex	0.0256684	0.909236	0.987679	0.92698	0.98102
GO:0043292 contractile fiber	0.118556	0.89137	0.996948	0.914817	0.517872
GO:0044420 extracellular matrix part	0.0127159	1	1	1	1
GO:0044427 chromosomal part	0.349604	0.486857	0.70107	0.704827	0.740448
GO:0044429 mitochondrial part	0.996403	0.370231	0.271563	0.276911	0.498334
GO:0044430 cytoskeletal part	0.0258337	0.92541	0.761241	0.918963	0.350336
GO:0044431 Golgi apparatus part	0.387633	0.766244	0.169112	0.965432	0.707328
GO:0044432 endoplasmic reticulum part	0.68793	0.926045	0.10144	0.354837	0.93466
GO:0044445 cytosolic part	0.476047	0.700839	0.698552	0.701534	0.640172
GO:0044449 contractile fiber part	0.20254	0.873986	0.996148	0.899813	0.478962
GO:0044451 nucleoplasm part	0.0469152	0.864556	0.858047	0.753429	0.599715
GO:0044455 mitochondrial membrane part	0.783676	0.599744	0.543375	0.410673	0.950721
GO:0044459 plasma membrane part	0.108843	0.555197	0.871097	0.715927	0.64708
GO:0044463 cell projection part	0.11067	0.896803	0.848923	0.601294	0.943971
GO:0045177 apical part of cell	0.736992	0.819535	0.977384	0.185478	0.646124
GO:0045202 synapse	0.0415637	0.811247	0.984929	0.780536	0.657288
GO:0045259 proton-transporting ATP synthase complex	0.211888	1	1	0.842859	1
GO:0045263 proton-transporting ATP synthase complex, coupling factor F(o)	0.598905	1	1	1	1
GO:0046930 pore complex	0.218332	0.60877	0.877494	0.694822	0.875063
GO:0048471 perinuclear region of cytoplasm	0.850087	0.607762	0.0300373	0.912689	0.878633
GO:0048475 coated membrane	0.946996	0.702679	0.0872033	0.877125	0.917219
GO:0048770 pigment granule	0.967433	0.902459	0.988278	0.199887	0.0330306
GO:0070013 intracellular organelle lumen	0.910576	0.613981	0.0771591	0.0337093	0.993055
GO:0070161 anchoring junction	0.530187	0.328789	0.793042	0.287671	0.998681
KEGG Pathway
Term	Lowest Quintile TE	Q2	Q3	Q4	Highest Quintile TE
hsa00010:Glycolysis / Gluconeogenesis	0.985161	0.888807	0.892468	0.113292	0.617534
hsa00020:Citrate cycle (TCA cycle)	1	0.566976	0.37645	0.288212	0.974679
hsa00030:Pentose phosphate pathway	1	0.681869	0.445889	0.912015	0.697708
hsa00051:Fructose and mannose metabolism	1	0.0287544	0.930425	0.843245	0.800856
hsa00052:Galactose metabolism	0.95161	0.155997	0.598112	0.975021	1
hsa00062:Fatty acid elongation in mitochondria	1	1	0.735981	1	0.741717
hsa00071:Fatty acid metabolism	1	0.727386	0.182539	0.621759	0.744714
hsa00100:Steroid biosynthesis	0.866661	0.88974	0.621085	0.914111	1
hsa00190:Oxidative phosphorylation	0.492026	0.738589	0.322735	0.722337	0.974804
hsa00230:Purine metabolism	0.993538	0.811949	0.340944	0.724883	0.164839
hsa00240:Pyrimidine metabolism	0.999964	0.538481	0.175586	0.942054	0.112103
hsa00280:Valine, leucine and isoleucine degradation	0.995823	0.980589	0.647738	0.549795	0.158703
hsa00310:Lysine degradation	1	0.720734	0.725867	0.348751	0.735938
hsa00330:Arginine and proline metabolism	0.86098	1	0.996275	0.00292745	0.774436
hsa00340:Histidine metabolism	1	1	1	0.00942669	1
hsa00410:beta-Alanine metabolism	1	1	1	0.0447187	0.895638
hsa00480:Glutathione metabolism	1	0.657944	0.951886	0.537138	0.272714
hsa00500:Starch and sucrose metabolism	1	0.291748	0.800248	0.842404	0.807538
hsa00510:N-Glycan biosynthesis	0.0420654	0.153717	1	0.990735	1
hsa00520:Amino sugar and nucleotide sugar metabolism	1	0.558895	0.566913	0.661634	0.244441
hsa00531:Glycosaminoglycan degradation	1	0.785949	0.419855	1	1
hsa00600:Sphingolipid metabolism	0.376969	1	0.437233	0.771412	1
hsa00620:Pyruvate metabolism	0.993706	1	0.76353	0.0285116	0.588673
hsa00640:Propanoate metabolism	1	1	0.880797	0.0043862	0.978783
hsa00650:Butanoate metabolism	1	0.981351	0.900163	0.176462	0.288917
hsa00970:Aminoacyl-tRNA biosynthesis	0.987571	0.0357069	0.457363	0.560683	1
hsa00980:Metabolism of xenobiotics by cytochrome P450	1	1	0.494016	1	0.0304915
hsa02010:ABC transporters	0.836777	0.556013	0.560468	1	1
hsa03010:Ribosome	0.154441	0.902491	0.618492	0.510102	0.959101
hsa03020:RNA polymerase	1	0.488583	0.764186	1	0.504822
hsa03030:DNA replication	0.996598	0.936497	0.0359403	0.76046	0.847445
hsa03040:Spliceosome	0.988814	0.947788	0.557714	0.205675	0.181385
hsa03050:Proteasome	1	0.993967	0.91905	0.157956	0.0215202
hsa03320:PPAR signaling pathway	1	0.639137	0.0250243	1	0.973345
hsa04010:MAPK signaling pathway	0.630971	0.238538	0.62395	0.981811	0.645159
hsa04062:Chemokine signaling pathway	0.582627	0.675391	0.683598	0.635691	0.92012
hsa04070:Phosphatidylinositol signaling system	0.0420654	0.755816	0.54009	1	1
hsa04110:Cell cycle	0.340085	0.726524	0.735261	0.907141	0.624313
hsa04130:SNARE interactions in vesicular transport	1	1	1	0.614418	0.0117271
hsa04142:Lysosome	0.290727	0.396189	0.808233	0.536073	0.995328
hsa04150:mTOR signaling pathway	0.0712584	0.681869	0.880797	1	0.978783
hsa04210:Apoptosis	0.140221	0.945987	0.998494	0.445827	0.725888
hsa04260:Cardiac muscle contraction	0.430567	0.7602	0.764186	0.959038	1
hsa04270:Vascular smooth muscle contraction	0.525351	0.78579	0.125405	0.849317	1
hsa04360:Axon guidance	0.752632	0.0265281	1	0.998738	0.292708
hsa04510:Focal adhesion *	0.000230314	0.479246	0.961265	0.998065	0.965529
hsa04512:ECM-receptor interaction *	0.000196689	0.877935	0.880797	1	1
hsa04514:Cell adhesion molecules (CAMs)	0.376969	0.718413	0.930751	0.947561	1
hsa04540:Gap junction	0.295196	0.971606	0.76353	0.933286	0.588673
hsa04612:Antigen processing and presentation	0.531929	0.963637	1	0.415877	0.838066
hsa04620:Toll-like receptor signaling pathway	0.693725	0.36925	0.76353	0.660446	0.996603
hsa04621:NOD-like receptor signaling pathway	0.886498	0.31472	0.7607	0.815874	0.986564
hsa04622:RIG-I-like receptor signaling pathway	0.98574	0.815304	0.94209	0.70054	0.235299
hsa04623:Cytosolic DNA-sensing pathway	1	0.390695	0.858021	0.708889	0.864156
hsa04630:Jak-STAT signaling pathway	0.0279281	1	1	0.614418	0.957957
hsa04660:T cell receptor signaling pathway	0.540138	0.627277	0.79361	0.940862	0.650612
hsa04662:B cell receptor signaling pathway	0.734294	0.357853	0.584048	0.992773	0.934371
hsa04664:Fc epsilon RI signaling pathway	0.507068	0.787271	0.190045	0.992773	0.989311
hsa04720:Long-term potentiation	0.662918	0.720734	0.128273	1	0.983114
hsa04810:Regulation of actin cytoskeleton	0.606301	0.0421036	0.740192	0.97633	0.846274
hsa04914:Progesterone-mediated oocyte maturation	0.0328801	0.872532	0.566913	0.994317	0.959268
hsa04916:Melanogenesis	0.818127	0.639137	0.396573	0.892836	1
hsa04920:Adipocytokine signaling pathway	0.588061	0.657944	0.451176	0.887583	0.993239
hsa05010:Alzheimer's disease	0.0236063	0.73729	0.845962	0.912535	0.925102
hsa05012:Parkinson's disease	0.0866876	0.954374	0.672709	0.640345	0.960601
hsa05016:Huntington's disease	0.117319	0.846526	0.76651	0.571233	0.925712
hsa05130:Pathogenic Escherichia coli infection	0.894574	0.811036	0.99763	0.953506	0.0109064
hsa05200:Pathways in cancer *	0.000209265	0.974166	0.768158	0.872877	0.979393
hsa05210:Colorectal cancer	0.0083605	0.757941	0.972666	0.983184	0.974679
hsa05212:Pancreatic cancer	0.0677382	0.566976	0.972666	0.825806	0.996603
hsa05215:Prostate cancer	0.152903	0.566976	0.76353	0.933286	0.996603
hsa05216:Thyroid cancer	1	0.667195	0.670218	1	1
hsa05218:Melanoma	0.240444	0.796522	0.800248	0.842404	1
hsa05222:Small cell lung cancer	0.0015551	0.881303	0.966947	0.799349	1
hsa05414:Dilated cardiomyopathy	0.0540562	0.854869	0.644621	1	1

## Sheet: MCF-7
Enrichment p-values are shown for all terms where p<0.05 in one or more cell lines. This spreadsheet shows p-values from DAVID that have not been corrected for multiple hypothesis testing.
MCF-7 Translation Efficiency
Biological Process
Term	Lowest Quintile TE	Q2	Q3	Q4	Highest Quintile TE
GO:0000059 protein import into nucleus, docking	0.66061	0.0484494	1	1	1
GO:0000075 cell cycle checkpoint	0.220798	0.686272	0.680046	0.979064	1
GO:0000122 negative regulation of transcription from RNA polymerase II promoter	0.77314	0.610821	0.602397	0.803847	0.926764
GO:0000226 microtubule cytoskeleton organization	0.974899	0.977209	0.0340583	0.979064	0.892773
GO:0000278 mitotic cell cycle	0.901055	0.507507	0.209459	0.74382	0.765515
GO:0000279 M phase	0.240465	0.515624	0.37298	0.93456	0.973653
GO:0000302 response to reactive oxygen species	1	0.91302	1	0.686037	0.172524
GO:0000375 RNA splicing, via transesterification reactions	0.968727	0.995716	0.0987118	0.958029	0.00832503
GO:0000377 RNA splicing, via transesterification reactions with bulged adenosine as nucleophile	0.968727	0.995716	0.0987118	0.958029	0.00832503
GO:0000398 nuclear mRNA splicing, via spliceosome	0.968727	0.995716	0.0987118	0.958029	0.00832503
GO:0000726 non-recombinational repair	1	1	0.482093	1	1
GO:0000902 cell morphogenesis	0.905895	0.789921	0.406212	0.921961	0.643618
GO:0001101 response to acid	1	0.735502	1	1	1
GO:0001568 blood vessel development	0.935758	1	0.939462	0.641575	0.0484315
GO:0001666 response to hypoxia	1	0.85733	0.853642	0.411895	0.668622
GO:0001764 neuron migration	0.660285	1	1	1	1
GO:0001894 tissue homeostasis	1	1	0.00953484	1	1
GO:0001932 regulation of protein amino acid phosphorylation	1	0.0484494	1	1	0.920836
GO:0001944 vasculature development	0.935758	1	0.939462	0.641575	0.0484315
GO:0002009 morphogenesis of an epithelium	0.606422	0.891322	1	1	0.640785
GO:0002237 response to molecule of bacterial origin	0.362576	0.674338	1	0.917661	1
GO:0002475 antigen processing and presentation via MHC class Ib	0.0248052	1	1	1	1
GO:0002683 negative regulation of immune system process	0.660285	1	1	1	0.27357
GO:0002684 positive regulation of immune system process	0.117519	0.493074	0.981064	0.983345	0.984385
GO:0002694 regulation of leukocyte activation	0.280835	1	0.954098	1	0.319934
GO:0002695 negative regulation of leukocyte activation	0.660285	1	1	1	0.27357
GO:0003018 vascular process in circulatory system	1	1	0.482093	1	1
GO:0005977 glycogen metabolic process	0.660285	1	1	1	1
GO:0005996 monosaccharide metabolic process	0.983126	0.924637	0.850996	0.197509	0.134548
GO:0006006 glucose metabolic process	0.999353	0.908762	0.812799	0.577427	0.0130319
GO:0006007 glucose catabolic process	1	0.977123	0.783737	0.630132	0.00919131
GO:0006073 cellular glucan metabolic process	0.660285	1	1	1	1
GO:0006081 cellular aldehyde metabolic process	1	1	0.312432	0.896604	0.900234
GO:0006084 acetyl-CoA metabolic process	0.961197	1	1	0.612164	0.0203028
GO:0006091 generation of precursor metabolites and energy *	0.999971	0.977886	0.987794	0.0766787	2.47864e-05
GO:0006096 glycolysis	1	0.95143	0.838553	0.469278	0.0629783
GO:0006098 pentose-phosphate shunt	1	1	1	1	0.0618294
GO:0006099 tricarboxylic acid cycle	0.951765	1	1	0.561938	0.0485277
GO:0006103 2-oxoglutarate metabolic process	1	1	1	1	0.0184696
GO:0006112 energy reserve metabolic process	0.726373	1	1	0.743281	1
GO:0006119 oxidative phosphorylation	1	0.869447	0.938357	0.0311147	0.134222
GO:0006144 purine base metabolic process	1	0.41937	1	1	0.800492
GO:0006163 purine nucleotide metabolic process	0.970597	0.7667	0.624142	0.376282	0.537833
GO:0006164 purine nucleotide biosynthetic process	0.966753	0.836098	0.699634	0.579914	0.295815
GO:0006221 pyrimidine nucleotide biosynthetic process	0.857132	0.559834	0.861606	1	1
GO:0006259 DNA metabolic process	0.135244	0.784958	0.588917	0.975774	0.476809
GO:0006260 DNA replication	0.429156	0.928901	0.596758	0.766	0.652323
GO:0006261 DNA-dependent DNA replication	0.891315	0.981777	0.271054	0.906291	0.747995
GO:0006268 DNA unwinding during replication	1	1	0.785016	1	0.438088
GO:0006271 DNA strand elongation during DNA replication	1	1	1	1	1
GO:0006281 DNA repair	0.021474	0.91565	0.150277	0.998908	0.933378
GO:0006289 nucleotide-excision repair	0.183156	0.971499	0.191436	1	1
GO:0006323 DNA packaging	0.853135	0.994059	0.484285	0.96329	0.175369
GO:0006325 chromatin organization	0.162693	0.794024	0.784962	0.992977	0.331827
GO:0006333 chromatin assembly or disassembly	0.744683	0.996209	0.367392	0.996655	0.121321
GO:0006334 nucleosome assembly	1	1	0.2905	1	0.0485277
GO:0006350 transcription	0.00186691	0.728493	0.319848	0.992858	0.970451
GO:0006351 transcription, DNA-dependent	0.022073	0.919378	0.419704	0.853605	0.998095
GO:0006355 regulation of transcription, DNA-dependent	0.838633	0.0725858	0.718777	0.890025	0.634064
GO:0006357 regulation of transcription from RNA polymerase II promoter	0.866556	0.0305817	0.693729	0.733408	0.978888
GO:0006364 rRNA processing	0.98127	0.425034	0.0364302	0.882893	0.987312
GO:0006378 mRNA polyadenylation	1	0.669754	1	1	0.68356
GO:0006383 transcription from RNA polymerase III promoter	0.250325	1	1	1	1
GO:0006396 RNA processing	0.952678	0.949403	0.0154183	0.943765	0.09827
GO:0006397 mRNA processing	0.933624	0.969906	0.124427	0.987435	0.00502425
GO:0006399 tRNA metabolic process	0.999209	0.145372	0.509565	0.398167	0.915096
GO:0006401 RNA catabolic process	1	0.493074	0.046604	0.983345	0.984385
GO:0006402 mRNA catabolic process	1	0.930396	0.0677414	0.934439	1
GO:0006406 mRNA export from nucleus	0.476382	1	0.242428	0.947806	0.950178
GO:0006412 translation	0.999996	0.109507	0.31755	0.00116767	0.991371
GO:0006414 translational elongation	0.999384	0.677707	0.105467	0.127291	0.954823
GO:0006417 regulation of translation	0.565252	0.87122	0.265991	0.985999	0.63153
GO:0006418 tRNA aminoacylation for protein translation	0.995629	0.212917	0.896791	0.228445	0.976849
GO:0006422 aspartyl-tRNA aminoacylation	1	1	1	0.184473	1
GO:0006446 regulation of translational initiation	0.744314	0.539176	0.754034	0.922011	0.926079
GO:0006457 protein folding	0.999438	0.969656	0.473022	0.297824	0.0308411
GO:0006461 protein complex assembly	0.741622	0.504995	0.893585	0.732248	0.219965
GO:0006468 protein amino acid phosphorylation	0.19374	0.0491292	0.994767	0.595826	0.990354
GO:0006508 proteolysis	0.358121	0.581413	0.31755	0.468316	0.984451
GO:0006511 ubiquitin-dependent protein catabolic process	0.634531	0.915628	0.542999	0.364142	0.72376
GO:0006536 glutamate metabolic process	1	1	1	1	0.105189
GO:0006538 glutamate catabolic process	1	1	1	1	0.109006
GO:0006575 cellular amino acid derivative metabolic process	0.744683	0.900376	0.564669	0.592668	0.91368
GO:0006606 protein import into nucleus	0.720137	0.231162	0.375516	0.959892	0.991534
GO:0006607 NLS-bearing substrate import into nucleus	1	1	0.666228	0.677865	1
GO:0006612 protein targeting to membrane	0.545918	1	1	1	0.580272
GO:0006626 protein targeting to mitochondrion	1	1	1	0.249571	0.0124348
GO:0006643 membrane lipid metabolic process	0.951765	1	0.79516	0.310056	0.816198
GO:0006644 phospholipid metabolic process	0.117519	0.981777	0.896521	0.738548	0.984385
GO:0006650 glycerophospholipid metabolic process	0.545918	1	0.554642	1	1
GO:0006665 sphingolipid metabolic process	0.951765	1	0.79516	0.310056	0.816198
GO:0006672 ceramide metabolic process	0.822553	1	0.487639	1	0.841621
GO:0006694 steroid biosynthetic process	0.60434	0.818662	1	0.42549	0.653545
GO:0006695 cholesterol biosynthetic process	0.81972	0.597262	1	0.612164	0.622621
GO:0006732 coenzyme metabolic process	0.936003	0.978654	0.778517	0.547093	0.0603231
GO:0006733 oxidoreduction coenzyme metabolic process	0.974899	1	0.876788	0.887653	0.0124348
GO:0006734 NADH metabolic process	1	1	1	0.677865	0.27357
GO:0006749 glutathione metabolic process	0.857132	1	0.554642	0.870181	1
GO:0006769 nicotinamide metabolic process	1	1	0.954098	0.958453	0.00274644
GO:0006779 porphyrin biosynthetic process	1	1	1	0.10162	1
GO:0006783 heme biosynthetic process	1	1	1	0.595837	1
GO:0006793 phosphorus metabolic process	0.802411	0.363815	0.949086	0.140342	0.698355
GO:0006796 phosphate metabolic process	0.802411	0.363815	0.949086	0.140342	0.698355
GO:0006800 oxygen and reactive oxygen species metabolic process	1	1	0.888985	0.896604	0.129852
GO:0006801 superoxide metabolic process	1	1	0.482093	1	1
GO:0006812 cation transport	0.757869	0.883889	0.772116	0.239571	0.811386
GO:0006818 hydrogen transport	0.974899	0.880137	0.876788	0.461841	0.71039
GO:0006820 anion transport	1	0.977209	0.876788	0.887653	0.0420973
GO:0006839 mitochondrial transport	1	0.927272	0.997439	0.297146	0.0127245
GO:0006873 cellular ion homeostasis	0.920206	0.526169	0.516082	0.936268	0.565862
GO:0006886 intracellular protein transport	0.859222	0.926905	0.748409	0.796895	0.0123994
GO:0006888 ER to Golgi vesicle-mediated transport	0.873069	0.533673	0.879877	0.995791	0.206635
GO:0006890 retrograde vesicle-mediated transport, Golgi to ER	0.907427	1	0.372017	0.917661	0.920836
GO:0006913 nucleocytoplasmic transport	0.401373	0.570883	0.298579	0.955924	0.915661
GO:0006916 anti-apoptosis	0.365135	0.980892	0.979791	0.94522	0.0396917
GO:0006928 cell motion	0.763499	0.945027	0.877109	0.174871	0.566836
GO:0006940 regulation of smooth muscle contraction	1	1	0.482093	1	1
GO:0006944 membrane fusion	1	1	0.942746	0.774036	0.0333399
GO:0006952 defense response	0.819001	0.358372	0.686445	0.936268	0.728669
GO:0006954 inflammatory response	1	0.277434	0.718921	0.906291	0.747995
GO:0006974 response to DNA damage stimulus	0.0480402	0.855252	0.317076	0.993043	0.815079
GO:0006979 response to oxidative stress	0.908299	0.918145	0.808459	0.346967	0.531123
GO:0006986 response to unfolded protein	0.979816	1	1	0.906291	0.00106166
GO:0007005 mitochondrion organization	0.975509	0.97919	0.998968	0.013511	0.134222
GO:0007010 cytoskeleton organization	0.950343	0.906717	0.11053	0.462447	0.853233
GO:0007015 actin filament organization	0.884989	0.891322	0.888985	0.632378	1
GO:0007017 microtubule-based process	0.797318	0.191937	0.316289	0.976132	0.97814
GO:0007049 cell cycle	0.357715	0.796453	0.0476883	0.945325	0.853717
GO:0007051 spindle organization	1	1	0.0809828	1	0.874289
GO:0007088 regulation of mitosis	1	1	0.732109	1	0.74872
GO:0007093 mitotic cell cycle checkpoint	0.779634	1	0.785016	1	1
GO:0007126 meiosis	0.476382	0.944309	0.092951	1	1
GO:0007155 cell adhesion	0.525864	0.708931	0.0769704	0.975036	0.977351
GO:0007160 cell-matrix adhesion	0.606422	0.620401	0.615195	1	1
GO:0007166 cell surface receptor linked signal transduction	0.206221	0.340313	0.702471	0.908418	0.959342
GO:0007229 integrin-mediated signaling pathway	1	0.669754	0.666228	1	1
GO:0007242 intracellular signaling cascade	0.772465	0.812583	0.960619	0.954909	0.000518712
GO:0007243 protein kinase cascade	0.797318	0.32542	0.808459	0.926012	0.699938
GO:0007249 I-kappaB kinase/NF-kappaB cascade	0.779634	1	1	0.795443	1
GO:0007250 activation of NF-kappaB-inducing kinase activity	1	1	1	1	1
GO:0007264 small GTPase mediated signal transduction	0.998895	0.90603	0.947734	0.54632	0.00061579
GO:0007267 cell-cell signaling	0.939954	0.983949	0.153047	0.882893	0.311256
GO:0007268 synaptic transmission	0.994559	0.995254	0.0319454	0.747609	0.758308
GO:0007283 spermatogenesis	0.58817	0.996972	0.406212	0.921961	0.449859
GO:0007346 regulation of mitotic cell cycle	0.776344	0.929885	0.785537	0.381066	0.938818
GO:0007409 axonogenesis	0.708649	0.930396	0.430545	0.934439	1
GO:0007507 heart development	0.78774	0.547025	0.954098	0.809386	0.960484
GO:0007517 muscle organ development	1	0.597262	0.590785	0.612164	0.968663
GO:0007584 response to nutrient	0.1164	0.799513	0.79516	1	1
GO:0007611 learning or memory	0.476382	0.247621	1	1	0.950178
GO:0007612 learning	0.545918	0.86423	1	1	0.874289
GO:0007632 visual behavior	0.329845	1	1	1	1
GO:0008104 protein localization	0.620943	0.490846	0.830839	0.844876	0.137724
GO:0008202 steroid metabolic process	0.609096	0.456368	0.966419	0.654697	0.81807
GO:0008203 cholesterol metabolic process	0.70874	0.493074	1	0.738548	0.522367
GO:0008219 cell death	0.455773	0.696405	0.837244	0.951443	0.106914
GO:0008285 negative regulation of cell proliferation	0.464929	0.191937	1	0.926012	0.362535
GO:0008380 RNA splicing	0.868743	0.988091	0.127576	0.991065	0.00441726
GO:0008542 visual learning	0.250325	1	1	1	1
GO:0008652 cellular amino acid biosynthetic process	1	0.830629	1	0.169858	0.371766
GO:0009057 macromolecule catabolic process	0.604925	0.498562	0.068441	0.77569	0.973373
GO:0009060 aerobic respiration	0.986954	0.929885	1	0.600416	0.0114414
GO:0009064 glutamine family amino acid metabolic process	0.669496	0.977209	0.976367	0.979064	0.115852
GO:0009108 coenzyme biosynthetic process	0.935758	0.941592	0.399355	0.946304	0.438547
GO:0009109 coenzyme catabolic process	0.951765	1	1	0.561938	0.0485277
GO:0009112 nucleobase metabolic process	0.884989	0.620401	0.888985	1	0.900234
GO:0009113 purine base biosynthetic process	1	0.34101	1	1	0.74872
GO:0009116 nucleoside metabolic process	0.993228	0.025317	0.860549	0.96329	0.880983
GO:0009123 nucleoside monophosphate metabolic process	0.961197	0.597262	0.826603	0.966934	0.622621
GO:0009124 nucleoside monophosphate biosynthetic process	0.925498	0.436609	0.928595	1	0.74091
GO:0009126 purine nucleoside monophosphate metabolic process	0.884989	0.317568	1	1	0.640785
GO:0009127 purine nucleoside monophosphate biosynthetic process	0.857132	0.257604	1	1	0.874289
GO:0009141 nucleoside triphosphate metabolic process	0.977827	0.980892	0.549682	0.152511	0.599384
GO:0009144 purine nucleoside triphosphate metabolic process	0.96906	0.99415	0.481639	0.208759	0.531123
GO:0009150 purine ribonucleotide metabolic process	0.971443	0.73432	0.847348	0.308745	0.472516
GO:0009156 ribonucleoside monophosphate biosynthetic process	0.925498	0.436609	0.928595	1	0.74091
GO:0009161 ribonucleoside monophosphate metabolic process	0.940049	0.493306	0.942746	1	0.51834
GO:0009165 nucleotide biosynthetic process	0.865985	0.794024	0.666204	0.703698	0.331827
GO:0009166 nucleotide catabolic process	0.940049	0.944309	1	0.259871	0.781377
GO:0009167 purine ribonucleoside monophosphate metabolic process	0.884989	0.317568	1	1	0.640785
GO:0009168 purine ribonucleoside monophosphate biosynthetic process	0.857132	0.257604	1	1	0.874289
GO:0009199 ribonucleoside triphosphate metabolic process	0.991659	0.968048	0.624609	0.182318	0.495362
GO:0009259 ribonucleotide metabolic process	0.988882	0.744817	0.735374	0.227939	0.508181
GO:0009260 ribonucleotide biosynthetic process	0.971443	0.73432	0.725335	0.610389	0.3254
GO:0009303 rRNA transcription	0.0531515	1	1	1	1
GO:0009304 tRNA transcription	0.0981305	1	1	1	1
GO:0009617 response to bacterium	0.420413	0.721884	1	0.934439	0.937193
GO:0009628 response to abiotic stimulus	0.184242	0.854297	0.596758	0.766	0.942817
GO:0009719 response to endogenous stimulus	0.853564	0.869447	0.749497	0.777522	0.228896
GO:0009725 response to hormone stimulus	0.797318	0.665359	0.808459	0.685794	0.699938
GO:0009792 embryonic development ending in birth or egg hatching	0.308835	0.491119	0.643733	0.998185	0.691229
GO:0009820 alkaloid metabolic process	1	1	0.954098	0.958453	0.00274644
GO:0009890 negative regulation of biosynthetic process	0.401343	0.677977	0.770724	0.881329	0.498472
GO:0009894 regulation of catabolic process	0.907427	0.377685	1	0.917661	0.920836
GO:0009895 negative regulation of catabolic process	1	1	1	1	1
GO:0009896 positive regulation of catabolic process	1	1	1	1	1
GO:0009967 positive regulation of signal transduction	0.464929	0.0468896	0.914563	0.999471	0.839166
GO:0009968 negative regulation of signal transduction	0.626525	0.395937	0.970509	0.973687	0.871316
GO:0009991 response to extracellular stimulus	0.386303	0.818662	0.813632	0.829988	0.949459
GO:0010033 response to organic substance	0.690047	0.958668	0.920028	0.668906	0.0214624
GO:0010469 regulation of receptor activity	1	0.48538	1	1	1
GO:0010498 proteasomal protein catabolic process	0.997296	0.990813	0.596758	0.137171	0.148686
GO:0010553 negative regulation of specific transcription from RNA polymerase II promoter	0.726373	1	0.732109	1	1
GO:0010558 negative regulation of macromolecule biosynthetic process	0.425701	0.705965	0.878565	0.828586	0.399203
GO:0010563 negative regulation of phosphorus metabolic process	1	0.34101	1	1	0.74872
GO:0010564 regulation of cell cycle process	0.84732	0.971499	0.637328	0.658379	0.871316
GO:0010605 negative regulation of macromolecule metabolic process	0.865695	0.768546	0.753829	0.454104	0.232708
GO:0010608 posttranscriptional regulation of gene expression	0.805939	0.95493	0.449445	0.62581	0.384525
GO:0010627 regulation of protein kinase cascade	0.504569	0.202132	0.945022	0.988659	0.741457
GO:0010629 negative regulation of gene expression	0.50172	0.861125	0.762531	0.571373	0.593888
GO:0010648 negative regulation of cell communication	0.519016	0.539176	0.913284	0.986752	0.781597
GO:0010741 negative regulation of protein kinase cascade	1	1	1	1	1
GO:0010941 regulation of cell death	0.712749	0.925158	0.872836	0.787481	0.0168246
GO:0010942 positive regulation of cell death	0.64657	0.544334	0.666204	0.703698	0.827613
GO:0010970 microtubule-based transport	0.245708	0.559834	1	0.870181	1
GO:0014075 response to amine stimulus	1	0.86423	0.554642	1	0.874289
GO:0015031 protein transport	0.627053	0.561702	0.87752	0.802241	0.0989638
GO:0015674 di-, tri-valent inorganic cation transport	0.362576	1	0.669235	0.686037	1
GO:0015711 organic anion transport	1	1	0.785016	1	0.800492
GO:0015833 peptide transport	0.0248052	1	1	1	1
GO:0015980 energy derivation by oxidation of organic compounds	0.996508	0.971989	0.999367	0.112371	0.00129299
GO:0015985 energy coupled proton transport, down electrochemical gradient	1	0.964363	0.826603	0.361038	0.622621
GO:0015986 ATP synthesis coupled proton transport	1	0.964363	0.826603	0.361038	0.622621
GO:0015992 proton transport	0.974899	0.880137	0.876788	0.461841	0.71039
GO:0016032 viral reproduction	0.84732	0.395937	0.970509	0.865635	0.871316
GO:0016042 lipid catabolic process	0.747942	0.767498	0.990811	0.621786	0.294612
GO:0016044 membrane organization	0.869088	0.397266	0.984337	0.546408	0.174046
GO:0016049 cell growth	1	1	1	1	0.35776
GO:0016052 carbohydrate catabolic process	1	0.87122	0.741238	0.175319	0.100962
GO:0016054 organic acid catabolic process	0.873069	0.883815	0.995004	0.747609	0.099438
GO:0016055 Wnt receptor signaling pathway	0.233853	0.763443	0.942746	0.947806	1
GO:0016071 mRNA metabolic process	0.930212	0.967811	0.0672189	0.992721	0.00736937
GO:0016072 rRNA metabolic process	0.98127	0.425034	0.0364302	0.882893	0.987312
GO:0016073 snRNA metabolic process	0.0981305	1	1	1	1
GO:0016125 sterol metabolic process	0.805011	0.407194	1	0.641575	0.653545
GO:0016126 sterol biosynthetic process	0.70874	0.724912	1	0.510228	0.747995
GO:0016180 snRNA processing	0.0981305	1	1	1	1
GO:0016265 death	0.475089	0.71297	0.779791	0.955923	0.11697
GO:0016310 phosphorylation	0.925466	0.186172	0.989892	0.155916	0.502585
GO:0016477 cell migration	0.805011	0.624441	0.939462	0.829988	0.653545
GO:0016568 chromatin modification	0.0328486	0.425034	0.94462	0.985999	0.956771
GO:0017038 protein import	0.970597	0.6354	0.757621	0.51809	0.395505
GO:0018130 heterocycle biosynthetic process	1	0.85733	0.853642	0.411895	0.668622
GO:0018198 peptidyl-cysteine modification	1	1	1	1	1
GO:0019058 viral infectious cycle	1	0.157254	1	0.917661	0.920836
GO:0019079 viral genome replication	1	0.0163395	1	1	1
GO:0019220 regulation of phosphate metabolic process	0.975509	0.195496	0.604526	0.98199	0.355558
GO:0019226 transmission of nerve impulse	0.99906	0.905634	0.0139776	0.654697	0.920069
GO:0019318 hexose metabolic process	0.995111	0.916983	0.833271	0.356273	0.0510861
GO:0019320 hexose catabolic process	1	0.927272	0.809047	0.665435	0.0127245
GO:0019362 pyridine nucleotide metabolic process	1	1	0.954098	0.958453	0.00274644
GO:0019637 organophosphate metabolic process	0.242464	0.992564	0.655803	0.853692	0.860823
GO:0019725 cellular homeostasis	0.943568	0.488798	0.949509	0.851723	0.0428912
GO:0019748 secondary metabolic process	0.986954	1	0.987848	0.600416	0.0114414
GO:0019884 antigen processing and presentation of exogenous antigen	0.0531515	1	1	1	1
GO:0019941 modification-dependent protein catabolic process	0.324393	0.878603	0.446967	0.413143	0.911119
GO:0022402 cell cycle process	0.601467	0.734825	0.0658298	0.890025	0.85548
GO:0022403 cell cycle phase	0.274128	0.30953	0.134564	0.980498	0.993151
GO:0022415 viral reproductive process	0.84732	0.395937	0.970509	0.865635	0.871316
GO:0022610 biological adhesion	0.525864	0.708931	0.0769704	0.975036	0.977351
GO:0022613 ribonucleoprotein complex biogenesis	0.999211	0.781483	0.0139464	0.594097	0.727738
GO:0022616 DNA strand elongation	1	1	1	1	1
GO:0022618 ribonucleoprotein complex assembly	0.997736	0.938065	0.30516	0.333065	0.711228
GO:0022900 electron transport chain	0.999917	0.780386	0.999158	0.368011	0.00105218
GO:0030029 actin filament-based process	0.920206	0.835568	0.686445	0.236641	0.858217
GO:0030030 cell projection organization	0.822521	0.680054	0.482933	0.849492	0.857732
GO:0030036 actin cytoskeleton organization	0.908299	0.814923	0.656381	0.346967	0.839166
GO:0030071 regulation of mitotic metaphase/anaphase transition	1	1	0.354997	1	1
GO:0030163 protein catabolic process	0.325701	0.807979	0.356099	0.511036	0.939722
GO:0030182 neuron differentiation	0.624163	0.646496	0.444839	0.997889	0.678603
GO:0030198 extracellular matrix organization	1	0.620401	1	0.632378	0.640785
GO:0030258 lipid modification	0.891315	0.724912	1	0.510228	0.522367
GO:0030308 negative regulation of cell growth	1	1	0.827499	1	0.512591
GO:0030323 respiratory tube development	0.857132	0.559834	0.554642	1	1
GO:0030324 lung development	0.857132	0.559834	0.554642	1	1
GO:0030433 ER-associated protein catabolic process	0.779634	1	1	0.795443	0.438088
GO:0030521 androgen receptor signaling pathway	1	1	0.732109	1	1
GO:0030534 adult behavior	1	0.735502	0.732109	0.743281	1
GO:0030900 forebrain development	0.362576	1	0.669235	1	0.920836
GO:0030968 endoplasmic reticulum unfolded protein response	1	1	1	1	0.188874
GO:0031145 anaphase-promoting complex-dependent proteasomal ubiquitin-dependent protein catabolic process	1	0.999375	0.481639	0.111809	0.120233
GO:0031175 neuron projection development	0.669496	0.686272	0.680046	0.979064	0.892773
GO:0031327 negative regulation of cellular biosynthetic process	0.378106	0.656522	0.843006	0.869545	0.473792
GO:0031396 regulation of protein ubiquitination	0.999897	0.941491	0.749497	0.0651575	0.228896
GO:0031397 negative regulation of protein ubiquitination	0.999246	0.999375	0.481639	0.208759	0.120233
GO:0031398 positive regulation of protein ubiquitination	1	0.923235	0.699634	0.0453069	0.295815
GO:0031399 regulation of protein modification process	0.997053	0.677707	0.876864	0.312418	0.139169
GO:0031400 negative regulation of protein modification process	0.998246	0.971435	0.544116	0.422276	0.0999027
GO:0031401 positive regulation of protein modification process	0.995356	0.896964	0.793208	0.0900585	0.416802
GO:0031497 chromatin assembly	1	1	0.339684	1	0.0673443
GO:0031589 cell-substrate adhesion	0.606422	0.620401	0.615195	1	1
GO:0031644 regulation of neurological system process	0.891315	0.724912	0.718921	0.738548	0.91087
GO:0031646 positive regulation of neurological system process	1	1	1	1	1
GO:0031667 response to nutrient levels	0.30173	0.759738	0.754034	0.986752	0.926079
GO:0032101 regulation of response to external stimulus	0.578293	1	1	1	1
GO:0032147 activation of protein kinase activity	1	1	1	1	0.68356
GO:0032259 methylation	0.147435	0.91302	0.669235	1	1
GO:0032268 regulation of cellular protein metabolic process	0.993593	0.711498	0.596414	0.442044	0.136037
GO:0032269 negative regulation of cellular protein metabolic process	0.956372	0.916983	0.833271	0.490933	0.0946422
GO:0032270 positive regulation of cellular protein metabolic process	0.994224	0.906717	0.700031	0.0742404	0.482912
GO:0032318 regulation of Ras GTPase activity	0.0059076	1	1	1	1
GO:0032392 DNA geometric change	1	0.830408	0.827499	1	0.512591
GO:0032508 DNA duplex unwinding	1	0.830408	0.827499	1	0.512591
GO:0032582 negative regulation of gene-specific transcription	0.779634	1	0.785016	0.795443	1
GO:0032774 RNA biosynthetic process	0.0268617	0.928901	0.311355	0.868936	0.998434
GO:0032870 cellular response to hormone stimulus	1	0.930396	0.928595	0.733102	0.460737
GO:0032944 regulation of mononuclear cell proliferation	0.578293	1	1	1	1
GO:0032989 cellular component morphogenesis	0.949607	0.565695	0.556363	0.757607	0.769304
GO:0033014 tetrapyrrole biosynthetic process	1	1	1	0.10162	1
GO:0033043 regulation of organelle organization	0.494447	0.990562	0.064912	0.703683	0.973307
GO:0033365 protein localization in organelle	0.923687	0.77499	0.641717	0.680082	0.306098
GO:0033554 cellular response to stress	0.0945358	0.920264	0.792912	0.933838	0.302338
GO:0033674 positive regulation of kinase activity	0.986954	0.0300667	0.785537	1	0.811421
GO:0034097 response to cytokine stimulus	1	0.788191	0.785016	0.795443	1
GO:0034220 ion transmembrane transport	1	0.964363	0.826603	0.361038	0.622621
GO:0034329 cell junction assembly	0.406804	0.788191	1	1	1
GO:0034404 nucleobase, nucleoside and nucleotide biosynthetic process	0.878953	0.70093	0.689705	0.726199	0.358012
GO:0034470 ncRNA processing	0.901803	0.489235	0.0247064	0.926411	0.969774
GO:0034504 protein localization in nucleus	0.720137	0.231162	0.375516	0.959892	0.991534
GO:0034599 cellular response to oxidative stress	1	1	1	0.870181	0.0923164
GO:0034613 cellular protein localization	0.886296	0.90932	0.713838	0.832908	0.0106334
GO:0034614 cellular response to reactive oxygen species	1	1	1	1	0.105189
GO:0034620 cellular response to unfolded protein	1	1	1	1	0.188874
GO:0034621 cellular macromolecular complex subunit organization	0.984571	0.680332	0.343875	0.801291	0.160812
GO:0034622 cellular macromolecular complex assembly	0.997348	0.510484	0.494932	0.758718	0.113235
GO:0034654 nucleobase, nucleoside, nucleotide and nucleic acid biosynthetic process	0.878953	0.70093	0.689705	0.726199	0.358012
GO:0034660 ncRNA metabolic process	0.985822	0.164203	0.0597409	0.591304	0.992554
GO:0034728 nucleosome organization	1	1	0.191436	1	0.0898208
GO:0034976 response to endoplasmic reticulum stress	0.779634	1	1	1	0.0361886
GO:0035150 regulation of tube size	1	1	0.482093	1	1
GO:0035295 tube development	0.871029	0.445154	0.876788	0.979064	0.71039
GO:0040007 growth	0.579872	0.597262	0.963205	1	0.622621
GO:0040008 regulation of growth	1	0.384721	0.223732	0.990714	0.261863
GO:0042089 cytokine biosynthetic process	1	1	1	1	1
GO:0042107 cytokine metabolic process	1	1	1	1	1
GO:0042127 regulation of cell proliferation	0.807144	0.419721	0.939669	0.569067	0.3719
GO:0042129 regulation of T cell proliferation	0.578293	1	1	1	1
GO:0042176 regulation of protein catabolic process	1	0.41937	1	0.795443	1
GO:0042254 ribosome biogenesis	0.998123	0.661584	0.020657	0.68666	0.90404
GO:0042273 ribosomal large subunit biogenesis	1	1	0.142217	0.795443	1
GO:0042325 regulation of phosphorylation	0.986688	0.114684	0.643733	0.965626	0.533508
GO:0042391 regulation of membrane potential	0.974899	0.686272	0.230245	0.887653	0.980301
GO:0042439 ethanolamine and derivative metabolic process	1	1	1	1	1
GO:0042493 response to drug	0.99906	0.792262	0.284446	0.914299	0.193647
GO:0042542 response to hydrogen peroxide	1	1	1	0.870181	0.0923164
GO:0042592 homeostatic process	0.900239	0.595747	0.579796	0.930607	0.116788
GO:0042692 muscle cell differentiation	1	0.91302	0.153537	0.917661	1
GO:0042743 hydrogen peroxide metabolic process	1	1	1	1	0.105189
GO:0042744 hydrogen peroxide catabolic process	1	1	1	1	0.0291375
GO:0042773 ATP synthesis coupled electron transport	1	0.883815	0.995004	0.0378308	0.206635
GO:0042775 mitochondrial ATP synthesis coupled electron transport	1	0.883815	0.995004	0.0378308	0.206635
GO:0042791 5S class rRNA transcription	0.0981305	1	1	1	1
GO:0042797 tRNA transcription from RNA polymerase III promoter	0.0981305	1	1	1	1
GO:0042981 regulation of apoptosis	0.696937	0.918621	0.863192	0.840995	0.0147313
GO:0043009 chordate embryonic development	0.279731	0.623607	0.613646	0.997767	0.662175
GO:0043038 amino acid activation	0.995629	0.212917	0.896791	0.228445	0.976849
GO:0043039 tRNA aminoacylation	0.995629	0.212917	0.896791	0.228445	0.976849
GO:0043062 extracellular structure organization	1	0.799513	0.954098	0.310056	0.816198
GO:0043065 positive regulation of apoptosis	0.64657	0.544334	0.666204	0.703698	0.827613
GO:0043066 negative regulation of apoptosis	0.621736	0.934625	0.989296	0.884552	0.00800222
GO:0043067 regulation of programmed cell death	0.712749	0.925158	0.872836	0.787481	0.0168246
GO:0043068 positive regulation of programmed cell death	0.64657	0.544334	0.666204	0.703698	0.827613
GO:0043069 negative regulation of programmed cell death	0.64657	0.942146	0.990837	0.814132	0.00996893
GO:0043086 negative regulation of catalytic activity	0.995111	0.963131	0.44929	0.239736	0.256508
GO:0043087 regulation of GTPase activity	0.0089381	1	1	1	0.841621
GO:0043161 proteasomal ubiquitin-dependent protein catabolic process	0.997296	0.990813	0.596758	0.137171	0.148686
GO:0043200 response to amino acid stimulus	1	0.735502	1	1	1
GO:0043405 regulation of MAP kinase activity	0.81972	0.00388211	0.963205	1	1
GO:0043406 positive regulation of MAP kinase activity	0.925498	0.00361401	1	1	1
GO:0043408 regulation of MAPKKK cascade	1	0.145111	1	1	1
GO:0043409 negative regulation of MAPKKK cascade	1	1	1	1	1
GO:0043414 biopolymer methylation	0.303901	0.891322	0.615195	1	1
GO:0043603 cellular amide metabolic process	0.974899	1	0.976367	0.979064	0.00297885
GO:0043623 cellular protein complex assembly	0.939954	0.0830247	0.982989	0.882893	0.466208
GO:0043631 RNA polyadenylation	1	0.669754	1	1	0.68356
GO:0043632 modification-dependent macromolecule catabolic process	0.324393	0.878603	0.446967	0.413143	0.911119
GO:0043648 dicarboxylic acid metabolic process	0.968789	0.971499	1	0.865635	0.0298833
GO:0043933 macromolecular complex subunit organization	0.917532	0.86395	0.410351	0.721429	0.0882088
GO:0044042 glucan metabolic process	0.660285	1	1	1	1
GO:0044057 regulation of system process	0.91925	0.453847	0.271016	0.933716	0.93801
GO:0044092 negative regulation of molecular function	0.997857	0.963028	0.400254	0.328463	0.0995853
GO:0044093 positive regulation of molecular function	0.999588	0.443866	0.534524	0.690772	0.0639959
GO:0044242 cellular lipid catabolic process	0.67983	0.959675	0.993759	0.715208	0.175369
GO:0044257 cellular protein catabolic process	0.342452	0.754301	0.465408	0.435057	0.947821
GO:0044265 cellular macromolecule catabolic process	0.708145	0.516644	0.10149	0.725501	0.941826
GO:0044270 nitrogen compound catabolic process	0.986954	0.929885	1	0.381066	0.0960193
GO:0044271 nitrogen compound biosynthetic process	0.982589	0.553255	0.82923	0.277593	0.300893
GO:0044275 cellular carbohydrate catabolic process	1	0.968048	0.785417	0.182318	0.0471301
GO:0045017 glycerolipid biosynthetic process	1	1	0.584203	1	1
GO:0045184 establishment of protein localization	0.639894	0.575365	0.844849	0.811712	0.105531
GO:0045333 cellular respiration	0.999957	0.919378	0.999544	0.120174	0.0009315
GO:0045449 regulation of transcription	0.365988	0.365511	0.481062	0.863555	0.797614
GO:0045454 cell redox homeostasis	0.890577	0.972328	1	0.777121	0.0018104
GO:0045580 regulation of T cell differentiation	0.406804	1	1	1	0.800492
GO:0045619 regulation of lymphocyte differentiation	0.479204	1	1	1	0.512591
GO:0045732 positive regulation of protein catabolic process	1	1	1	1	1
GO:0045860 positive regulation of protein kinase activity	0.979816	0.0151054	0.896521	1	0.91087
GO:0045926 negative regulation of growth	1	0.620401	0.888985	1	0.640785
GO:0045934 negative regulation of nucleobase, nucleoside, nucleotide and nucleic acid metabolic process	0.744358	0.662818	0.762531	0.796305	0.349995
GO:0045936 negative regulation of phosphate metabolic process	1	0.34101	1	1	0.74872
GO:0046034 ATP metabolic process	0.982183	0.99807	0.671961	0.0941476	0.528533
GO:0046112 nucleobase biosynthetic process	1	0.492672	1	1	0.841621
GO:0046164 alcohol catabolic process	1	0.905634	0.785417	0.313462	0.0471301
GO:0046328 regulation of JNK cascade	1	0.102425	1	1	1
GO:0046329 negative regulation of JNK cascade	1	1	1	1	1
GO:0046356 acetyl-CoA catabolic process	0.951765	1	1	0.561938	0.0485277
GO:0046365 monosaccharide catabolic process	1	0.947363	0.852426	0.369559	0.0227565
GO:0046395 carboxylic acid catabolic process	0.873069	0.883815	0.995004	0.747609	0.099438
GO:0046474 glycerophospholipid biosynthetic process	1	1	0.584203	1	1
GO:0046496 nicotinamide nucleotide metabolic process	1	1	0.954098	0.958453	0.00274644
GO:0046519 sphingoid metabolic process	0.822553	1	0.487639	1	0.841621
GO:0046578 regulation of Ras protein signal transduction	0.00333039	0.964363	0.826603	1	1
GO:0046700 heterocycle catabolic process	0.974899	0.880137	1	0.249571	0.259436
GO:0046777 protein amino acid autophosphorylation	0.545918	1	1	0.571821	0.874289
GO:0046903 secretion	0.429747	0.999048	0.187546	0.882205	0.504413
GO:0048145 regulation of fibroblast proliferation	1	1	1	1	0.49839
GO:0048167 regulation of synaptic plasticity	0.66061	0.674338	1	0.686037	0.920836
GO:0048193 Golgi vesicle transport	0.952669	0.744157	0.609385	0.926411	0.0686556
GO:0048194 Golgi vesicle budding	1	1	0.785016	1	0.800492
GO:0048200 Golgi transport vesicle coating	1	1	0.785016	1	0.800492
GO:0048205 COPI coating of Golgi vesicle	1	1	0.785016	1	0.800492
GO:0048232 male gamete generation	0.58817	0.996972	0.406212	0.921961	0.449859
GO:0048286 lung alveolus development	1	1	1	1	1
GO:0048585 negative regulation of response to stimulus	0.406804	0.41937	1	1	1
GO:0048598 embryonic morphogenesis	0.470307	0.864849	0.993759	0.511975	0.726418
GO:0048666 neuron development	0.428609	0.663129	0.655803	0.993339	0.860823
GO:0048812 neuron projection morphogenesis	0.579872	0.830629	0.590785	0.966934	0.968663
GO:0048858 cell projection morphogenesis	0.626525	0.85733	0.637328	0.973687	0.871316
GO:0048870 cell motility	0.853135	0.699023	0.95803	0.715208	0.525661
GO:0048871 multicellular organismal homeostasis	1	1	0.00273829	1	1
GO:0048878 chemical homeostasis	0.932812	0.459724	0.448488	0.98199	0.355558
GO:0050670 regulation of lymphocyte proliferation	0.578293	1	1	1	1
GO:0050778 positive regulation of immune response	0.362576	0.377685	1	1	1
GO:0050804 regulation of synaptic transmission	0.871029	0.686272	0.876788	0.700495	0.892773
GO:0050806 positive regulation of synaptic transmission	1	1	1	1	1
GO:0050863 regulation of T cell activation	0.147435	1	1	1	0.694214
GO:0050865 regulation of cell activation	0.280835	1	0.954098	1	0.319934
GO:0050866 negative regulation of cell activation	0.660285	1	1	1	0.27357
GO:0050877 neurological system process	0.50172	0.539201	0.0392418	0.968804	0.988817
GO:0050880 regulation of blood vessel size	1	1	0.482093	1	1
GO:0050905 neuromuscular process	1	1	0.666228	1	1
GO:0051050 positive regulation of transport	0.579872	0.830629	1	0.839728	0.622621
GO:0051056 regulation of small GTPase mediated signal transduction	0.00110847	0.971499	0.853642	1	1
GO:0051129 negative regulation of cellular component organization	0.853135	0.959675	0.148741	0.96329	0.726418
GO:0051169 nuclear transport	0.401373	0.570883	0.298579	0.955924	0.915661
GO:0051170 nuclear import	0.773654	0.293061	0.446565	0.914299	0.973875
GO:0051172 negative regulation of nitrogen compound metabolic process	0.67273	0.587911	0.797639	0.828586	0.399203
GO:0051174 regulation of phosphorus metabolic process	0.975509	0.195496	0.604526	0.98199	0.355558
GO:0051186 cofactor metabolic process	0.967483	0.973186	0.877426	0.34545	0.0311467
GO:0051187 cofactor catabolic process	0.974899	1	1	0.461841	0.0124348
GO:0051188 cofactor biosynthetic process	0.940916	0.85748	0.520194	0.55099	0.741457
GO:0051225 spindle assembly	1	1	1	1	1
GO:0051241 negative regulation of multicellular organismal process	1	0.930396	0.196435	1	0.219209
GO:0051247 positive regulation of protein metabolic process	0.994224	0.906717	0.700031	0.0742404	0.482912
GO:0051248 negative regulation of protein metabolic process	0.961732	0.856012	0.848983	0.519069	0.108348
GO:0051249 regulation of lymphocyte activation	0.189063	1	1	1	0.460737
GO:0051250 negative regulation of lymphocyte activation	0.578293	1	1	1	0.601562
GO:0051252 regulation of RNA metabolic process	0.846829	0.0405973	0.865831	0.898497	0.493849
GO:0051254 positive regulation of RNA metabolic process	0.836577	0.0474461	0.574804	0.978779	0.945312
GO:0051258 protein polymerization	1	0.34101	1	1	1
GO:0051259 protein oligomerization	0.961357	0.912343	0.672419	0.921397	0.0411919
GO:0051260 protein homooligomerization	0.955152	0.994059	0.860549	0.96329	0.0103217
GO:0051262 protein tetramerization	1	0.944309	0.942746	1	0.00791798
GO:0051276 chromosome organization	0.042053	0.755741	0.519936	0.999134	0.593961
GO:0051289 protein homotetramerization	1	0.930396	0.928595	1	0.0216067
GO:0051291 protein heterooligomerization	0.871029	0.686272	0.680046	0.979064	0.71039
GO:0051302 regulation of cell division	1	1	1	1	0.0291375
GO:0051327 M phase of meiotic cell cycle	0.476382	0.944309	0.092951	1	1
GO:0051336 regulation of hydrolase activity	0.049602	0.929156	0.976027	0.995866	0.250103
GO:0051340 regulation of ligase activity	1	0.98872	0.480404	0.0653419	0.239147
GO:0051347 positive regulation of transferase activity	0.989514	0.0132301	0.813632	1	0.837734
GO:0051351 positive regulation of ligase activity	1	0.98872	0.480404	0.0653419	0.239147
GO:0051352 negative regulation of ligase activity	1	0.999019	0.411101	0.157498	0.16771
GO:0051436 negative regulation of ubiquitin-protein ligase activity during mitotic cell cycle	1	0.999019	0.411101	0.157498	0.16771
GO:0051437 positive regulation of ubiquitin-protein ligase activity during mitotic cell cycle	1	0.980892	0.549682	0.152511	0.16314
GO:0051438 regulation of ubiquitin-protein ligase activity	1	0.986536	0.613646	0.0542179	0.212441
GO:0051439 regulation of ubiquitin-protein ligase activity during mitotic cell cycle	1	0.980892	0.549682	0.152511	0.16314
GO:0051443 positive regulation of ubiquitin-protein ligase activity	1	0.986536	0.613646	0.0542179	0.212441
GO:0051444 negative regulation of ubiquitin-protein ligase activity	1	0.999019	0.411101	0.157498	0.16771
GO:0051603 proteolysis involved in cellular protein catabolic process	0.342452	0.754301	0.465408	0.435057	0.947821
GO:0051674 localization of cell	0.853135	0.699023	0.95803	0.715208	0.525661
GO:0051726 regulation of cell cycle	0.783711	0.806365	0.267519	0.433746	0.962172
GO:0051783 regulation of nuclear division	1	1	0.732109	1	0.74872
GO:0051789 response to protein stimulus	0.989514	1	0.990267	0.641575	0.00472045
GO:0051969 regulation of transmission of nerve impulse	0.891315	0.724912	0.718921	0.738548	0.91087
GO:0051971 positive regulation of transmission of nerve impulse	1	1	1	1	1
GO:0055082 cellular chemical homeostasis	0.920206	0.526169	0.516082	0.936268	0.565862
GO:0055085 transmembrane transport	0.141759	0.931145	0.993717	0.38187	0.405609
GO:0055114 oxidation reduction *	0.999985	0.983422	0.981083	0.0167546	4.15762e-05
GO:0060429 epithelium development	0.519016	0.915988	0.754034	0.922011	0.781597
GO:0060548 negative regulation of cell death	0.64657	0.942146	0.990837	0.814132	0.00996893
GO:0060627 regulation of vesicle-mediated transport	1	0.985432	0.152934	0.556546	0.781597
GO:0065003 macromolecular complex assembly	0.960384	0.780801	0.528362	0.679961	0.0653646
GO:0065004 protein-DNA complex assembly	1	1	0.339684	1	0.0673443
GO:0070271 protein complex biogenesis	0.741622	0.504995	0.893585	0.732248	0.219965
GO:0070301 cellular response to hydrogen peroxide	1	1	1	1	0.0291375
GO:0070302 regulation of stress-activated protein kinase signaling pathway	1	0.178363	1	1	1
GO:0070303 negative regulation of stress-activated protein kinase signaling pathway	1	1	1	1	1
GO:0070482 response to oxygen levels	1	0.85733	0.853642	0.411895	0.668622
GO:0070585 protein localization in mitochondrion	1	1	1	0.249571	0.0124348
GO:0070663 regulation of leukocyte proliferation	0.578293	1	1	1	1
GO:0070727 cellular macromolecule localization	0.886296	0.90932	0.713838	0.832908	0.0106334
GO:0080135 regulation of cellular response to stress	0.907427	0.0484494	1	1	0.920836
Metabolic Function
Term	Lowest Quintile TE	Q2	Q3	Q4	Highest Quintile TE
GO:0000166 nucleotide binding	0.94538	0.967161	0.660919	0.702436	0.000415262
GO:0000287 magnesium ion binding	0.61628	0.0671437	0.628493	0.375403	0.999568
GO:0001882 nucleoside binding	0.105963	0.842259	0.845375	0.314918	0.748715
GO:0001883 purine nucleoside binding	0.178235	0.802675	0.806679	0.313219	0.745099
GO:0001948 glycoprotein binding	1	1	1	1	1
GO:0003677 DNA binding	0.00351971	0.718702	0.607593	0.998537	0.597986
GO:0003702 RNA polymerase II transcription factor activity	0.839642	0.530296	0.963432	0.355979	0.925146
GO:0003709 RNA polymerase III transcription factor activity	0.0867865	1	1	1	1
GO:0003712 transcription cofactor activity	0.18153	0.981195	0.520878	0.196041	0.99263
GO:0003723 RNA binding	0.997386	0.850362	0.088935	0.811529	0.0282618
GO:0003735 structural constituent of ribosome	0.999976	0.248633	0.227074	0.0137409	0.994326
GO:0003755 peptidyl-prolyl cis-trans isomerase activity	0.902584	0.928985	0.924634	0.381715	0.6728
GO:0003774 motor activity	0.885612	0.757527	0.305098	0.557246	1
GO:0003779 actin binding	0.28934	0.68248	0.883556	0.116621	0.998027
GO:0003899 DNA-directed RNA polymerase activity	0.0187034	0.943717	0.940899	1	0.96102
GO:0003924 GTPase activity	0.999746	0.98164	0.611645	0.547683	0.00296362
GO:0004029 aldehyde dehydrogenase (NAD) activity	1	1	0.580073	1	0.630386
GO:0004175 endopeptidase activity	0.797005	0.631004	0.209585	0.787956	0.930571
GO:0004180 carboxypeptidase activity	1	0.668356	1	1	1
GO:0004185 serine-type carboxypeptidase activity	1	0.586317	1	1	1
GO:0004221 ubiquitin thiolesterase activity	0.0499673	1	0.711193	0.934625	1
GO:0004222 metalloendopeptidase activity	1	0.069001	1	0.934625	0.949918
GO:0004252 serine-type endopeptidase activity	1	0.786947	1	0.79575	0.825103
GO:0004298 threonine-type endopeptidase activity	1	1	0.0651825	0.451257	0.949918
GO:0004364 glutathione transferase activity	0.633352	1	1	0.678196	1
GO:0004467 long-chain-fatty-acid-CoA ligase activity	1	1	1	1	1
GO:0004518 nuclease activity	0.842389	0.0682936	0.399911	0.901432	0.999584
GO:0004519 endonuclease activity	0.973426	0.047727	0.47698	0.983424	1
GO:0004540 ribonuclease activity	0.865946	0.2748	0.47698	0.906608	1
GO:0004549 tRNA-specific ribonuclease activity	1	0.339312	0.728118	1	1
GO:0004601 peroxidase activity	1	1	1	1	0.113911
GO:0004620 phospholipase activity	0.566745	0.618336	1	1	0.682561
GO:0004659 prenyltransferase activity	0.551755	1	1	1	1
GO:0004661 protein geranylgeranyltransferase activity	0.33031	1	1	1	1
GO:0004663 Rab geranylgeranyltransferase activity	0.33031	1	1	1	1
GO:0004672 protein kinase activity	0.0222859	0.0878351	0.972544	0.838137	0.99922
GO:0004674 protein serine/threonine kinase activity	0.145548	0.0748764	0.971605	0.662144	0.999397
GO:0004697 protein kinase C activity	1	1	1	1	1
GO:0004721 phosphoprotein phosphatase activity	0.11893	0.937102	0.295439	0.944114	0.991933
GO:0004812 aminoacyl-tRNA ligase activity	0.993594	0.210183	0.892554	0.114167	0.9981
GO:0004815 aspartate-tRNA ligase activity	1	1	1	0.184695	1
GO:0004842 ubiquitin-protein ligase activity	0.462633	0.317337	0.747314	0.98682	0.991366
GO:0004857 enzyme inhibitor activity	1	0.696249	0.474485	0.874916	0.226502
GO:0004859 phospholipase inhibitor activity	1	1	1	1	0.212214
GO:0004860 protein kinase inhibitor activity	1	1	1	0.678196	0.711929
GO:0004866 endopeptidase inhibitor activity	1	1	0.409146	0.79575	0.825103
GO:0005070 SH3/SH2 adaptor activity	1	1	1	1	0.393973
GO:0005083 small GTPase regulator activity	0.0311966	0.981515	0.980219	0.983424	0.793323
GO:0005085 guanyl-nucleotide exchange factor activity	0.0217597	0.890422	1	1	1
GO:0005095 GTPase inhibitor activity	1	1	1	1	1
GO:0005096 GTPase activator activity	0.00384501	1	1	1	0.96102
GO:0005125 cytokine activity	1	1	1	0.678196	0.304217
GO:0005178 integrin binding	1	0.734164	0.728118	1	1
GO:0005198 structural molecule activity	0.999855	0.0958846	0.0815204	0.0825795	0.996138
GO:0005200 structural constituent of cytoskeleton	0.714095	0.490767	0.236351	1	1
GO:0005201 extracellular matrix structural constituent	1	1	1	1	1
GO:0005244 voltage-gated ion channel activity	1	1	1	1	0.0742102
GO:0005506 iron ion binding	0.997096	0.27358	0.78827	0.576591	0.420233
GO:0005524 ATP binding	0.165908	0.73489	0.743816	0.325317	0.872385
GO:0005525 GTP binding *	1	0.896254	0.649065	0.628351	4.8205e-05
GO:0005529 sugar binding	0.885612	0.757527	0.522815	0.557246	0.991366
GO:0005543 phospholipid binding	0.791874	0.125736	0.833044	0.99338	0.893594
GO:0008047 enzyme activator activity	0.0503045	0.789654	0.964486	0.808333	0.94514
GO:0008081 phosphoric diester hydrolase activity	0.799507	1	1	0.837316	0.863758
GO:0008092 cytoskeletal protein binding	0.219405	0.78547	0.765526	0.501486	0.897794
GO:0008134 transcription factor binding	0.0890295	0.959203	0.321684	0.501486	0.986255
GO:0008135 translation factor activity, nucleic acid binding	0.821295	0.88191	0.319961	0.668768	0.762987
GO:0008144 drug binding	0.960148	0.971131	0.96934	0.412501	0.482119
GO:0008233 peptidase activity	0.502722	0.839003	0.0759465	0.683854	0.981835
GO:0008234 cysteine-type peptidase activity	0.18137	1	0.429559	0.888	0.985721
GO:0008237 metallopeptidase activity	0.447758	0.333424	0.963432	0.748293	0.980684
GO:0008238 exopeptidase activity	0.481188	0.544447	0.532977	0.958596	1
GO:0008270 zinc ion binding	0.0003086	0.0785291	0.683883	0.983313	0.999982
GO:0008289 lipid binding	0.517438	0.135732	0.746895	0.998538	0.636138
GO:0008308 voltage-gated anion channel activity	1	1	1	1	0.0742102
GO:0008318 protein prenyltransferase activity	0.33031	1	1	1	1
GO:0009055 electron carrier activity	0.881787	0.603685	0.997417	0.13758	0.465193
GO:0015077 monovalent inorganic cation transmembrane transporter activity	0.993594	0.899035	0.748142	0.228962	0.673872
GO:0015078 hydrogen ion transmembrane transporter activity	0.992147	0.882333	0.875224	0.19682	0.635577
GO:0015645 fatty-acid ligase activity	1	1	1	1	1
GO:0015923 mannosidase activity	0.452072	1	1	1	1
GO:0016018 cyclosporin A binding	1	1	1	0.184695	1
GO:0016208 AMP binding	1	0.177297	1	1	1
GO:0016209 antioxidant activity	1	0.797826	0.952505	0.80982	0.372083
GO:0016247 channel regulator activity	0.299433	1	1	1	1
GO:0016298 lipase activity	0.670301	0.199055	1	1	0.778875
GO:0016407 acetyltransferase activity	1	1	0.306414	0.89684	0.917368
GO:0016423 tRNA (guanine) methyltransferase activity	1	1	1	1	1
GO:0016563 transcription activator activity	0.450378	0.904907	0.176973	0.604163	0.981487
GO:0016620 oxidoreductase activity, acting on the aldehyde or oxo group of donors, NAD or NADP as acceptor	1	1	0.88623	1	0.0474428
GO:0016651 oxidoreductase activity, acting on NADH or NADPH	0.998466	0.630175	0.999095	0.0431491	0.407431
GO:0016655 oxidoreductase activity, acting on NADH or NADPH, quinone or similar compound as acceptor	1	0.72944	0.994707	0.0379325	0.439127
GO:0016667 oxidoreductase activity, acting on sulfur group of donors	0.960148	0.855917	1	0.658991	0.264785
GO:0016684 oxidoreductase activity, acting on peroxide as acceptor	1	1	1	1	0.113911
GO:0016701 oxidoreductase activity, acting on single donors with incorporation of molecular oxygen	1	0.417472	1	0.79575	1
GO:0016702 oxidoreductase activity, acting on single donors with incorporation of molecular oxygen, incorporation of two atoms of oxygen	1	0.417472	1	0.79575	1
GO:0016706 oxidoreductase activity, acting on paired donors, with incorporation or reduction of molecular oxygen, 2-oxoglutarate as one donor, and incorporation of one atom each of oxygen into both donors	1	0.258164	1	1	1
GO:0016779 nucleotidyltransferase activity	0.0158285	0.596844	0.751788	0.992465	0.995862
GO:0016791 phosphatase activity	0.174668	0.833626	0.238793	0.851471	0.996705
GO:0016799 hydrolase activity, hydrolyzing N-glycosyl compounds	1	0.734164	1	0.743605	1
GO:0016836 hydro-lyase activity	1	0.929711	1	1	0.0299935
GO:0016859 cis-trans isomerase activity	0.902584	0.928985	0.924634	0.381715	0.6728
GO:0016860 intramolecular oxidoreductase activity	0.973426	0.722576	1	0.739138	0.18576
GO:0016863 intramolecular oxidoreductase activity, transposing C=C bonds	1	0.734164	1	0.743605	1
GO:0016875 ligase activity, forming carbon-oxygen bonds	0.993594	0.210183	0.892554	0.114167	0.9981
GO:0016876 ligase activity, forming aminoacyl-tRNA and related compounds	0.993594	0.210183	0.892554	0.114167	0.9981
GO:0016879 ligase activity, forming carbon-nitrogen bonds	0.108246	0.281864	0.56209	0.978958	0.997325
GO:0016881 acid-amino acid ligase activity	0.295006	0.228041	0.545393	0.990785	0.994825
GO:0016887 ATPase activity	0.0709235	0.998137	0.771456	0.54848	0.409698
GO:0017016 Ras GTPase binding	0.0710195	0.68383	1	0.888	0.985721
GO:0017048 Rho GTPase binding	0.633352	1	1	1	1
GO:0017069 snRNA binding	1	1	1	1	0.525843
GO:0017076 purine nucleotide binding	0.804834	0.883365	0.668244	0.393237	0.109042
GO:0019001 guanyl nucleotide binding *	1	0.850473	0.667073	0.647241	6.26243e-05
GO:0019207 kinase regulator activity	1	0.557763	1	0.870442	0.315818
GO:0019208 phosphatase regulator activity	0.926884	0.761629	0.75331	1	0.570899
GO:0019210 kinase inhibitor activity	1	1	1	0.678196	0.711929
GO:0019787 small conjugating protein ligase activity	0.294055	0.210183	0.748142	0.99668	0.98444
GO:0019798 procollagen-proline dioxygenase activity	1	1	1	1	1
GO:0019838 growth factor binding	1	1	1	0.493296	1
GO:0019842 vitamin binding	1	0.569785	0.748142	0.396089	0.673872
GO:0019888 protein phosphatase regulator activity	0.926884	0.761629	0.75331	1	0.570899
GO:0019899 enzyme binding	0.0204419	0.195336	0.630593	0.997076	0.96094
GO:0019904 protein domain specific binding	0.242468	0.14576	0.99988	0.972721	0.262271
GO:0019992 diacylglycerol binding	0.452072	1	1	1	1
GO:0020037 heme binding	1	0.890422	1	1	0.0101959
GO:0022832 voltage-gated channel activity	1	1	1	1	0.0742102
GO:0022836 gated channel activity	1	1	1	1	0.183857
GO:0022890 inorganic cation transmembrane transporter activity	0.974503	0.937102	0.472131	0.333766	0.77211
GO:0030246 carbohydrate binding	0.750964	0.812649	0.261943	0.666242	0.989946
GO:0030291 protein serine/threonine kinase inhibitor activity	1	1	1	0.596163	0.630386
GO:0030414 peptidase inhibitor activity	1	1	0.409146	0.79575	0.825103
GO:0030528 transcription regulator activity	0.374901	0.73899	0.440319	0.532351	0.89818
GO:0030554 adenyl nucleotide binding	0.150132	0.813033	0.77153	0.322844	0.798189
GO:0030674 protein binding, bridging	1	0.68383	0.872835	0.979156	0.15014
GO:0030695 GTPase regulator activity	0.00341911	0.913576	0.974754	0.979603	0.947916
GO:0031202 RNA splicing factor activity, transesterification mechanism	0.910516	0.929711	0.926469	0.934625	0.512078
GO:0031267 small GTPase binding	0.0311966	0.722576	1	0.906608	0.988896
GO:0031418 L-ascorbic acid binding	1	0.258164	1	1	1
GO:0031420 alkali metal ion binding	1	0.863213	0.858515	0.870442	0.622721
GO:0031543 peptidyl-proline dioxygenase activity	1	1	1	1	1
GO:0032182 small conjugating protein binding	1	0.786947	1	0.79575	1
GO:0032403 protein complex binding	0.876404	0.487612	0.969903	0.9763	0.0887123
GO:0032553 ribonucleotide binding	0.848941	0.806239	0.5995	0.421547	0.170471
GO:0032555 purine ribonucleotide binding	0.848941	0.806239	0.5995	0.421547	0.170471
GO:0032559 adenyl ribonucleotide binding	0.190296	0.711607	0.720225	0.361748	0.859606
GO:0032561 guanyl ribonucleotide binding *	1	0.850473	0.667073	0.647241	6.26243e-05
GO:0033293 monocarboxylic acid binding	0.890498	0.672325	0.663233	1	0.734409
GO:0034062 RNA polymerase activity	0.0187034	0.943717	0.940899	1	0.96102
GO:0035091 phosphoinositide binding	0.714095	0.245478	0.940899	1	0.96102
GO:0042277 peptide binding	0.969715	0.450209	0.628448	0.475612	0.956714
GO:0042802 identical protein binding	0.98616	0.125758	0.299187	0.379732	0.947668
GO:0042809 vitamin D receptor binding	1	1	1	0.678196	1
GO:0043021 ribonucleoprotein binding	0.967455	0.976898	0.429559	0.888	0.534293
GO:0043027 caspase inhibitor activity	1	1	1	1	1
GO:0043130 ubiquitin binding	1	0.734164	1	0.743605	1
GO:0043167 ion binding	0.126308	0.0612237	0.578956	0.682486	0.997929
GO:0043169 cation binding	0.162411	0.0605356	0.521516	0.627964	0.998729
GO:0043498 cell surface binding	1	1	1	1	0.00955949
GO:0046872 metal ion binding	0.189322	0.0389459	0.559735	0.714104	0.997505
GO:0046906 tetrapyrrole binding	1	0.912231	1	1	0.00341726
GO:0046914 transition metal ion binding	0.0237055	0.0211333	0.878457	0.859878	0.99891
GO:0046961 proton-transporting ATPase activity, rotational mechanism	1	0.929711	0.926469	0.451257	0.512078
GO:0046983 protein dimerization activity	0.769896	0.346845	0.151435	0.723607	0.986255
GO:0048029 monosaccharide binding	0.890498	0.912231	0.149194	1	1
GO:0048037 cofactor binding	0.924872	0.997615	0.920025	0.14375	0.0232123
GO:0050662 coenzyme binding	0.821822	0.990961	0.938924	0.496293	0.0194216
GO:0051020 GTPase binding	0.0311966	0.722576	1	0.906608	0.988896
GO:0051059 NF-kappaB binding	0.506824	0.557763	0.858515	1	1
GO:0051082 unfolded protein binding	1	0.990584	0.435031	0.348727	0.0175219
GO:0051287 NAD or NADH binding	0.988204	1	0.833044	0.680576	0.035113
GO:0051536 iron-sulfur cluster binding	1	0.233601	0.975371	0.701099	0.758388
GO:0051537 2 iron, 2 sulfur cluster binding	1	0.417472	1	1	0.825103
GO:0051540 metal cluster binding	1	0.233601	0.975371	0.701099	0.758388
GO:0051920 peroxiredoxin activity	1	1	1	0.743605	0.124706
GO:0055102 lipase inhibitor activity	1	1	1	1	0.212214
GO:0060090 molecular adaptor activity	1	1	1	1	0.393973
GO:0060589 nucleoside-triphosphatase regulator activity	0.00672624	0.937102	0.982657	0.944114	0.895099
GO:0070003 threonine-type peptidase activity	1	1	0.0651825	0.451257	0.949918
GO:0070008 serine-type exopeptidase activity	1	0.586317	1	1	1
GO:0070011 peptidase activity, acting on L-amino acid peptides	0.537104	0.77748	0.204235	0.595511	0.968894
Cellular Component
Term	Lowest Quintile TE	Q2	Q3	Q4	Highest Quintile TE
GO:0000118 histone deacetylase complex	0.641411	0.903315	0.907889	1	0.738036
GO:0000123 histone acetyltransferase complex	1	1	1	1	1
GO:0000145 exocyst	0.0226274	1	1	1	1
GO:0000267 cell fraction	0.816702	0.788552	0.193728	0.729319	0.463703
GO:0000276 mitochondrial proton-transporting ATP synthase complex, coupling factor F(o)	1	1	1	1	1
GO:0000314 organellar small ribosomal subunit	1	1	1	0.4306	0.827308
GO:0000323 lytic vacuole	0.575182	0.741219	0.617529	0.668441	0.872243
GO:0000502 proteasome complex	0.99973	0.892306	0.65821	0.147682	0.357053
GO:0000786 nucleosome	1	1	0.857708	1	0.0296026
GO:0000792 heterochromatin	0.0698997	1	1	0.870361	0.895603
GO:0000794 condensed nuclear chromosome	1	0.816849	0.480237	1	1
GO:0001669 acrosomal vesicle	1	1	1	1	1
GO:0001725 stress fiber	1	1	1	0.743504	1
GO:0001726 ruffle	0.971434	0.210282	0.871787	0.887892	0.918347
GO:0005576 extracellular region	0.932535	0.710803	0.623196	0.33608	0.607134
GO:0005578 proteinaceous extracellular matrix	1	1	0.727093	1	0.777949
GO:0005581 collagen	1	1	1	1	1
GO:0005604 basement membrane	1	1	1	1	1
GO:0005624 membrane fraction	0.813599	0.589138	0.627798	0.852936	0.217597
GO:0005625 soluble fraction	0.97749	0.852618	0.0167775	0.406297	0.953996
GO:0005626 insoluble fraction	0.783638	0.735151	0.508621	0.834047	0.224734
GO:0005637 nuclear inner membrane	0.875899	1	1	0.632715	0.686375
GO:0005643 nuclear pore	0.221002	0.0290708	0.567374	0.997276	0.999891
GO:0005654 nucleoplasm	0.0190996	0.244773	0.357232	0.978353	0.990153
GO:0005680 anaphase-promoting complex	1	1	1	1	1
GO:0005681 spliceosome	0.93609	0.889	0.727193	0.779412	0.0550018
GO:0005694 chromosome	0.00944972	0.688446	0.523826	0.993009	0.897309
GO:0005730 nucleolus	0.977026	0.674892	0.0884801	0.752591	0.360243
GO:0005739 mitochondrion *	1	0.827809	0.998742	0.000311517	1.40411e-07
GO:0005740 mitochondrial envelope *	0.999998	0.968235	0.98624	0.0644996	4.62509e-06
GO:0005741 mitochondrial outer membrane	0.969518	0.971833	0.974396	0.630688	0.0432943
GO:0005742 mitochondrial outer membrane translocase complex	1	1	1	1	0.0360671
GO:0005743 mitochondrial inner membrane *	0.999997	0.912766	0.957134	0.218379	3.64444e-05
GO:0005753 mitochondrial proton-transporting ATP synthase complex	1	1	0.727093	1	0.397434
GO:0005759 mitochondrial matrix *	0.999806	0.96536	0.997228	0.319317	1.43242e-06
GO:0005763 mitochondrial small ribosomal subunit	1	1	1	0.4306	0.827308
GO:0005764 lysosome	0.575182	0.741219	0.617529	0.668441	0.872243
GO:0005768 endosome	0.0179325	0.305964	0.944448	0.960076	0.959932
GO:0005769 early endosome	0.0129651	0.821171	1	0.993367	0.752798
GO:0005773 vacuole	0.728785	0.609992	0.488989	0.687426	0.88212
GO:0005777 peroxisome	0.556583	0.899231	0.774521	0.435853	0.949603
GO:0005783 endoplasmic reticulum	0.271653	0.953893	0.885516	0.971461	0.00464045
GO:0005788 endoplasmic reticulum lumen	0.993469	0.700125	0.962964	1	0.00232093
GO:0005791 rough endoplasmic reticulum	1	1	1	1	0.71453
GO:0005792 microsome	0.919407	0.972623	0.58868	0.9821	0.0130828
GO:0005794 Golgi apparatus	0.0202496	0.886737	0.510172	0.979087	0.61299
GO:0005801 cis-Golgi network	0.586995	1	0.607514	1	0.91885
GO:0005802 trans-Golgi network	0.134569	0.903315	0.661692	1	1
GO:0005813 centrosome	0.546054	0.926147	0.736599	0.64041	0.606639
GO:0005819 spindle	0.505979	0.705207	0.863786	0.758133	0.828589
GO:0005829 cytosol	0.999964	0.00353794	0.0885675	0.279105	0.958402
GO:0005832 chaperonin-containing T-complex	1	1	1	0.351036	0.777949
GO:0005839 proteasome core complex	1	1	0.0645741	0.451087	0.950993
GO:0005840 ribosome	0.999999	0.0697753	0.269507	0.00199277	0.999077
GO:0005852 eukaryotic translation initiation factor 3 complex	1	0.936892	0.234858	0.508361	1
GO:0005856 cytoskeleton	0.626942	0.799153	0.113254	0.23714	0.981895
GO:0005874 microtubule	0.893465	0.445995	0.466963	0.829844	0.88707
GO:0005875 microtubule associated complex	0.946345	0.517357	0.531051	0.809684	1
GO:0005876 spindle microtubule	1	1	1	1	0.63306
GO:0005886 plasma membrane	0.242592	0.668176	0.348557	0.965051	0.459141
GO:0005887 integral to plasma membrane	0.056819	0.80458	0.819583	0.851249	0.96137
GO:0005912 adherens junction	0.252529	0.84446	0.14131	0.963415	1
GO:0005913 cell-cell adherens junction	1	1	0.0299041	1	1
GO:0005916 fascia adherens	1	1	0.0533917	1	1
GO:0005924 cell-substrate adherens junction	0.306229	0.56741	0.820612	0.840007	1
GO:0005925 focal adhesion	0.306229	0.56741	0.820612	0.840007	1
GO:0005938 cell cortex	0.240373	0.990708	0.61105	0.313953	0.984079
GO:0009295 nucleoid	0.722351	1	1	0.557027	0.0402181
GO:0009898 internal side of plasma membrane	0.450471	0.866067	0.726532	0.861242	0.252762
GO:0012507 ER to Golgi transport vesicle membrane	1	0.166624	1	1	1
GO:0014704 intercalated disc	1	1	0.0533917	1	1
GO:0015030 Cajal body	0.847008	0.851957	0.246585	1	1
GO:0015629 actin cytoskeleton	0.615671	0.766825	0.944341	0.116511	0.895542
GO:0015630 microtubule cytoskeleton	0.471654	0.876694	0.424751	0.503968	0.84137
GO:0015934 large ribosomal subunit	0.998167	0.705207	0.110111	0.249295	0.995062
GO:0015935 small ribosomal subunit	0.997199	0.642381	0.659961	0.189709	0.898174
GO:0016021 integral to membrane *	1.76289e-06	0.68915	0.947686	0.990608	0.89478
GO:0016023 cytoplasmic membrane-bounded vesicle *	0.882341	0.991562	0.713415	0.991755	2.69864e-05
GO:0016324 apical plasma membrane	1	0.40895	0.925906	0.451087	1
GO:0016363 nuclear matrix	0.733086	1	0.751888	1	0.320644
GO:0016469 proton-transporting two-sector ATPase complex	1	0.839964	0.848145	0.412311	0.723353
GO:0016591 DNA-directed RNA polymerase II, holoenzyme	0.000881905	1	0.745562	0.986799	1
GO:0016604 nuclear body	0.441921	0.609992	0.138489	0.99456	0.88212
GO:0016607 nuclear speck	0.462022	0.806691	0.105988	0.995893	0.902339
GO:0017053 transcriptional repressor complex	0.946345	0.77916	0.788694	0.958552	0.629965
GO:0017119 Golgi transport complex	1	1	0.0916756	0.743504	1
GO:0019866 organelle inner membrane *	0.999987	0.959667	0.967549	0.154808	2.56752e-05
GO:0019867 outer membrane	0.893465	0.965991	0.798792	0.686405	0.175154
GO:0022625 cytosolic large ribosomal subunit	0.991933	0.84446	0.0221417	0.512502	1
GO:0022626 cytosolic ribosome	0.992827	0.594662	0.0581013	0.240023	0.998349
GO:0022627 cytosolic small ribosomal subunit	0.98481	0.548304	0.777534	0.381512	0.956147
GO:0030016 myofibril	1	0.811737	0.0532175	1	0.679168
GO:0030017 sarcomere	1	1	0.0257998	1	0.575789
GO:0030018 Z disc	1	1	0.00900213	1	1
GO:0030027 lamellipodium	1	0.936892	0.0888081	0.508361	1
GO:0030055 cell-substrate junction	0.200797	0.657374	0.871787	0.700911	1
GO:0030117 membrane coat	0.439762	0.665912	0.854118	0.963415	0.784753
GO:0030120 vesicle coat	0.956507	0.317146	0.581229	1	0.877945
GO:0030127 COPII vesicle coat	1	0.166624	1	1	1
GO:0030134 ER to Golgi transport vesicle	1	0.028048	1	1	1
GO:0030139 endocytic vesicle	0.733086	1	1	0.260171	0.575789
GO:0030175 filopodium	1	1	1	1	1
GO:0030286 dynein complex	1	1	0.727093	0.743504	1
GO:0030424 axon	0.576283	0.794984	0.936261	0.830343	0.717325
GO:0030426 growth cone	0.0998107	1	0.607514	1	1
GO:0030427 site of polarized growth	0.0998107	1	0.607514	1	1
GO:0030529 ribonucleoprotein complex	0.999999	0.256272	0.4418	0.0254558	0.366648
GO:0030530 heterogeneous nuclear ribonucleoprotein complex	1	1	1	1	0.00355588
GO:0030532 small nuclear ribonucleoprotein complex	1	0.699082	1	0.934567	0.264868
GO:0030660 Golgi-associated vesicle membrane	1	0.880353	0.607514	1	0.686375
GO:0030662 coated vesicle membrane	0.96475	0.364872	0.379081	1	0.900029
GO:0030666 endocytic vesicle membrane	0.565263	1	1	1	1
GO:0030684 preribosome	0.713594	1	0.727093	0.743504	1
GO:0030863 cortical cytoskeleton	0.933818	1	0.751888	0.260171	0.961925
GO:0031012 extracellular matrix	1	1	0.246585	1	0.626641
GO:0031080 Nup107-160 complex	0.0487429	1	1	1	1
GO:0031090 organelle membrane *	0.881408	0.873223	0.990599	0.368396	0.00174239
GO:0031201 SNARE complex	1	1	0.857708	1	0.116128
GO:0031224 intrinsic to membrane *	2.32469e-05	0.75962	0.934655	0.987628	0.738819
GO:0031225 anchored to membrane	1	0.864309	0.9751	0.700911	0.0608055
GO:0031226 intrinsic to plasma membrane	0.056819	0.80458	0.819583	0.851249	0.96137
GO:0031252 cell leading edge	0.996538	0.412808	0.259731	0.475358	0.990354
GO:0031410 cytoplasmic vesicle *	0.779648	0.992207	0.760595	0.973994	0.000152609
GO:0031461 cullin-RING ubiquitin ligase complex	0.565263	0.571559	1	1	1
GO:0031674 I band	1	1	0.0170652	1	1
GO:0031966 mitochondrial membrane *	0.999993	0.958955	0.981711	0.0949342	1.58583e-05
GO:0031967 organelle envelope	0.994339	0.892601	0.941912	0.232151	0.00168425
GO:0031968 organelle outer membrane	0.878699	0.96007	0.895783	0.655312	0.150005
GO:0031974 membrane-enclosed lumen	0.935115	0.877689	0.268403	0.872592	0.012259
GO:0031975 envelope *	0.994849	0.898847	0.920819	0.24387	0.00192962
GO:0031980 mitochondrial lumen *	0.999806	0.96536	0.997228	0.319317	1.43242e-06
GO:0031981 nuclear lumen	0.307492	0.661585	0.0192959	0.910608	0.956051
GO:0031982 vesicle *	0.838405	0.995641	0.583577	0.971704	0.000208632
GO:0031988 membrane-bounded vesicle *	0.891063	0.992509	0.729436	0.984723	3.52438e-05
GO:0032039 integrator complex	0.0924201	1	1	1	1
GO:0032432 actin filament bundle	1	1	1	0.743504	1
GO:0032993 protein-DNA complex	1	0.978332	0.474786	0.983399	0.0286623
GO:0033267 axon part	1	1	0.780316	1	0.827308
GO:0033279 ribosomal subunit	0.999394	0.671649	0.123578	0.0529628	0.982193
GO:0034399 nuclear periphery	0.804075	1	0.820612	0.967019	0.223097
GO:0042175 nuclear envelope-endoplasmic reticulum network	0.530958	0.555159	0.944448	0.918328	0.212645
GO:0042470 melanosome *	0.983329	0.999949	0.697211	0.997841	1.37863e-06
GO:0042579 microbody	0.556583	0.899231	0.774521	0.435853	0.949603
GO:0042598 vesicular fraction	0.919407	0.972623	0.58868	0.9821	0.0130828
GO:0042641 actomyosin	1	1	1	0.743504	1
GO:0042645 mitochondrial nucleoid	0.722351	1	1	0.557027	0.0402181
GO:0042995 cell projection	0.672598	0.697773	0.623899	0.375017	0.827402
GO:0043005 neuron projection	0.167678	0.741219	0.759751	0.668441	0.976455
GO:0043228 non-membrane-bounded organelle	0.79699	0.77731	0.0375247	0.490232	0.835014
GO:0043232 intracellular non-membrane-bounded organelle	0.79699	0.77731	0.0375247	0.490232	0.835014
GO:0043233 organelle lumen	0.896738	0.818121	0.269713	0.938953	0.0153035
GO:0043235 receptor complex	0.713594	1	0.727093	1	1
GO:0043292 contractile fiber	1	0.811737	0.0532175	1	0.679168
GO:0044420 extracellular matrix part	1	1	1	1	1
GO:0044427 chromosomal part	0.00225417	0.775919	0.491643	0.998209	0.927322
GO:0044429 mitochondrial part *	1	0.943109	0.999044	0.0392175	1.16894e-08
GO:0044430 cytoskeletal part	0.566772	0.770413	0.725402	0.107697	0.912576
GO:0044431 Golgi apparatus part	0.421136	0.795106	0.0610237	0.919316	0.96199
GO:0044432 endoplasmic reticulum part	0.623997	0.533769	0.957086	0.986977	0.0251091
GO:0044445 cytosolic part	0.998383	0.570906	0.0334552	0.141425	0.992954
GO:0044449 contractile fiber part	1	0.811737	0.0532175	1	0.679168
GO:0044451 nucleoplasm part	0.0176418	0.459001	0.230482	0.995015	0.987298
GO:0044455 mitochondrial membrane part	0.999668	0.93719	0.993314	0.0638446	0.0165398
GO:0044459 plasma membrane part	0.0853016	0.459247	0.732396	0.764487	0.916473
GO:0044463 cell projection part	0.843823	0.343097	0.863786	0.758133	0.828589
GO:0045177 apical part of cell	0.897757	0.504635	0.909235	0.336944	0.991657
GO:0045202 synapse	0.574498	0.886729	0.775198	0.313953	0.947106
GO:0045259 proton-transporting ATP synthase complex	1	1	0.727093	1	0.397434
GO:0045263 proton-transporting ATP synthase complex, coupling factor F(o)	1	1	1	1	1
GO:0046930 pore complex	0.330771	0.0629477	0.685805	0.993302	0.987247
GO:0048471 perinuclear region of cytoplasm	0.895943	0.431837	0.915467	0.777449	0.270822
GO:0048475 coated membrane	0.439762	0.665912	0.854118	0.963415	0.784753
GO:0048770 pigment granule *	0.983329	0.999949	0.697211	0.997841	1.37863e-06
GO:0070013 intracellular organelle lumen	0.896738	0.818121	0.269713	0.938953	0.0153035
GO:0070161 anchoring junction	0.262346	0.450073	0.293056	0.944024	1
KEGG Pathway
Term	Lowest Quintile TE	Q2	Q3	Q4	Highest Quintile TE
hsa00010:Glycolysis / Gluconeogenesis	1	0.883328	0.580612	0.982509	0.0206275
hsa00020:Citrate cycle (TCA cycle)	1	0.97481	1	0.309479	0.0345617
hsa00030:Pentose phosphate pathway	1	0.792652	0.573948	1	0.247557
hsa00051:Fructose and mannose metabolism	1	0.893502	0.356767	0.699975	0.944484
hsa00052:Galactose metabolism	1	0.67621	0.183985	0.746554	1
hsa00062:Fatty acid elongation in mitochondria	1	1	1	1	0.0274707
hsa00071:Fatty acid metabolism	0.887739	0.97952	0.739769	0.988433	0.121983
hsa00100:Steroid biosynthesis	0.443287	0.803228	1	0.845006	1
hsa00190:Oxidative phosphorylation	0.99994	0.65475	0.965768	0.0202987	0.391346
hsa00230:Purine metabolism	0.158467	0.273848	0.947865	0.989936	0.716255
hsa00240:Pyrimidine metabolism	0.0856341	0.302079	0.977545	0.88277	0.976513
hsa00280:Valine, leucine and isoleucine degradation	1	1	0.673911	0.967882	0.000438457
hsa00310:Lysine degradation	1	0.822383	0.620861	0.976438	0.297337
hsa00330:Arginine and proline metabolism	1	1	0.470241	0.952137	0.156532
hsa00340:Histidine metabolism	1	1	0.657101	1	0.729904
hsa00410:beta-Alanine metabolism	1	1	0.240883	1	0.649812
hsa00480:Glutathione metabolism	0.623731	0.848253	0.868688	0.481247	0.988732
hsa00500:Starch and sucrose metabolism	1	1	0.541052	0.585911	1
hsa00510:N-Glycan biosynthesis	0.377474	1	1	0.467081	0.957404
hsa00520:Amino sugar and nucleotide sugar metabolism	0.919093	0.770986	0.378173	0.662066	0.971185
hsa00531:Glycosaminoglycan degradation	1	1	1	0.277023	1
hsa00600:Sphingolipid metabolism	1	1	1	0.218101	1
hsa00620:Pyruvate metabolism	1	0.969024	0.664162	0.896933	0.174404
hsa00640:Propanoate metabolism	1	1	0.784295	0.579501	0.20027
hsa00650:Butanoate metabolism	1	1	0.784295	0.962196	0.00562486
hsa00970:Aminoacyl-tRNA biosynthesis	0.990781	0.109423	0.954326	0.179628	0.997742
hsa00980:Metabolism of xenobiotics by cytochrome P450	0.373485	1	1	0.804123	1
hsa02010:ABC transporters	0.0870132	1	1	1	1
hsa03010:Ribosome	0.997834	0.322717	0.0476553	0.239851	0.999129
hsa03020:RNA polymerase	0.033958	0.893502	1	1	0.944484
hsa03030:DNA replication	0.701779	0.890022	0.139305	0.929525	0.993397
hsa03040:Spliceosome	0.891708	0.947759	0.293891	0.959662	0.0647972
hsa03050:Proteasome	1	0.980227	0.68389	0.23616	0.201434
hsa03320:PPAR signaling pathway	0.431248	0.719956	0.939014	0.786818	1
hsa04010:MAPK signaling pathway	0.92223	0.637758	0.68389	0.959036	0.342012
hsa04062:Chemokine signaling pathway	0.86271	0.300619	0.739645	0.978548	0.716146
hsa04070:Phosphatidylinositol signaling system	0.0235496	1	1	1	1
hsa04110:Cell cycle	0.863859	0.727035	0.601092	0.679982	0.782051
hsa04130:SNARE interactions in vesicular transport	1	0.929364	1	0.786818	0.0546206
hsa04142:Lysosome	0.211769	0.727035	0.892707	0.336423	0.997824
hsa04150:mTOR signaling pathway	0.837567	0.217589	0.541052	1	1
hsa04210:Apoptosis	1	0.719956	0.939014	0.786818	0.604688
hsa04260:Cardiac muscle contraction	1	1	0.704469	0.467081	0.545413
hsa04270:Vascular smooth muscle contraction	0.420465	0.668918	0.889301	0.985333	0.820989
hsa04360:Axon guidance	0.974163	0.425554	0.466041	1	0.400234
hsa04510:Focal adhesion	0.663478	0.302063	0.350336	0.992374	0.941102
hsa04512:ECM-receptor interaction	0.553009	1	1	1	1
hsa04514:Cell adhesion molecules (CAMs)	0.226068	1	1	1	1
hsa04540:Gap junction	0.623731	0.628358	0.868688	1	0.573527
hsa04612:Antigen processing and presentation	0.716423	0.929364	1	1	0.0546206
hsa04620:Toll-like receptor signaling pathway	0.911783	0.381578	0.414361	0.93942	1
hsa04621:NOD-like receptor signaling pathway	1	0.803228	1	0.845006	0.877357
hsa04622:RIG-I-like receptor signaling pathway	1	0.271441	1	0.646553	0.927672
hsa04623:Cytosolic DNA-sensing pathway	0.756298	0.37668	1	1	0.840381
hsa04630:Jak-STAT signaling pathway	1	0.555496	1	1	1
hsa04660:T cell receptor signaling pathway	0.819429	0.334207	0.844626	1	0.75015
hsa04662:B cell receptor signaling pathway	0.891847	0.627105	0.356767	1	0.944484
hsa04664:Fc epsilon RI signaling pathway	0.891847	0.326516	0.656118	1	1
hsa04720:Long-term potentiation	0.508179	0.740166	0.772222	0.990881	0.710612
hsa04810:Regulation of actin cytoskeleton	0.641938	0.485497	0.144511	0.99929	0.762747
hsa04914:Progesterone-mediated oocyte maturation	0.819429	0.822383	0.844626	0.675875	0.913463
hsa04916:Melanogenesis	0.532962	0.953199	0.573948	0.97015	0.893049
hsa04920:Adipocytokine signaling pathway	0.837567	0.0640502	1	1	1
hsa05010:Alzheimer's disease	0.978038	0.660393	0.912913	0.553955	0.132727
hsa05012:Parkinson's disease	0.999827	0.910312	0.99338	0.0731978	0.0385634
hsa05016:Huntington's disease	0.720338	0.986387	0.876523	0.501162	0.118303
hsa05130:Pathogenic Escherichia coli infection	0.961053	0.584536	0.620861	0.976438	0.75015
hsa05200:Pathways in cancer	0.593918	0.444583	0.135409	0.991586	0.924188
hsa05210:Colorectal cancer	0.568713	0.869284	0.298502	1	1
hsa05212:Pancreatic cancer	1	0.326516	0.656118	1	0.944484
hsa05215:Prostate cancer	0.483278	0.758645	0.784295	1	0.868257
hsa05216:Thyroid cancer	1	0.572452	0.106439	1	1
hsa05218:Melanoma	1	0.37668	0.77695	1	1
hsa05222:Small cell lung cancer	1	0.37668	1	1	1
hsa05414:Dilated cardiomyopathy	0.701611	1	0.723405	1	1

## Sheet: A-431
Enrichment p-values are shown for all terms where p<0.05 in one or more cell lines. This spreadsheet shows p-values from DAVID that have not been corrected for multiple hypothesis testing.
A-431 Translation Efficiency
Biological Process
Term	Lowest Quintile TE	Q2	Q3	Q4	Highest Quintile TE
GO:0000059 protein import into nucleus, docking	0.612747	1	0.405609	0.858959	0.8742
GO:0000075 cell cycle checkpoint	0.0228159	0.89483	0.96425	0.893086	0.910249
GO:0000122 negative regulation of transcription from RNA polymerase II promoter	0.160604	0.470723	0.876212	0.871561	0.954499
GO:0000226 microtubule cytoskeleton organization	0.0331629	0.969198	0.7668	0.858486	0.798732
GO:0000278 mitotic cell cycle	0.746655	0.979473	0.497428	0.32627	0.21768
GO:0000279 M phase	0.00545354	0.970936	0.492837	0.947672	0.803281
GO:0000302 response to reactive oxygen species	0.58827	0.991001	0.99117	0.411681	0.446299
GO:0000375 RNA splicing, via transesterification reactions *	1	0.9987	0.785942	0.690365	1.68198e-09
GO:0000377 RNA splicing, via transesterification reactions with bulged adenosine as nucleophile *	1	0.9987	0.785942	0.690365	1.68198e-09
GO:0000398 nuclear mRNA splicing, via spliceosome *	1	0.9987	0.785942	0.690365	1.68198e-09
GO:0000726 non-recombinational repair	1	1	0.346935	1	1
GO:0000902 cell morphogenesis	0.66631	0.275064	0.949302	0.731164	0.558542
GO:0001101 response to acid	1	1	0.499633	0.495417	1
GO:0001568 blood vessel development	0.0419165	0.968123	0.84634	0.725874	0.868791
GO:0001666 response to hypoxia	0.976043	0.981772	0.822101	0.0292821	0.841207
GO:0001764 neuron migration	0.140387	0.914778	0.681157	1	1
GO:0001894 tissue homeostasis	1	1	0.915617	0.380927	0.40599
GO:0001932 regulation of protein amino acid phosphorylation	0.698319	0.887009	0.968213	0.186293	0.90135
GO:0001944 vasculature development	0.0419165	0.968123	0.84634	0.725874	0.868791
GO:0002009 morphogenesis of an epithelium	0.0102289	0.943264	1	0.820884	0.950923
GO:0002237 response to molecule of bacterial origin	0.165177	0.988728	0.374281	0.930826	0.990508
GO:0002475 antigen processing and presentation via MHC class Ib	1	1	0.592528	1	1
GO:0002683 negative regulation of immune system process	1	0.83301	1	1	0.218543
GO:0002684 positive regulation of immune system process	0.0838731	0.538343	0.721523	1	0.87997
GO:0002694 regulation of leukocyte activation	0.992426	0.500683	0.994384	0.702439	0.181463
GO:0002695 negative regulation of leukocyte activation	1	0.791075	1	1	0.442669
GO:0003018 vascular process in circulatory system	1	1	1	1	0.160098
GO:0005977 glycogen metabolic process	1	0.914778	0.162814	1	0.922453
GO:0005996 monosaccharide metabolic process	0.977342	0.994547	0.150934	0.0908726	0.585481
GO:0006006 glucose metabolic process	0.993048	0.986892	0.190266	0.112022	0.580257
GO:0006007 glucose catabolic process	0.998629	1	0.99185	0.00408184	0.0891169
GO:0006073 cellular glucan metabolic process	1	0.914778	0.162814	1	0.922453
GO:0006081 cellular aldehyde metabolic process	1	0.9456	0.502053	0.0977686	1
GO:0006084 acetyl-CoA metabolic process	1	0.590122	0.797771	0.0849827	0.940517
GO:0006091 generation of precursor metabolites and energy	0.999299	0.161847	0.226086	0.111101	0.951468
GO:0006096 glycolysis	0.995057	1	0.996429	0.00524335	0.24718
GO:0006098 pentose-phosphate shunt	1	1	1	0.343404	0.361934
GO:0006099 tricarboxylic acid cycle	1	0.500214	0.73273	0.281342	0.913114
GO:0006103 2-oxoglutarate metabolic process	1	0.791075	1	0.789757	0.803243
GO:0006112 energy reserve metabolic process	1	0.931908	0.207536	0.93117	0.938571
GO:0006119 oxidative phosphorylation	0.742985	0.0506099	0.394399	0.525512	1
GO:0006144 purine base metabolic process	1	1	0.867616	1	0.0224486
GO:0006163 purine nucleotide metabolic process	0.956584	0.680341	0.430512	0.675356	0.477867
GO:0006164 purine nucleotide biosynthetic process	0.955289	0.729878	0.310667	0.840657	0.4894
GO:0006221 pyrimidine nucleotide biosynthetic process	0.740574	1	1	1	0.0348286
GO:0006259 DNA metabolic process	0.752939	0.989194	0.577349	0.835387	0.0060775
GO:0006260 DNA replication	0.861395	0.974374	0.647434	0.899231	0.0112827
GO:0006261 DNA-dependent DNA replication	0.995057	0.903235	0.904675	0.765336	0.0559333
GO:0006268 DNA unwinding during replication	1	1	1	1	0.00146775
GO:0006271 DNA strand elongation during DNA replication	1	1	1	0.589591	0.604836
GO:0006281 DNA repair	0.665581	0.826412	0.656306	0.886439	0.153254
GO:0006289 nucleotide-excision repair	1	0.414981	0.634422	0.411681	0.950923
GO:0006323 DNA packaging	0.781299	1	0.244821	0.529177	0.166085
GO:0006325 chromatin organization	0.157846	0.604752	0.860098	0.993247	0.205301
GO:0006333 chromatin assembly or disassembly	0.890485	0.967897	0.825523	0.686459	0.0902923
GO:0006334 nucleosome assembly	0.992426	1	0.504171	0.497189	0.0837776
GO:0006350 transcription	0.015121	0.429798	0.902924	0.980617	0.547921
GO:0006351 transcription, DNA-dependent	0.231341	0.946994	0.143349	0.831631	0.924226
GO:0006355 regulation of transcription, DNA-dependent	0.0310917	0.89312	0.344885	0.991582	0.502138
GO:0006357 regulation of transcription from RNA polymerase II promoter	0.0926847	0.358542	0.455633	0.999108	0.700136
GO:0006364 rRNA processing	0.986835	0.859407	0.220573	0.0346594	0.993428
GO:0006378 mRNA polyadenylation	1	0.83301	0.204904	1	1
GO:0006383 transcription from RNA polymerase III promoter	0.00830222	1	1	1	1
GO:0006396 RNA processing *	0.999848	0.99987	0.177479	0.202129	7.66362e-05
GO:0006397 mRNA processing *	0.999997	0.999861	0.52921	0.587498	2.66668e-09
GO:0006399 tRNA metabolic process	0.94734	0.781364	0.433746	0.011918	0.996321
GO:0006401 RNA catabolic process	1	0.819742	0.466442	0.928341	0.0871519
GO:0006402 mRNA catabolic process	1	0.918182	0.767093	0.985638	0.0278619
GO:0006406 mRNA export from nucleus	0.288074	1	0.986121	0.917079	0.183114
GO:0006412 translation	0.99104	0.000219418	0.613992	0.661766	0.976794
GO:0006414 translational elongation *	0.861606	8.50359e-07	0.554191	0.998301	0.999934
GO:0006417 regulation of translation	0.678052	0.50215	0.633565	0.997713	0.139204
GO:0006418 tRNA aminoacylation for protein translation	0.992066	0.820252	0.822863	0.00255038	0.99561
GO:0006422 aspartyl-tRNA aminoacylation	1	0.591061	1	1	1
GO:0006446 regulation of translational initiation	0.532413	0.903235	0.58461	1	0.24718
GO:0006457 protein folding	0.998594	0.999324	0.157581	0.21548	0.0331724
GO:0006461 protein complex assembly	0.887816	0.999389	0.0463934	0.403488	0.180097
GO:0006468 protein amino acid phosphorylation *	2.01275e-05	0.721258	0.728325	0.957482	0.999221
GO:0006508 proteolysis	0.456258	0.619937	0.9778	0.608315	0.0943846
GO:0006511 ubiquitin-dependent protein catabolic process	0.829534	0.957464	0.959162	0.239585	0.0336452
GO:0006536 glutamate metabolic process	1	0.791075	1	1	0.160098
GO:0006538 glutamate catabolic process	1	1	1	1	0.191589
GO:0006575 cellular amino acid derivative metabolic process	0.933647	0.887963	0.790534	0.496859	0.264886
GO:0006606 protein import into nucleus	0.933647	0.983005	0.137295	0.982544	0.0899678
GO:0006607 NLS-bearing substrate import into nucleus	1	1	0.867616	1	0.0948799
GO:0006612 protein targeting to membrane	0.948539	1	0.957087	0.0429554	0.961465
GO:0006626 protein targeting to mitochondrion	0.902156	0.918182	0.986121	0.762404	0.183114
GO:0006643 membrane lipid metabolic process	0.972809	0.24202	0.244474	1	0.980867
GO:0006644 phospholipid metabolic process	0.123515	0.160034	0.569601	0.971881	0.999913
GO:0006650 glycerophospholipid metabolic process	0.0429585	0.669779	0.849027	0.952116	1
GO:0006665 sphingolipid metabolic process	0.972809	0.24202	0.244474	1	0.980867
GO:0006672 ceramide metabolic process	0.90268	0.383315	0.385703	1	1
GO:0006694 steroid biosynthetic process	1	0.609062	0.999084	0.266708	0.0402587
GO:0006695 cholesterol biosynthetic process	1	0.902032	1	0.497114	0.0195904
GO:0006732 coenzyme metabolic process	0.993367	0.169227	0.943172	0.165378	0.653251
GO:0006733 oxidoreduction coenzyme metabolic process	0.990626	0.669779	1	0.130732	0.490594
GO:0006734 NADH metabolic process	1	0.738632	1	0.343404	1
GO:0006749 glutathione metabolic process	1	0.767605	1	0.496757	0.524339
GO:0006769 nicotinamide metabolic process	0.985644	0.931805	1	0.0849827	0.401093
GO:0006779 porphyrin biosynthetic process	1	0.497527	0.499633	1	1
GO:0006783 heme biosynthetic process	1	0.738632	0.740037	1	1
GO:0006793 phosphorus metabolic process	0.000775775	0.256686	0.647274	0.880672	0.999861
GO:0006796 phosphate metabolic process	0.000775775	0.256686	0.647274	0.880672	0.999861
GO:0006800 oxygen and reactive oxygen species metabolic process	0.948539	1	0.555855	0.550464	0.819777
GO:0006801 superoxide metabolic process	1	1	0.592528	1	1
GO:0006812 cation transport	0.941114	0.52741	0.0419846	0.521611	0.995675
GO:0006818 hydrogen transport	0.917489	0.0863473	0.797771	0.586979	1
GO:0006820 anion transport	0.664151	0.705379	0.870136	0.994146	0.336016
GO:0006839 mitochondrial transport	0.924288	0.841818	0.941095	0.839597	0.105977
GO:0006873 cellular ion homeostasis	0.996891	0.710476	0.0432649	0.443128	0.919035
GO:0006886 intracellular protein transport	0.786172	0.626605	0.771407	0.147111	0.70993
GO:0006888 ER to Golgi vesicle-mediated transport	0.640407	0.998145	0.690608	0.0376896	0.987755
GO:0006890 retrograde vesicle-mediated transport, Golgi to ER	1	0.201861	0.972672	0.858959	0.674262
GO:0006913 nucleocytoplasmic transport	0.782721	0.973251	0.554191	0.836958	0.0520811
GO:0006916 anti-apoptosis	0.609812	0.970737	0.559707	0.99625	0.0145236
GO:0006928 cell motion	0.607679	0.858049	0.861725	0.582625	0.247509
GO:0006940 regulation of smooth muscle contraction	1	1	1	1	0.191589
GO:0006944 membrane fusion	0.965659	0.384192	0.387727	0.972739	0.792451
GO:0006952 defense response	0.301122	0.988921	0.864112	0.362699	0.551572
GO:0006954 inflammatory response	0.881928	0.996348	0.904675	0.045355	0.792451
GO:0006974 response to DNA damage stimulus	0.21743	0.87936	0.492219	0.972459	0.29267
GO:0006979 response to oxidative stress	0.980533	0.964671	0.96561	0.0411834	0.171227
GO:0006986 response to unfolded protein	0.897965	1	0.918628	0.615087	0.0284715
GO:0007005 mitochondrion organization	0.788483	0.83944	0.748494	0.496375	0.431544
GO:0007010 cytoskeleton organization	0.0289556	0.962199	0.860206	0.372915	0.846661
GO:0007015 actin filament organization	0.930544	0.822949	0.824996	0.628226	0.660118
GO:0007017 microtubule-based process	0.0425991	0.969075	0.899288	0.938817	0.212272
GO:0007049 cell cycle	0.48211	0.990229	0.359669	0.579352	0.158067
GO:0007051 spindle organization	0.0216479	1	0.930694	0.928341	0.498357
GO:0007088 regulation of mitosis	0.612747	0.402729	1	0.399849	0.975835
GO:0007093 mitotic cell cycle checkpoint	0.0533189	0.985882	1	0.917079	0.575731
GO:0007126 meiosis	0.0429585	0.952877	0.672799	0.992673	0.959579
GO:0007155 cell adhesion	0.0228066	0.928476	0.734121	0.623752	0.947397
GO:0007160 cell-matrix adhesion	0.457943	1	0.503309	0.72779	0.913114
GO:0007166 cell surface receptor linked signal transduction	0.0107348	0.812555	0.670332	0.910701	0.905705
GO:0007229 integrin-mediated signaling pathway	0.0236947	1	0.946233	1	0.951344
GO:0007242 intracellular signaling cascade	0.00531091	0.993699	0.985054	0.340997	0.338967
GO:0007243 protein kinase cascade	0.149135	0.526606	0.847609	0.907671	0.796606
GO:0007249 I-kappaB kinase/NF-kappaB cascade	0.136343	0.764757	0.986121	0.762404	0.988009
GO:0007250 activation of NF-kappaB-inducing kinase activity	0.166312	1	1	1	1
GO:0007264 small GTPase mediated signal transduction	0.90076	0.982016	0.992065	0.0851516	0.0162838
GO:0007267 cell-cell signaling	0.926699	0.476587	0.901899	0.598672	0.291692
GO:0007268 synaptic transmission	0.956251	0.822702	0.694308	0.819849	0.166085
GO:0007283 spermatogenesis	0.124572	0.979554	0.993921	0.525512	0.305928
GO:0007346 regulation of mitotic cell cycle	0.10958	0.774176	0.992795	0.496739	0.807325
GO:0007409 axonogenesis	0.9713	0.0587169	0.797706	0.977466	0.818168
GO:0007507 heart development	0.410301	0.642084	0.800772	0.90707	0.823233
GO:0007517 muscle organ development	0.757812	0.465964	0.800772	0.90707	0.677056
GO:0007584 response to nutrient	0.951021	0.868397	0.870136	1	0.0111342
GO:0007611 learning or memory	0.165177	0.988728	0.797771	0.586979	0.990508
GO:0007612 learning	0.921296	1	0.72837	0.439998	0.938571
GO:0007632 visual behavior	0.772677	1	1	0.789757	1
GO:0008104 protein localization	0.658442	0.573168	0.889546	0.0263785	0.863068
GO:0008202 steroid metabolic process	0.998643	0.474064	0.96561	0.223652	0.171227
GO:0008203 cholesterol metabolic process	0.996775	0.286938	1	0.458886	0.178465
GO:0008219 cell death	0.383543	0.594707	0.851656	0.509157	0.612302
GO:0008285 negative regulation of cell proliferation	0.899407	0.657209	0.404531	0.182549	0.9748
GO:0008380 RNA splicing *	0.999999	0.999107	0.777178	0.620821	2.26185e-10
GO:0008542 visual learning	0.719029	1	1	0.73722	1
GO:0008652 cellular amino acid biosynthetic process	0.897965	0.997086	0.97833	0.249729	0.15141
GO:0009057 macromolecule catabolic process	0.896945	0.569259	0.756761	0.871596	0.0202101
GO:0009060 aerobic respiration	1	0.088711	0.545233	0.53818	0.972707
GO:0009064 glutamine family amino acid metabolic process	0.958961	0.967642	0.968213	0.53818	0.103923
GO:0009108 coenzyme biosynthetic process	0.934974	0.0486765	0.998558	0.534459	0.87997
GO:0009109 coenzyme catabolic process	1	0.500214	0.73273	0.281342	0.913114
GO:0009112 nucleobase metabolic process	1	1	0.835762	0.964816	0.0213978
GO:0009113 purine base biosynthetic process	1	1	1	1	0.0119966
GO:0009116 nucleoside metabolic process	0.978607	0.435263	0.950205	0.164184	0.786466
GO:0009123 nucleoside monophosphate metabolic process	0.978021	0.902032	0.903254	1	0.0195904
GO:0009124 nucleoside monophosphate biosynthetic process	0.966363	1	0.861976	1	0.00851817
GO:0009126 purine nucleoside monophosphate metabolic process	1	1	0.915617	1	0.0136633
GO:0009127 purine nucleoside monophosphate biosynthetic process	1	1	0.915617	1	0.0136633
GO:0009141 nucleoside triphosphate metabolic process	0.884244	0.705649	0.283727	0.556887	0.928218
GO:0009144 purine nucleoside triphosphate metabolic process	0.839316	0.624946	0.329127	0.466015	0.984434
GO:0009150 purine ribonucleotide metabolic process	0.94296	0.719503	0.451115	0.581276	0.632917
GO:0009156 ribonucleoside monophosphate biosynthetic process	0.958393	1	0.835762	1	0.0213978
GO:0009161 ribonucleoside monophosphate metabolic process	0.958393	1	0.835762	1	0.0213978
GO:0009165 nucleotide biosynthetic process	0.906471	0.695473	0.582416	0.967824	0.0723101
GO:0009166 nucleotide catabolic process	1	0.129761	1	0.550464	0.819777
GO:0009167 purine ribonucleoside monophosphate metabolic process	1	1	0.915617	1	0.0136633
GO:0009168 purine ribonucleoside monophosphate biosynthetic process	1	1	0.915617	1	0.0136633
GO:0009199 ribonucleoside triphosphate metabolic process	0.802199	0.565108	0.569601	0.40349	0.978244
GO:0009259 ribonucleotide metabolic process	0.888586	0.849867	0.507562	0.748545	0.304466
GO:0009260 ribonucleotide biosynthetic process	0.836644	0.774176	0.366158	0.938454	0.407292
GO:0009303 rRNA transcription	0.131878	1	1	0.789757	1
GO:0009304 tRNA transcription	0.0507445	1	1	1	1
GO:0009617 response to bacterium	0.183662	0.996348	0.110473	0.972739	0.977621
GO:0009628 response to abiotic stimulus	0.959831	0.30274	0.839173	0.403669	0.584151
GO:0009719 response to endogenous stimulus	0.955132	0.940895	0.89474	0.380647	0.0347651
GO:0009725 response to hormone stimulus	0.91841	0.888588	0.811814	0.697669	0.0639653
GO:0009792 embryonic development ending in birth or egg hatching	0.328196	0.296556	0.532615	0.907671	0.965174
GO:0009820 alkaloid metabolic process	0.985644	0.931805	1	0.0849827	0.401093
GO:0009890 negative regulation of biosynthetic process	0.231584	0.323556	0.838536	0.88439	0.74816
GO:0009894 regulation of catabolic process	0.980024	0.181501	0.504848	0.839597	0.949345
GO:0009895 negative regulation of catabolic process	1	0.86654	0.566933	0.865457	0.876454
GO:0009896 positive regulation of catabolic process	0.816097	0.203319	1	1	1
GO:0009967 positive regulation of signal transduction	0.595855	0.273795	0.973945	0.269265	0.95065
GO:0009968 negative regulation of signal transduction	0.0544888	0.254983	0.999631	0.939778	0.879308
GO:0009991 response to extracellular stimulus	0.575232	0.98707	0.472995	0.99975	0.0291581
GO:0010033 response to organic substance	0.84069	0.995837	0.816896	0.352228	0.00700467
GO:0010469 regulation of receptor activity	0.0507445	1	1	1	1
GO:0010498 proteasomal protein catabolic process	0.944251	0.983636	0.964334	0.0988286	0.0467374
GO:0010553 negative regulation of specific transcription from RNA polymerase II promoter	0.223756	0.499408	0.946233	0.944961	1
GO:0010558 negative regulation of macromolecule biosynthetic process	0.165281	0.320073	0.843514	0.930795	0.750001
GO:0010563 negative regulation of phosphorus metabolic process	0.77798	0.956543	1	0.801548	0.326
GO:0010564 regulation of cell cycle process	0.885136	0.908663	0.800772	0.298462	0.677056
GO:0010605 negative regulation of macromolecule metabolic process	0.40515	0.89312	0.758823	0.53749	0.297194
GO:0010608 posttranscriptional regulation of gene expression	0.840343	0.439075	0.750945	0.991942	0.0383451
GO:0010627 regulation of protein kinase cascade	0.131838	0.394588	0.99083	0.524047	0.95065
GO:0010629 negative regulation of gene expression	0.345902	0.442343	0.740644	0.921542	0.610726
GO:0010648 negative regulation of cell communication	0.141414	0.181616	0.977151	0.975977	0.880602
GO:0010741 negative regulation of protein kinase cascade	0.351105	0.383315	1	1	0.922453
GO:0010941 regulation of cell death	0.15665	0.845557	0.747466	0.915305	0.227149
GO:0010942 positive regulation of cell death	0.0771472	0.621392	0.530268	0.98457	0.76962
GO:0010970 microtubule-based transport	0.034952	1	1	0.550464	0.961465
GO:0014075 response to amine stimulus	1	1	0.627438	0.623104	0.645505
GO:0015031 protein transport	0.699473	0.368438	0.879974	0.0841667	0.845209
GO:0015674 di-, tri-valent inorganic cation transport	0.930544	0.943264	0.0435064	0.820884	0.992488
GO:0015711 organic anion transport	0.879672	0.322743	1	1	0.902115
GO:0015833 peptide transport	0.652749	1	1	1	1
GO:0015980 energy derivation by oxidation of organic compounds	0.99504	0.0803083	0.135301	0.640689	0.984657
GO:0015985 energy coupled proton transport, down electrochemical gradient	0.884198	0.132738	0.73273	0.72779	1
GO:0015986 ATP synthesis coupled proton transport	0.884198	0.132738	0.73273	0.72779	1
GO:0015992 proton transport	0.917489	0.0863473	0.797771	0.586979	1
GO:0016032 viral reproduction	0.640407	0.984981	0.09111	0.938991	0.861745
GO:0016042 lipid catabolic process	0.903098	0.565108	0.0884612	0.838677	0.978244
GO:0016044 membrane organization	0.999081	0.119229	0.460469	0.216919	0.769519
GO:0016049 cell growth	0.936356	0.9456	0.769518	0.496757	0.951344
GO:0016052 carbohydrate catabolic process	0.998818	0.995623	0.890105	0.0343972	0.0899678
GO:0016054 organic acid catabolic process	0.851447	0.879192	0.130297	0.877292	0.896074
GO:0016055 Wnt receptor signaling pathway	0.863231	0.452178	0.884307	0.881575	0.895327
GO:0016071 mRNA metabolic process *	1	0.998111	0.484475	0.747656	8.46998e-10
GO:0016072 rRNA metabolic process	0.986835	0.859407	0.220573	0.0346594	0.993428
GO:0016073 snRNA metabolic process	0.0507445	1	1	1	1
GO:0016125 sterol metabolic process	0.998893	0.465964	0.99927	0.461853	0.0503104
GO:0016126 sterol biosynthetic process	1	0.868397	0.994384	0.497189	0.0111342
GO:0016180 snRNA processing	0.0507445	1	1	1	1
GO:0016265 death	0.397865	0.609291	0.811623	0.524297	0.626982
GO:0016310 phosphorylation	0.000597127	0.28252	0.573209	0.756392	0.999998
GO:0016477 cell migration	0.0496767	0.472523	0.973185	0.856721	0.945049
GO:0016568 chromatin modification	0.0600805	0.0905645	0.920981	0.999848	0.717848
GO:0017038 protein import	0.941114	0.98293	0.408747	0.850311	0.0296444
GO:0018130 heterocycle biosynthetic process	0.993881	0.738112	0.191323	0.735291	0.90135
GO:0018198 peptidyl-cysteine modification	1	1	1	1	0.604836
GO:0019058 viral infectious cycle	0.966363	1	0.0269298	0.971873	0.8742
GO:0019079 viral genome replication	0.816097	1	0.204904	1	1
GO:0019220 regulation of phosphate metabolic process	0.476427	0.84609	0.679527	0.561426	0.629437
GO:0019226 transmission of nerve impulse	0.974168	0.558791	0.422767	0.89716	0.332947
GO:0019318 hexose metabolic process	0.97052	0.997572	0.149883	0.0510801	0.717848
GO:0019320 hexose catabolic process	0.998893	1	0.969838	0.00565035	0.106756
GO:0019362 pyridine nucleotide metabolic process	0.985644	0.931805	1	0.0849827	0.401093
GO:0019637 organophosphate metabolic process	0.18102	0.228495	0.506379	0.885788	0.999957
GO:0019725 cellular homeostasis	0.972127	0.941612	0.100478	0.283623	0.64934
GO:0019748 secondary metabolic process	0.9713	0.977902	1	0.0222948	0.282464
GO:0019884 antigen processing and presentation of exogenous antigen	1	1	0.67452	1	1
GO:0019941 modification-dependent protein catabolic process	0.705314	0.548886	0.996645	0.612534	0.0153803
GO:0022402 cell cycle process	0.471937	0.994649	0.557797	0.395078	0.152108
GO:0022403 cell cycle phase	0.0611074	0.86158	0.429018	0.801155	0.902134
GO:0022415 viral reproductive process	0.785558	0.981772	0.0744948	0.928341	0.841207
GO:0022610 biological adhesion	0.0228066	0.928476	0.734121	0.623752	0.947397
GO:0022613 ribonucleoprotein complex biogenesis	0.999863	0.777386	0.488603	0.372056	0.04929
GO:0022616 DNA strand elongation	1	1	1	0.589591	0.604836
GO:0022618 ribonucleoprotein complex assembly	0.997448	0.533686	0.825523	0.990698	0.00799274
GO:0022900 electron transport chain	0.949612	0.341165	0.346059	0.60805	0.936221
GO:0030029 actin filament-based process	0.822019	0.689148	0.872914	0.0988286	0.828213
GO:0030030 cell projection organization	0.834902	0.129061	0.937271	0.548602	0.825971
GO:0030036 actin cytoskeleton organization	0.791436	0.754898	0.847609	0.128614	0.796606
GO:0030071 regulation of mitotic metaphase/anaphase transition	0.534982	0.564769	1	0.865457	1
GO:0030163 protein catabolic process	0.576026	0.50427	0.981582	0.762115	0.0489561
GO:0030182 neuron differentiation	0.645106	0.216198	0.901326	0.896734	0.631628
GO:0030198 extracellular matrix organization	0.269342	0.956543	1	0.550464	0.961465
GO:0030258 lipid modification	0.819686	0.669779	0.0567673	0.952116	1
GO:0030308 negative regulation of cell growth	1	0.767605	0.769518	0.944961	0.524339
GO:0030323 respiratory tube development	0.136343	0.764757	1	0.917079	0.78627
GO:0030324 lung development	0.136343	0.764757	1	0.917079	0.78627
GO:0030433 ER-associated protein catabolic process	0.921296	1	1	0.439998	0.466626
GO:0030521 androgen receptor signaling pathway	0.463253	1	0.946233	0.765679	0.785299
GO:0030534 adult behavior	0.90268	0.161218	1	0.913931	1
GO:0030900 forebrain development	0.131056	0.705379	0.870136	0.702439	1
GO:0030968 endoplasmic reticulum unfolded protein response	1	1	1	0.0328722	1
GO:0031145 anaphase-promoting complex-dependent proteasomal ubiquitin-dependent protein catabolic process	0.974168	0.998818	0.901475	0.181634	0.0190966
GO:0031175 neuron projection development	0.949506	0.0614358	0.905324	0.901712	0.699346
GO:0031327 negative regulation of cellular biosynthetic process	0.190427	0.355684	0.864458	0.855946	0.779112
GO:0031396 regulation of protein ubiquitination	0.986543	0.977586	0.82785	0.348301	0.021054
GO:0031397 negative regulation of protein ubiquitination	0.97756	0.999022	0.833498	0.202149	0.0233172
GO:0031398 positive regulation of protein ubiquitination	0.989115	0.979775	0.822065	0.443128	0.0139405
GO:0031399 regulation of protein modification process	0.981077	0.92266	0.925094	0.162188	0.0377482
GO:0031400 negative regulation of protein modification process	0.962665	0.999059	0.902986	0.182036	0.00747815
GO:0031401 positive regulation of protein modification process	0.984129	0.829908	0.949302	0.496255	0.0153982
GO:0031497 chromatin assembly	0.958961	1	0.545233	0.53818	0.103923
GO:0031589 cell-substrate adhesion	0.370513	0.943264	0.634422	0.820884	0.950923
GO:0031644 regulation of neurological system process	0.976043	0.997675	0.930694	0.81736	0.00446521
GO:0031646 positive regulation of neurological system process	1	1	1	0.671584	0.277119
GO:0031667 response to nutrient levels	0.478145	0.978139	0.842935	0.999508	0.0139453
GO:0032101 regulation of response to external stimulus	0.351105	1	0.681157	0.913931	1
GO:0032147 activation of protein kinase activity	0.0491482	1	0.965753	0.600626	1
GO:0032259 methylation	0.58827	0.631331	0.944118	0.942399	0.660118
GO:0032268 regulation of cellular protein metabolic process	0.939408	0.793022	0.737762	0.722089	0.0199018
GO:0032269 negative regulation of cellular protein metabolic process	0.916892	0.98638	0.855108	0.278961	0.0290302
GO:0032270 positive regulation of cellular protein metabolic process	0.984164	0.697645	0.922572	0.585252	0.0220549
GO:0032318 regulation of Ras GTPase activity	0.32904	0.0318233	0.988929	1	0.990508
GO:0032392 DNA geometric change	1	1	1	1	0.00363489
GO:0032508 DNA duplex unwinding	1	1	1	1	0.00363489
GO:0032582 negative regulation of gene-specific transcription	0.269342	0.553163	0.957087	0.801548	1
GO:0032774 RNA biosynthetic process	0.24978	0.91098	0.157915	0.845211	0.931809
GO:0032870 cellular response to hormone stimulus	0.881928	0.973243	0.973738	0.577559	0.126506
GO:0032944 regulation of mononuclear cell proliferation	1	0.0562154	1	1	1
GO:0032989 cellular component morphogenesis	0.552589	0.218728	0.942455	0.735373	0.692535
GO:0033014 tetrapyrrole biosynthetic process	1	0.497527	0.499633	1	1
GO:0033043 regulation of organelle organization	0.644816	0.890114	0.989167	0.103055	0.413263
GO:0033365 protein localization in organelle	0.83599	0.967327	0.369556	0.932289	0.0536721
GO:0033554 cellular response to stress	0.288476	0.966162	0.576656	0.400148	0.577395
GO:0033674 positive regulation of kinase activity	0.408777	0.890218	0.78338	0.31049	0.964493
GO:0034097 response to cytokine stimulus	0.612747	0.972275	0.861976	0.64696	0.8742
GO:0034220 ion transmembrane transport	0.884198	0.132738	0.73273	0.72779	1
GO:0034329 cell junction assembly	0.407985	1	0.93264	0.439998	1
GO:0034404 nucleobase, nucleoside and nucleotide biosynthetic process	0.93799	0.772857	0.556605	0.916604	0.0710265
GO:0034470 ncRNA processing	0.728489	0.921365	0.0988631	0.0573249	0.999106
GO:0034504 protein localization in nucleus	0.94173	0.957485	0.156286	0.985152	0.104706
GO:0034599 cellular response to oxidative stress	0.972809	1	0.978195	0.239576	0.265667
GO:0034613 cellular protein localization	0.785111	0.707024	0.7773	0.0627581	0.782758
GO:0034614 cellular response to reactive oxygen species	0.90268	1	1	0.380927	0.69873
GO:0034620 cellular response to unfolded protein	1	1	1	0.0328722	1
GO:0034621 cellular macromolecular complex subunit organization	0.988002	0.989313	0.529353	0.596636	0.00146829
GO:0034622 cellular macromolecular complex assembly	0.988508	0.994395	0.637157	0.53157	0.000823369
GO:0034654 nucleobase, nucleoside, nucleotide and nucleic acid biosynthetic process	0.93799	0.772857	0.556605	0.916604	0.0710265
GO:0034660 ncRNA metabolic process	0.915498	0.870076	0.16031	0.00127659	0.999902
GO:0034728 nucleosome organization	0.996775	1	0.466442	0.458886	0.0871519
GO:0034976 response to endoplasmic reticulum stress	1	1	0.93264	0.0189408	1
GO:0035150 regulation of tube size	1	1	1	1	0.160098
GO:0035295 tube development	0.0289882	0.642084	0.99927	0.90707	0.823233
GO:0040007 growth	0.672753	0.357881	0.987911	0.206663	0.990007
GO:0040008 regulation of growth	0.570083	0.638882	0.643767	0.996729	0.191128
GO:0042089 cytokine biosynthetic process	1	0.0271861	1	1	1
GO:0042107 cytokine metabolic process	1	0.0271861	1	1	1
GO:0042127 regulation of cell proliferation	0.838358	0.383111	0.311405	0.374874	0.955561
GO:0042129 regulation of T cell proliferation	1	0.0562154	1	1	1
GO:0042176 regulation of protein catabolic process	0.982236	0.3273	0.767093	0.762404	0.928037
GO:0042254 ribosome biogenesis	0.998651	0.888588	0.22985	0.140964	0.630704
GO:0042273 ribosomal large subunit biogenesis	0.879672	0.322743	0.894303	0.892385	1
GO:0042325 regulation of phosphorylation	0.349215	0.840833	0.762995	0.541298	0.712112
GO:0042391 regulation of membrane potential	0.997897	0.861579	0.0497417	0.534459	0.95735
GO:0042439 ethanolamine and derivative metabolic process	0.243357	1	1	1	1
GO:0042493 response to drug	0.935536	0.999987	0.816286	0.0289455	0.1348
GO:0042542 response to hydrogen peroxide	0.863231	0.977858	0.978195	0.689344	0.265667
GO:0042592 homeostatic process	0.868504	0.882546	0.127716	0.528695	0.619068
GO:0042692 muscle cell differentiation	0.996007	0.130873	0.797706	0.249729	0.99767
GO:0042743 hydrogen peroxide metabolic process	1	1	1	0.562598	0.585093
GO:0042744 hydrogen peroxide catabolic process	1	1	1	0.73722	0.751732
GO:0042773 ATP synthesis coupled electron transport	0.640407	0.322083	0.504848	0.683942	1
GO:0042775 mitochondrial ATP synthesis coupled electron transport	0.640407	0.322083	0.504848	0.683942	1
GO:0042791 5S class rRNA transcription	0.0507445	1	1	1	1
GO:0042797 tRNA transcription from RNA polymerase III promoter	0.0507445	1	1	1	1
GO:0042981 regulation of apoptosis	0.131525	0.902146	0.711525	0.928181	0.193779
GO:0043009 chordate embryonic development	0.306455	0.382682	0.50825	0.897951	0.960615
GO:0043038 amino acid activation	0.992066	0.820252	0.822863	0.00255038	0.99561
GO:0043039 tRNA aminoacylation	0.992066	0.820252	0.822863	0.00255038	0.99561
GO:0043062 extracellular structure organization	0.62744	0.669779	0.992957	0.454896	0.864369
GO:0043065 positive regulation of apoptosis	0.0699043	0.69681	0.510302	0.982728	0.754294
GO:0043066 negative regulation of apoptosis	0.69227	0.941612	0.689744	0.677074	0.130912
GO:0043067 regulation of programmed cell death	0.139601	0.908126	0.723811	0.903844	0.204595
GO:0043068 positive regulation of programmed cell death	0.0699043	0.69681	0.510302	0.982728	0.754294
GO:0043069 negative regulation of programmed cell death	0.709203	0.946975	0.707313	0.597798	0.143072
GO:0043086 negative regulation of catalytic activity	0.937943	0.99647	0.817411	0.22621	0.0189538
GO:0043087 regulation of GTPase activity	0.448571	0.0385469	0.985299	0.938991	0.987755
GO:0043161 proteasomal ubiquitin-dependent protein catabolic process	0.944251	0.983636	0.964334	0.0988286	0.0467374
GO:0043200 response to amino acid stimulus	1	1	0.792385	0.421998	1
GO:0043405 regulation of MAP kinase activity	0.664151	0.868397	0.994384	0.302642	0.732371
GO:0043406 positive regulation of MAP kinase activity	0.958393	0.834117	1	0.349814	0.628476
GO:0043408 regulation of MAPKKK cascade	0.288074	0.918182	0.986121	0.160903	1
GO:0043409 negative regulation of MAPKKK cascade	0.131878	1	1	1	1
GO:0043414 biopolymer methylation	0.546792	0.795575	0.932773	0.930826	0.619391
GO:0043603 cellular amide metabolic process	0.843016	0.960923	1	0.0697988	0.533532
GO:0043623 cellular protein complex assembly	0.874789	0.992783	0.633565	0.262824	0.216317
GO:0043631 RNA polyadenylation	1	0.83301	0.204904	1	1
GO:0043632 modification-dependent macromolecule catabolic process	0.705314	0.548886	0.996645	0.612534	0.0153803
GO:0043648 dicarboxylic acid metabolic process	1	0.730268	0.903254	0.497114	0.529368
GO:0043933 macromolecular complex subunit organization	0.974657	0.998901	0.100874	0.544993	0.00788974
GO:0044042 glucan metabolic process	1	0.914778	0.162814	1	0.922453
GO:0044057 regulation of system process	0.979131	0.999396	0.536771	0.527199	0.0262448
GO:0044092 negative regulation of molecular function	0.915738	0.971027	0.949376	0.173169	0.0279029
GO:0044093 positive regulation of molecular function	0.905783	0.878637	0.77474	0.12195	0.301609
GO:0044242 cellular lipid catabolic process	1	0.541711	0.0126838	0.885404	0.996278
GO:0044257 cellular protein catabolic process	0.506558	0.576624	0.98954	0.764785	0.032127
GO:0044265 cellular macromolecule catabolic process	0.874667	0.57082	0.889646	0.795025	0.017099
GO:0044270 nitrogen compound catabolic process	1	0.26765	0.992957	0.130732	0.69779
GO:0044271 nitrogen compound biosynthetic process	0.939519	0.849867	0.623913	0.609058	0.0845155
GO:0044275 cellular carbohydrate catabolic process	0.999694	1	0.805336	0.0273601	0.0362273
GO:0045017 glycerolipid biosynthetic process	0.0491482	0.965288	0.835762	0.964816	1
GO:0045184 establishment of protein localization	0.718685	0.390865	0.891018	0.0722283	0.823057
GO:0045333 cellular respiration	0.987389	0.0677142	0.302704	0.550997	0.994133
GO:0045449 regulation of transcription	0.0665654	0.494369	0.88007	0.983906	0.213193
GO:0045454 cell redox homeostasis	0.911972	0.978139	0.995518	0.122477	0.147529
GO:0045580 regulation of T cell differentiation	1	1	1	1	0.0373424
GO:0045619 regulation of lymphocyte differentiation	1	1	1	1	0.0119966
GO:0045732 positive regulation of protein catabolic process	1	0.148155	1	1	1
GO:0045860 positive regulation of protein kinase activity	0.283651	0.920857	0.822863	0.497076	0.933544
GO:0045926 negative regulation of growth	0.863231	0.452178	0.884307	0.977517	0.715751
GO:0045934 negative regulation of nucleobase, nucleoside, nucleotide and nucleic acid metabolic process	0.275345	0.56213	0.825507	0.739679	0.720055
GO:0045936 negative regulation of phosphate metabolic process	0.77798	0.956543	1	0.801548	0.326
GO:0046034 ATP metabolic process	0.825145	0.569262	0.573454	0.397511	0.985354
GO:0046112 nucleobase biosynthetic process	1	1	1	1	0.00237989
GO:0046164 alcohol catabolic process	0.99953	1	0.877467	0.0172135	0.0524066
GO:0046328 regulation of JNK cascade	0.104409	0.893347	1	0.623104	1
GO:0046329 negative regulation of JNK cascade	0.166312	1	1	1	1
GO:0046356 acetyl-CoA catabolic process	1	0.500214	0.73273	0.281342	0.913114
GO:0046365 monosaccharide catabolic process	0.999279	1	0.978632	0.0102074	0.0342391
GO:0046395 carboxylic acid catabolic process	0.851447	0.879192	0.130297	0.877292	0.896074
GO:0046474 glycerophospholipid biosynthetic process	0.034952	1	0.805129	0.955992	1
GO:0046496 nicotinamide nucleotide metabolic process	0.985644	0.931805	1	0.0849827	0.401093
GO:0046519 sphingoid metabolic process	0.90268	0.383315	0.385703	1	1
GO:0046578 regulation of Ras protein signal transduction	0.289837	0.121061	0.963348	0.901712	0.969789
GO:0046700 heterocycle catabolic process	1	0.546325	1	0.160903	0.355504
GO:0046777 protein amino acid autophosphorylation	0.819686	0.847134	0.672799	0.454896	0.959579
GO:0046903 secretion	0.570083	0.638882	0.864112	0.633965	0.68395
GO:0048145 regulation of fibroblast proliferation	0.534982	1	0.086546	1	1
GO:0048167 regulation of synaptic plasticity	0.838841	1	0.972672	0.858959	0.0931973
GO:0048193 Golgi vesicle transport	0.92863	0.662899	0.555327	0.150197	0.880112
GO:0048194 Golgi vesicle budding	1	1	0.894303	0.623104	0.343446
GO:0048200 Golgi transport vesicle coating	1	1	0.894303	0.623104	0.343446
GO:0048205 COPI coating of Golgi vesicle	1	1	0.894303	0.623104	0.343446
GO:0048232 male gamete generation	0.124572	0.979554	0.993921	0.525512	0.305928
GO:0048286 lung alveolus development	0.166312	1	1	1	1
GO:0048585 negative regulation of response to stimulus	0.0664093	0.860474	0.861976	1	0.975835
GO:0048598 embryonic morphogenesis	0.314237	0.978139	0.932863	0.122477	0.943008
GO:0048666 neuron development	0.781951	0.0983351	0.91395	0.910271	0.743228
GO:0048812 neuron projection morphogenesis	0.986155	0.128099	0.881068	0.877292	0.610581
GO:0048858 cell projection morphogenesis	0.911972	0.124746	0.932863	0.838017	0.735759
GO:0048870 cell motility	0.0680629	0.530573	0.948493	0.884901	0.90765
GO:0048871 multicellular organismal homeostasis	1	1	0.93264	0.203713	0.466626
GO:0048878 chemical homeostasis	0.989342	0.789882	0.0348897	0.448533	0.897075
GO:0050670 regulation of lymphocyte proliferation	1	0.0562154	1	1	1
GO:0050778 positive regulation of immune response	0.0400286	0.902032	0.503309	1	0.984852
GO:0050804 regulation of synaptic transmission	0.965659	0.996348	0.904675	0.765336	0.021362
GO:0050806 positive regulation of synaptic transmission	1	1	1	0.589591	0.604836
GO:0050863 regulation of T cell activation	0.978021	0.284052	0.982603	0.98203	0.310139
GO:0050865 regulation of cell activation	0.992426	0.500683	0.994384	0.702439	0.181463
GO:0050866 negative regulation of cell activation	1	0.791075	1	1	0.442669
GO:0050877 neurological system process	0.364583	0.462591	0.372205	0.744907	0.97273
GO:0050880 regulation of blood vessel size	1	1	1	1	0.160098
GO:0050905 neuromuscular process	1	0.0326745	0.894303	1	1
GO:0051050 positive regulation of transport	0.503043	0.972553	0.41251	0.40349	0.939216
GO:0051056 regulation of small GTPase mediated signal transduction	0.248754	0.0604421	0.968928	0.840657	0.99217
GO:0051129 negative regulation of cellular component organization	0.407042	0.999089	0.980543	0.0596274	0.515143
GO:0051169 nuclear transport	0.782721	0.973251	0.554191	0.836958	0.0520811
GO:0051170 nuclear import	0.948915	0.987743	0.100563	0.962235	0.120805
GO:0051172 negative regulation of nitrogen compound metabolic process	0.326325	0.618867	0.715803	0.702867	0.767121
GO:0051174 regulation of phosphorus metabolic process	0.476427	0.84609	0.679527	0.561426	0.629437
GO:0051186 cofactor metabolic process	0.997364	0.0718665	0.953512	0.11233	0.730916
GO:0051187 cofactor catabolic process	1	0.631331	0.824996	0.106541	0.841653
GO:0051188 cofactor biosynthetic process	0.956251	0.00577798	0.968638	0.686459	0.974341
GO:0051225 spindle assembly	0.0236215	1	1	1	1
GO:0051241 negative regulation of multicellular organismal process	0.196327	0.943264	0.944118	0.942399	0.660118
GO:0051247 positive regulation of protein metabolic process	0.975395	0.546536	0.942606	0.647733	0.0339948
GO:0051248 negative regulation of protein metabolic process	0.930523	0.989341	0.811135	0.231764	0.0377482
GO:0051249 regulation of lymphocyte activation	0.982236	0.3273	0.986121	0.985638	0.183114
GO:0051250 negative regulation of lymphocyte activation	1	0.738632	1	1	0.751732
GO:0051252 regulation of RNA metabolic process	0.0423838	0.903843	0.391113	0.991835	0.349225
GO:0051254 positive regulation of RNA metabolic process	0.395242	0.478586	0.810087	0.801809	0.756461
GO:0051258 protein polymerization	1	1	1	0.380927	0.0571596
GO:0051259 protein oligomerization	0.979717	0.986892	0.117651	0.277409	0.580257
GO:0051260 protein homooligomerization	0.974813	0.996232	0.0345726	0.397511	0.879308
GO:0051262 protein tetramerization	1	0.730268	0.134507	0.900798	0.913114
GO:0051276 chromosome organization	0.0426139	0.874296	0.529353	0.988707	0.435172
GO:0051289 protein homotetramerization	1	0.972275	0.0826404	0.858959	0.8742
GO:0051291 protein heterooligomerization	0.988399	0.943264	0.824996	0.411681	0.446299
GO:0051302 regulation of cell division	1	0.591061	1	1	1
GO:0051327 M phase of meiotic cell cycle	0.0429585	0.952877	0.672799	0.992673	0.959579
GO:0051336 regulation of hydrolase activity	0.622615	0.452837	0.936402	0.690351	0.508587
GO:0051340 regulation of ligase activity	0.973508	0.999693	0.736621	0.233108	0.0169941
GO:0051347 positive regulation of transferase activity	0.471977	0.822702	0.694308	0.372182	0.974341
GO:0051351 positive regulation of ligase activity	0.985407	0.99945	0.668563	0.389395	0.0091349
GO:0051352 negative regulation of ligase activity	0.965913	0.999736	0.876434	0.143864	0.0273483
GO:0051436 negative regulation of ubiquitin-protein ligase activity during mitotic cell cycle	0.965913	0.999736	0.876434	0.143864	0.0273483
GO:0051437 positive regulation of ubiquitin-protein ligase activity during mitotic cell cycle	0.974168	0.998818	0.700397	0.412642	0.0190966
GO:0051438 regulation of ubiquitin-protein ligase activity	0.965588	0.999547	0.804862	0.192012	0.0240636
GO:0051439 regulation of ubiquitin-protein ligase activity during mitotic cell cycle	0.955559	0.999333	0.7668	0.246056	0.0338267
GO:0051443 positive regulation of ubiquitin-protein ligase activity	0.980533	0.999192	0.745908	0.33629	0.0132472
GO:0051444 negative regulation of ubiquitin-protein ligase activity	0.965913	0.999736	0.876434	0.143864	0.0273483
GO:0051603 proteolysis involved in cellular protein catabolic process	0.566505	0.562356	0.988559	0.753687	0.029385
GO:0051674 localization of cell	0.0680629	0.530573	0.948493	0.884901	0.90765
GO:0051726 regulation of cell cycle	0.170752	0.718266	0.530479	0.617228	0.966175
GO:0051783 regulation of nuclear division	0.612747	0.402729	1	0.399849	0.975835
GO:0051789 response to protein stimulus	0.782168	0.999401	0.922283	0.669673	0.0270765
GO:0051969 regulation of transmission of nerve impulse	0.976043	0.997675	0.930694	0.81736	0.00446521
GO:0051971 positive regulation of transmission of nerve impulse	1	1	1	0.671584	0.277119
GO:0055082 cellular chemical homeostasis	0.996891	0.710476	0.0432649	0.443128	0.919035
GO:0055085 transmembrane transport	0.214468	0.483325	0.588721	0.754968	0.951715
GO:0055114 oxidation reduction	0.999652	0.325505	0.21858	0.0447254	0.855613
GO:0060429 epithelium development	0.0361943	0.98707	0.95724	0.46416	0.907626
GO:0060548 negative regulation of cell death	0.725571	0.917031	0.724285	0.617228	0.155869
GO:0060627 regulation of vesicle-mediated transport	0.974813	0.858819	0.942123	0.0328493	0.762106
GO:0065003 macromolecular complex assembly	0.975951	0.999489	0.111243	0.51997	0.00513784
GO:0065004 protein-DNA complex assembly	0.958961	1	0.545233	0.53818	0.103923
GO:0070271 protein complex biogenesis	0.887816	0.999389	0.0463934	0.403488	0.180097
GO:0070301 cellular response to hydrogen peroxide	0.772677	1	1	0.789757	0.803243
GO:0070302 regulation of stress-activated protein kinase signaling pathway	0.140387	0.914778	1	0.380927	1
GO:0070303 negative regulation of stress-activated protein kinase signaling pathway	0.166312	1	1	1	1
GO:0070482 response to oxygen levels	0.980024	0.984981	0.844016	0.0376896	0.717981
GO:0070585 protein localization in mitochondrion	0.902156	0.918182	0.986121	0.762404	0.183114
GO:0070663 regulation of leukocyte proliferation	1	0.0562154	1	1	1
GO:0070727 cellular macromolecule localization	0.734962	0.71967	0.788165	0.0678009	0.793661
GO:0080135 regulation of cellular response to stress	0.412002	0.458314	0.849027	0.666744	1
Metabolic Function
Term	Lowest Quintile TE	Q2	Q3	Q4	Highest Quintile TE
GO:0000166 nucleotide binding	0.766347	0.985884	0.931482	0.0267535	0.0517504
GO:0000287 magnesium ion binding	0.58115	0.434508	0.503275	0.265829	0.986369
GO:0001882 nucleoside binding	0.0546598	0.891757	0.805982	0.024052	0.989069
GO:0001883 purine nucleoside binding	0.039432	0.888426	0.801004	0.0222244	0.994095
GO:0001948 glycoprotein binding	0.385144	0.785863	1	1	1
GO:0003677 DNA binding	0.0588653	0.987126	0.477071	0.796935	0.359401
GO:0003702 RNA polymerase II transcription factor activity	0.0881408	0.981167	0.0613383	0.996405	0.925278
GO:0003709 RNA polymerase III transcription factor activity	0.0477197	1	1	1	1
GO:0003712 transcription cofactor activity	0.206813	0.495755	0.374089	0.894308	0.961063
GO:0003723 RNA binding	0.999856	0.518043	0.264963	0.71034	0.0111992
GO:0003735 structural constituent of ribosome *	0.720829	7.06474e-07	0.414057	0.998786	0.999987
GO:0003755 peptidyl-prolyl cis-trans isomerase activity	1	1	0.649421	0.858718	0.00278304
GO:0003774 motor activity	0.995576	0.45113	0.605006	0.210217	0.924505
GO:0003779 actin binding	0.710847	0.977379	0.912469	0.265892	0.125551
GO:0003899 DNA-directed RNA polymerase activity	1	0.592656	0.585296	0.968123	0.655693
GO:0003924 GTPase activity *	0.994808	0.944884	0.999039	0.343409	3.47032e-05
GO:0004029 aldehyde dehydrogenase (NAD) activity	1	1	0.729183	0.747327	1
GO:0004175 endopeptidase activity	0.891345	0.964873	0.413834	0.26346	0.570049
GO:0004180 carboxypeptidase activity	0.385144	1	1	0.799167	1
GO:0004185 serine-type carboxypeptidase activity	0.159896	1	1	1	1
GO:0004221 ubiquitin thiolesterase activity	0.97026	0.44028	0.87365	0.9799	0.512241
GO:0004222 metalloendopeptidase activity	0.944593	0.796232	0.791248	0.569873	0.9664
GO:0004252 serine-type endopeptidase activity	0.499343	0.954359	0.53517	0.81432	1
GO:0004298 threonine-type endopeptidase activity	1	1	0.952798	0.139558	0.162854
GO:0004364 glutathione transferase activity	1	1	1	1	1
GO:0004467 long-chain-fatty-acid-CoA ligase activity	1	1	1	1	1
GO:0004518 nuclease activity	0.975576	0.238029	0.65142	0.172279	0.991871
GO:0004519 endonuclease activity	0.935958	0.65777	0.649421	0.688422	0.8819
GO:0004540 ribonuclease activity	0.989475	0.444821	0.649421	0.688422	0.8819
GO:0004549 tRNA-specific ribonuclease activity	1	0.667242	1	1	1
GO:0004601 peroxidase activity	1	0.928981	1	0.217656	0.76518
GO:0004620 phospholipase activity	0.336846	1	0.36749	1	0.930356
GO:0004659 prenyltransferase activity	0.45576	0.489194	1	1	1
GO:0004661 protein geranylgeranyltransferase activity	0.643436	0.257288	1	1	1
GO:0004663 Rab geranylgeranyltransferase activity	0.561685	0.585251	1	1	1
GO:0004672 protein kinase activity *	2.02188e-06	0.469827	0.361097	0.993425	0.999999
GO:0004674 protein serine/threonine kinase activity *	2.5079e-07	0.209198	0.882113	0.987539	1
GO:0004697 protein kinase C activity	0.159896	1	1	1	1
GO:0004721 phosphoprotein phosphatase activity	0.59206	0.141751	0.950384	0.997028	0.337813
GO:0004812 aminoacyl-tRNA ligase activity	0.990792	0.809787	0.80234	0.00954888	0.983489
GO:0004815 aspartate-tRNA ligase activity	1	0.585251	1	1	1
GO:0004842 ubiquitin-protein ligase activity	0.0826385	0.315452	0.989299	0.976746	0.707704
GO:0004857 enzyme inhibitor activity	0.999839	0.751372	0.935011	0.22642	0.0968308
GO:0004859 phospholipase inhibitor activity	1	1	1	1	0.619922
GO:0004860 protein kinase inhibitor activity	1	0.862251	1	0.87316	0.301132
GO:0004866 endopeptidase inhibitor activity	0.954967	0.827552	1	0.369398	0.407319
GO:0005070 SH3/SH2 adaptor activity	1	1	0.886852	1	0.043193
GO:0005083 small GTPase regulator activity	0.0227427	0.725279	0.907389	0.643652	0.993186
GO:0005085 guanyl-nucleotide exchange factor activity	0.527007	0.358743	0.92513	0.809061	0.992202
GO:0005095 GTPase inhibitor activity	1	1	0.581257	0.600167	1
GO:0005096 GTPase activator activity	0.0881408	0.124103	0.97978	0.900927	0.990259
GO:0005125 cytokine activity	1	1	0.782239	0.799167	0.816221
GO:0005178 integrin binding	0.0444509	0.963416	0.962074	0.968123	0.973653
GO:0005198 structural molecule activity	0.898757	0.000572186	0.576013	0.933078	0.966507
GO:0005200 structural constituent of cytoskeleton	0.431702	0.993788	0.956359	0.522372	0.569603
GO:0005201 extracellular matrix structural constituent	0.561685	0.585251	1	1	1
GO:0005244 voltage-gated ion channel activity	1	1	1	1	0.0217668
GO:0005506 iron ion binding	0.998818	0.241292	0.0305058	0.830872	0.877599
GO:0005524 ATP binding	0.0133777	0.923364	0.702083	0.0918888	0.992322
GO:0005525 GTP binding	0.989398	0.836882	0.990088	0.170892	0.00413473
GO:0005529 sugar binding	0.873304	0.449731	0.43867	0.491548	0.995896
GO:0005543 phospholipid binding	0.0544256	0.830711	0.691218	0.998883	0.652099
GO:0008047 enzyme activator activity	0.0558599	0.0906655	0.979434	0.721738	0.997243
GO:0008081 phosphoric diester hydrolase activity	0.5816	1	0.610776	0.899214	1
GO:0008092 cytoskeletal protein binding	0.575041	0.836882	0.994988	0.0866418	0.259847
GO:0008134 transcription factor binding	0.290906	0.417319	0.394743	0.75048	0.969791
GO:0008135 translation factor activity, nucleic acid binding	0.954342	0.792998	0.542405	0.951804	0.0483247
GO:0008144 drug binding	1	0.984914	0.910681	0.77913	0.0341281
GO:0008233 peptidase activity	0.58842	0.901983	0.490888	0.398232	0.686623
GO:0008234 cysteine-type peptidase activity	0.597181	0.658707	0.80234	0.929488	0.58343
GO:0008237 metallopeptidase activity	0.954026	0.62708	0.43867	0.491548	0.936295
GO:0008238 exopeptidase activity	0.607792	0.839557	0.834185	0.479583	0.966112
GO:0008270 zinc ion binding *	7.07294e-06	0.211981	0.996288	0.942852	0.984912
GO:0008289 lipid binding	0.0891919	0.143736	0.912469	0.968886	0.889479
GO:0008308 voltage-gated anion channel activity	1	1	1	1	0.00873514
GO:0008318 protein prenyltransferase activity	0.643436	0.257288	1	1	1
GO:0009055 electron carrier activity	0.922987	0.82579	0.463744	0.0426253	0.975326
GO:0015077 monovalent inorganic cation transmembrane transporter activity	0.856443	0.0291193	0.58328	0.632779	1
GO:0015078 hydrogen ion transmembrane transporter activity	0.837714	0.0226954	0.54849	0.765978	1
GO:0015645 fatty-acid ligase activity	1	1	1	1	1
GO:0015923 mannosidase activity	0.0221311	1	1	1	1
GO:0016018 cyclosporin A binding	1	1	1	1	0.0696436
GO:0016208 AMP binding	1	1	0.48349	1	0.855785
GO:0016209 antioxidant activity	0.975835	0.981171	0.893653	0.143929	0.777014
GO:0016247 channel regulator activity	0.0974793	1	0.886852	1	0.667432
GO:0016298 lipase activity	0.549061	0.963416	0.334666	1	0.864859
GO:0016407 acetyltransferase activity	0.987043	0.814767	0.610549	0.247496	0.958456
GO:0016423 tRNA (guanine) methyltransferase activity	1	1	0.0543184	1	1
GO:0016563 transcription activator activity	0.526064	0.730622	0.502028	0.691442	0.766437
GO:0016620 oxidoreductase activity, acting on the aldehyde or oxo group of donors, NAD or NADP as acceptor	1	0.718285	0.926905	0.0784862	1
GO:0016651 oxidoreductase activity, acting on NADH or NADPH	0.382291	0.767618	0.605006	0.496078	0.992356
GO:0016655 oxidoreductase activity, acting on NADH or NADPH, quinone or similar compound as acceptor	0.352332	0.604752	0.595175	0.925227	0.985222
GO:0016667 oxidoreductase activity, acting on sulfur group of donors	0.980366	1	0.748915	0.00758748	0.937902
GO:0016684 oxidoreductase activity, acting on peroxide as acceptor	1	0.928981	1	0.217656	0.76518
GO:0016701 oxidoreductase activity, acting on single donors with incorporation of molecular oxygen	1	0.928981	0.0171415	1	0.945372
GO:0016702 oxidoreductase activity, acting on single donors with incorporation of molecular oxygen, incorporation of two atoms of oxygen	1	0.928981	0.0171415	1	0.945372
GO:0016706 oxidoreductase activity, acting on paired donors, with incorporation or reduction of molecular oxygen, 2-oxoglutarate as one donor, and incorporation of one atom each of oxygen into both donors	1	1	0.0102338	1	0.930356
GO:0016779 nucleotidyltransferase activity	0.990709	0.107768	0.857877	0.652129	0.708793
GO:0016791 phosphatase activity	0.460633	0.313985	0.922027	0.945178	0.449312
GO:0016799 hydrolase activity, hydrolyzing N-glycosyl compounds	1	0.667242	1	1	1
GO:0016836 hydro-lyase activity	0.875487	0.981171	0.71362	0.301098	0.924306
GO:0016859 cis-trans isomerase activity	1	1	0.649421	0.858718	0.00278304
GO:0016860 intramolecular oxidoreductase activity	0.989475	0.839557	1	0.858718	0.0100074
GO:0016863 intramolecular oxidoreductase activity, transposing C=C bonds	1	1	1	1	0.380757
GO:0016875 ligase activity, forming carbon-oxygen bonds	0.990792	0.809787	0.80234	0.00954888	0.983489
GO:0016876 ligase activity, forming aminoacyl-tRNA and related compounds	0.990792	0.809787	0.80234	0.00954888	0.983489
GO:0016879 ligase activity, forming carbon-nitrogen bonds	0.02037	0.780362	0.996569	0.986109	0.132763
GO:0016881 acid-amino acid ligase activity	0.0395459	0.504493	0.992116	0.98623	0.39734
GO:0016887 ATPase activity	0.321064	0.707622	0.880429	0.0824617	0.958353
GO:0017016 Ras GTPase binding	0.45217	0.830678	0.922567	0.139364	0.986351
GO:0017048 Rho GTPase binding	0.438952	0.487969	0.980338	0.519459	1
GO:0017069 snRNA binding	1	1	1	1	0.0330985
GO:0017076 purine nucleotide binding	0.133493	0.907204	0.951308	0.0217823	0.823527
GO:0019001 guanyl nucleotide binding	0.990407	0.846808	0.991067	0.182637	0.00267678
GO:0019207 kinase regulator activity	0.871368	0.897448	0.749904	0.602894	0.649457
GO:0019208 phosphatase regulator activity	0.749197	0.927918	0.987318	0.0951159	0.94916
GO:0019210 kinase inhibitor activity	1	0.862251	1	0.87316	0.301132
GO:0019787 small conjugating protein ligase activity	0.0631123	0.50835	0.98831	0.977681	0.500166
GO:0019798 procollagen-proline dioxygenase activity	1	1	0.0543184	1	1
GO:0019838 growth factor binding	0.764102	1	0.782239	1	1
GO:0019842 vitamin binding	0.738421	0.99246	0.00468422	0.973053	0.848817
GO:0019888 protein phosphatase regulator activity	0.749197	0.927918	0.987318	0.0951159	0.94916
GO:0019899 enzyme binding	0.657185	0.839318	0.909647	0.135927	0.423866
GO:0019904 protein domain specific binding	0.950572	0.903276	0.750051	0.629762	0.0385939
GO:0019992 diacylglycerol binding	0.0014306	0.542498	1	1	1
GO:0020037 heme binding	0.954967	0.963416	0.822933	0.968123	0.203604
GO:0022832 voltage-gated channel activity	1	1	1	1	0.0217668
GO:0022836 gated channel activity	0.808151	1	1	1	0.0140615
GO:0022890 inorganic cation transmembrane transporter activity	0.87776	0.129554	0.217484	0.56159	1
GO:0030246 carbohydrate binding	0.494461	0.571705	0.4105	0.619895	0.994363
GO:0030291 protein serine/threonine kinase inhibitor activity	1	1	1	1	0.293011
GO:0030414 peptidase inhibitor activity	0.954967	0.827552	1	0.369398	0.407319
GO:0030528 transcription regulator activity	0.010446	0.868297	0.416703	0.989811	0.639765
GO:0030554 adenyl nucleotide binding	0.028494	0.885004	0.758124	0.0458798	0.993678
GO:0030674 protein binding, bridging	0.935958	1	0.947673	0.957425	0.00278304
GO:0030695 GTPase regulator activity	0.0523181	0.210617	0.823933	0.697718	0.999596
GO:0031202 RNA splicing factor activity, transesterification mechanism	1	1	0.962074	0.844217	0.0259055
GO:0031267 small GTPase binding	0.320913	0.849666	0.932821	0.161434	0.988734
GO:0031418 L-ascorbic acid binding	1	1	0.00106136	1	1
GO:0031420 alkali metal ion binding	0.944593	0.954359	0.285986	0.81432	0.9664
GO:0031543 peptidyl-proline dioxygenase activity	1	1	0.0543184	1	1
GO:0032182 small conjugating protein binding	0.853679	0.681714	0.225951	1	0.741083
GO:0032403 protein complex binding	0.0351042	0.988374	0.962385	0.619895	0.681557
GO:0032553 ribonucleotide binding	0.0972621	0.935873	0.934267	0.0458999	0.762221
GO:0032555 purine ribonucleotide binding	0.0972621	0.935873	0.934267	0.0458999	0.762221
GO:0032559 adenyl ribonucleotide binding	0.0194359	0.925754	0.70888	0.0973449	0.985782
GO:0032561 guanyl ribonucleotide binding	0.990407	0.846808	0.991067	0.182637	0.00267678
GO:0033293 monocarboxylic acid binding	1	0.796232	0.791248	0.139558	0.9664
GO:0034062 RNA polymerase activity	1	0.592656	0.585296	0.968123	0.655693
GO:0035091 phosphoinositide binding	0.00199615	0.965336	0.322652	1	0.997061
GO:0042277 peptide binding	0.999301	0.979874	0.932821	0.595232	0.00342207
GO:0042802 identical protein binding	0.990674	0.664626	0.334545	0.0237166	0.885516
GO:0042809 vitamin D receptor binding	0.45576	1	0.48349	1	1
GO:0043021 ribonucleoprotein binding	1	0.965336	0.87609	0.36581	0.122743
GO:0043027 caspase inhibitor activity	1	1	1	0.272289	1
GO:0043130 ubiquitin binding	0.828443	0.639108	0.187722	1	0.88831
GO:0043167 ion binding	0.00360818	0.277698	0.527031	0.767256	0.999178
GO:0043169 cation binding	0.00437746	0.258185	0.5101	0.715045	0.999575
GO:0043498 cell surface binding	1	1	1	0.682137	0.70165
GO:0046872 metal ion binding	0.00338509	0.347911	0.521303	0.68225	0.999412
GO:0046906 tetrapyrrole binding	0.97026	0.877507	0.674615	0.9799	0.293047
GO:0046914 transition metal ion binding	0.00429945	0.0410544	0.775161	0.987089	0.989781
GO:0046961 proton-transporting ATPase activity, rotational mechanism	0.896858	0.373891	0.909054	0.692113	1
GO:0046983 protein dimerization activity	0.982276	0.278812	0.431687	0.200689	0.905023
GO:0048029 monosaccharide binding	1	0.639108	0.187722	0.869679	0.979342
GO:0048037 cofactor binding	0.997623	0.694083	0.283671	0.0365699	0.825054
GO:0050662 coenzyme binding	0.99992	0.499723	0.482216	0.00585047	0.940621
GO:0051020 GTPase binding	0.239591	0.882362	0.876684	0.210217	0.992356
GO:0051059 NF-kappaB binding	0.549061	0.156947	0.822933	1	1
GO:0051082 unfolded protein binding	0.999713	0.999251	0.0233842	0.275608	0.241942
GO:0051287 NAD or NADH binding	1	0.935839	0.164326	0.100031	0.881801
GO:0051536 iron-sulfur cluster binding	1	0.0394877	0.393115	0.835496	1
GO:0051537 2 iron, 2 sulfur cluster binding	1	0.733049	0.333472	1	1
GO:0051540 metal cluster binding	1	0.0394877	0.393115	0.835496	1
GO:0051920 peroxiredoxin activity	1	1	1	0.155939	0.463474
GO:0055102 lipase inhibitor activity	1	1	1	1	0.619922
GO:0060090 molecular adaptor activity	1	1	0.791248	0.959863	0.0591751
GO:0060589 nucleoside-triphosphatase regulator activity	0.0666229	0.246977	0.850631	0.519212	0.999721
GO:0070003 threonine-type peptidase activity	1	1	0.952798	0.139558	0.162854
GO:0070008 serine-type exopeptidase activity	0.159896	1	1	1	1
GO:0070011 peptidase activity, acting on L-amino acid peptides	0.578871	0.939717	0.375565	0.470098	0.66569
Cellular Component
Term	Lowest Quintile TE	Q2	Q3	Q4	Highest Quintile TE
GO:0000118 histone deacetylase complex	0.0351253	1	0.877507	0.981951	0.88347
GO:0000123 histone acetyltransferase complex	0.828903	0.187107	1	1	0.833452
GO:0000145 exocyst	0.143948	1	0.785863	1	1
GO:0000267 cell fraction	0.844614	0.925491	0.930992	0.0166797	0.275644
GO:0000276 mitochondrial proton-transporting ATP synthase complex, coupling factor F(o)	1	0.657551	0.667242	1	1
GO:0000314 organellar small ribosomal subunit	1	0.135547	1	0.807856	1
GO:0000323 lytic vacuole	0.408167	0.0331049	0.854477	0.97666	0.927862
GO:0000502 proteasome complex	0.999977	0.999606	0.481885	0.29545	0.00359675
GO:0000786 nucleosome	0.963679	1	0.592656	0.189563	0.834737
GO:0000792 heterochromatin	0.490368	1	1	0.0368914	0.945846
GO:0000794 condensed nuclear chromosome	0.293873	1	1	0.825941	0.554118
GO:0001669 acrosomal vesicle	0.668039	0.657551	1	1	1
GO:0001725 stress fiber	1	1	1	0.653248	0.121281
GO:0001726 ruffle	0.936435	0.651647	0.997956	0.0511739	0.842673
GO:0005576 extracellular region	0.457367	0.841897	0.644486	0.584616	0.582525
GO:0005578 proteinaceous extracellular matrix	0.233684	0.217055	1	0.981951	0.977994
GO:0005581 collagen	1	1	1	1	1
GO:0005604 basement membrane	0.0318852	1	1	1	1
GO:0005624 membrane fraction	0.353636	0.876079	0.824222	0.379052	0.46337
GO:0005625 soluble fraction	0.999239	0.910943	0.885162	0.00153978	0.318529
GO:0005626 insoluble fraction	0.342688	0.949027	0.804408	0.446897	0.255302
GO:0005637 nuclear inner membrane	1	1	0.889535	0.653248	0.323481
GO:0005643 nuclear pore	0.811949	0.969145	0.228113	0.673774	0.478576
GO:0005654 nucleoplasm	0.517306	0.538843	0.450836	0.988212	0.0995445
GO:0005680 anaphase-promoting complex	0.258074	0.657551	1	1	1
GO:0005681 spliceosome *	0.999978	0.999423	0.809038	0.729144	2.24215e-08
GO:0005694 chromosome	0.252773	0.980478	0.545732	0.472251	0.50717
GO:0005730 nucleolus	0.998797	0.921242	0.469957	0.200879	0.0147681
GO:0005739 mitochondrion	0.99243	0.00706369	0.100528	0.48564	0.989513
GO:0005740 mitochondrial envelope	0.746936	0.46088	0.187381	0.688323	0.875976
GO:0005741 mitochondrial outer membrane	0.753326	0.848034	0.8646	0.808877	0.205545
GO:0005742 mitochondrial outer membrane translocase complex	1	1	1	1	0.591581
GO:0005743 mitochondrial inner membrane	0.56342	0.504089	0.0556059	0.882451	0.969248
GO:0005753 mitochondrial proton-transporting ATP synthase complex	0.828903	0.47546	0.828244	1	1
GO:0005759 mitochondrial matrix	0.999891	0.161884	0.2659	0.234277	0.735021
GO:0005763 mitochondrial small ribosomal subunit	1	0.135547	1	0.807856	1
GO:0005764 lysosome	0.408167	0.0331049	0.854477	0.97666	0.927862
GO:0005768 endosome	0.597239	0.0329103	0.844758	0.709567	0.971592
GO:0005769 early endosome	0.521403	0.66435	0.688616	0.947077	0.704208
GO:0005773 vacuole	0.308876	0.0128837	0.939756	0.965401	0.947334
GO:0005777 peroxisome	0.99256	0.423173	0.902339	0.0545122	0.969468
GO:0005783 endoplasmic reticulum	0.971603	0.459385	0.604524	0.279643	0.351298
GO:0005788 endoplasmic reticulum lumen	0.91592	1	0.187868	0.555603	0.336185
GO:0005791 rough endoplasmic reticulum	1	1	1	0.0986287	0.565536
GO:0005792 microsome	0.987362	0.845596	0.775008	0.0330376	0.68221
GO:0005794 Golgi apparatus	0.0157328	0.0617428	0.919391	0.560676	0.999817
GO:0005801 cis-Golgi network	0.375171	0.656588	0.911423	0.925305	1
GO:0005802 trans-Golgi network	0.0947888	0.938643	0.759985	0.953457	1
GO:0005813 centrosome	0.114939	0.67348	0.362965	0.868356	0.987699
GO:0005819 spindle	0.0361322	0.714978	0.955275	0.942819	0.653409
GO:0005829 cytosol	0.984629	0.863671	0.601327	0.0706563	0.108373
GO:0005832 chaperonin-containing T-complex	1	1	0.785863	0.164851	1
GO:0005839 proteasome core complex	1	1	0.954359	0.150981	0.130253
GO:0005840 ribosome *	0.873644	5.37734e-06	0.17883	0.974886	0.999999
GO:0005852 eukaryotic translation initiation factor 3 complex	1	0.938643	0.759985	1	0.030008
GO:0005856 cytoskeleton	0.53627	0.980042	0.786884	0.382957	0.0545654
GO:0005874 microtubule	0.414498	0.693895	0.816971	0.929871	0.244582
GO:0005875 microtubule associated complex	0.850952	0.524955	0.716752	0.303365	0.981811
GO:0005876 spindle microtubule	0.081696	0.771787	0.987913	0.943686	0.932188
GO:0005886 plasma membrane	0.881322	0.182272	0.964187	0.198991	0.340971
GO:0005887 integral to plasma membrane	0.0502291	0.958701	0.3523	0.999624	0.206301
GO:0005912 adherens junction	0.782189	0.861167	0.942061	0.128079	0.67299
GO:0005913 cell-cell adherens junction	1	0.923906	1	0.475976	0.206251
GO:0005916 fascia adherens	1	1	1	0.36848	0.345776
GO:0005924 cell-substrate adherens junction	0.718663	0.833545	0.849666	0.180949	0.941443
GO:0005925 focal adhesion	0.718663	0.833545	0.849666	0.180949	0.941443
GO:0005938 cell cortex	0.707623	0.298779	0.999862	0.211802	0.478576
GO:0009295 nucleoid	1	0.380754	0.814767	0.848594	0.231694
GO:0009898 internal side of plasma membrane	0.97941	0.239728	0.998958	0.0423699	0.241397
GO:0012507 ER to Golgi transport vesicle membrane	1	1	0.733049	0.36848	1
GO:0014704 intercalated disc	1	1	1	0.36848	0.345776
GO:0015030 Cajal body	1	0.868078	0.0997351	0.899901	0.692865
GO:0015629 actin cytoskeleton	0.951326	0.984713	0.779861	0.141079	0.0965939
GO:0015630 microtubule cytoskeleton	0.267893	0.723614	0.829972	0.776949	0.369711
GO:0015934 large ribosomal subunit *	0.993061	6.63034e-05	0.280003	0.995733	0.999904
GO:0015935 small ribosomal subunit	0.970265	0.00522387	0.148681	0.980206	0.99988
GO:0016021 integral to membrane *	4.1589e-08	0.572687	0.6428	0.999758	0.988948
GO:0016023 cytoplasmic membrane-bounded vesicle	0.997147	0.571789	0.54914	0.311867	0.160938
GO:0016324 apical plasma membrane	0.992326	0.238038	0.949856	0.306843	0.95318
GO:0016363 nuclear matrix	0.950283	1	1	0.708391	0.00154566
GO:0016469 proton-transporting two-sector ATPase complex	0.914421	0.142222	0.755442	0.587029	1
GO:0016591 DNA-directed RNA polymerase II, holoenzyme	0.275677	0.916439	0.145965	0.986148	0.981928
GO:0016604 nuclear body	0.99282	0.903311	0.430514	0.418059	0.162521
GO:0016607 nuclear speck	0.926317	0.914054	0.925429	0.168433	0.335096
GO:0017053 transcriptional repressor complex	0.579404	0.771787	0.786808	0.99114	0.591244
GO:0017119 Golgi transport complex	0.733817	0.0899594	1	1	1
GO:0019866 organelle inner membrane	0.643456	0.667923	0.0608691	0.828053	0.910168
GO:0019867 outer membrane	0.680869	0.875013	0.949067	0.924869	0.0300899
GO:0022625 cytosolic large ribosomal subunit *	0.99096	9.79677e-06	0.593827	0.999353	1
GO:0022626 cytosolic ribosome *	0.950406	9.22471e-07	0.248636	0.999711	0.999989
GO:0022627 cytosolic small ribosomal subunit	0.872713	0.0481669	0.226681	0.99255	0.998834
GO:0030016 myofibril	0.990415	0.989072	0.814767	0.671067	0.108687
GO:0030017 sarcomere	0.985051	0.983168	0.755442	0.931641	0.0675982
GO:0030018 Z disc	0.929389	1	0.718285	0.752278	0.44343
GO:0030027 lamellipodium	0.965663	0.994287	0.995025	0.000331959	0.967877
GO:0030055 cell-substrate junction	0.618586	0.868369	0.882362	0.133644	0.956701
GO:0030117 membrane coat	0.994973	0.491622	0.35219	0.0810412	0.999529
GO:0030120 vesicle coat	0.993857	0.674044	0.693746	0.0890541	0.994316
GO:0030127 COPII vesicle coat	1	1	0.733049	0.36848	1
GO:0030134 ER to Golgi transport vesicle	1	1	0.197089	0.525052	1
GO:0030139 endocytic vesicle	0.815907	0.800671	0.939829	0.671067	0.632451
GO:0030175 filopodium	1	1	0.889535	0.351566	0.323481
GO:0030286 dynein complex	1	1	0.314183	0.905389	0.62605
GO:0030424 axon	0.972071	0.967529	0.658707	0.386866	0.336185
GO:0030426 growth cone	0.981334	0.256272	0.487969	1	0.731178
GO:0030427 site of polarized growth	0.985051	0.142222	0.533909	1	0.76563
GO:0030529 ribonucleoprotein complex	0.999874	0.381524	0.527097	0.825064	0.00107966
GO:0030530 heterogeneous nuclear ribonucleoprotein complex *	1	1	1	0.79197	0.000161872
GO:0030532 small nuclear ribonucleoprotein complex	1	1	0.44028	0.899901	0.03759
GO:0030660 Golgi-associated vesicle membrane	1	0.784111	0.542498	0.335333	0.956756
GO:0030662 coated vesicle membrane	0.996064	0.543885	0.757385	0.133833	0.973448
GO:0030666 endocytic vesicle membrane	0.890064	0.300313	1	0.653248	1
GO:0030684 preribosome	1	1	1	0.0126812	1
GO:0030863 cortical cytoskeleton	0.990415	0.933741	1	0.458506	0.0429181
GO:0031012 extracellular matrix	0.22185	0.380754	1	0.848594	0.943605
GO:0031080 Nup107-160 complex	0.617873	1	0.616695	0.653248	1
GO:0031090 organelle membrane	0.630635	0.0417206	0.513189	0.549276	0.985677
GO:0031201 SNARE complex	1	1	1	0.138162	0.893708
GO:0031224 intrinsic to membrane *	7.43543e-08	0.629572	0.656138	0.999914	0.954799
GO:0031225 anchored to membrane	0.940313	0.933741	0.814767	0.993013	0.0429181
GO:0031226 intrinsic to plasma membrane	0.0502291	0.958701	0.3523	0.999624	0.206301
GO:0031252 cell leading edge	0.769528	0.845407	0.996954	0.00451899	0.876081
GO:0031410 cytoplasmic vesicle	0.996854	0.748091	0.664626	0.188176	0.0817827
GO:0031461 cullin-RING ubiquitin ligase complex	1	0.777077	0.416168	0.807856	1
GO:0031674 I band	0.943419	1	0.488939	0.79197	0.500336
GO:0031966 mitochondrial membrane	0.596934	0.529906	0.172096	0.671864	0.941134
GO:0031967 organelle envelope	0.846951	0.683463	0.0481724	0.888676	0.509559
GO:0031968 organelle outer membrane	0.655787	0.861167	0.942061	0.914895	0.0509781
GO:0031974 membrane-enclosed lumen	0.999322	0.8108	0.182425	0.343386	0.0187404
GO:0031975 envelope	0.854035	0.694199	0.0515141	0.894527	0.459581
GO:0031980 mitochondrial lumen	0.999891	0.161884	0.2659	0.234277	0.735021
GO:0031981 nuclear lumen	0.923255	0.932127	0.562487	0.533278	0.010722
GO:0031982 vesicle	0.997395	0.777096	0.556016	0.228807	0.0751281
GO:0031988 membrane-bounded vesicle	0.996309	0.552322	0.531509	0.374496	0.154264
GO:0032039 integrator complex	0.0560447	1	1	1	1
GO:0032432 actin filament bundle	1	1	1	0.653248	0.121281
GO:0032993 protein-DNA complex	0.980489	0.977532	0.145965	0.512191	0.82065
GO:0033267 axon part	1	1	0.862251	0.880175	0.262821
GO:0033279 ribosomal subunit *	0.994558	3.1219e-07	0.0924298	0.99739	0.999997
GO:0034399 nuclear periphery	0.958652	1	1	0.546207	0.0024359
GO:0042175 nuclear envelope-endoplasmic reticulum network	0.972178	0.410264	0.563082	0.672721	0.377614
GO:0042470 melanosome	0.999997	0.975962	0.587545	0.417044	0.0022034
GO:0042579 microbody	0.99256	0.423173	0.902339	0.0545122	0.969468
GO:0042598 vesicular fraction	0.978225	0.694237	0.82579	0.0529813	0.74573
GO:0042641 actomyosin	1	1	1	0.653248	0.121281
GO:0042645 mitochondrial nucleoid	1	0.380754	0.814767	0.848594	0.231694
GO:0042995 cell projection	0.907853	0.763742	0.962954	0.0397335	0.354574
GO:0043005 neuron projection	0.942569	0.563382	0.716799	0.460046	0.504364
GO:0043228 non-membrane-bounded organelle	0.990501	0.659256	0.324675	0.372769	0.0906553
GO:0043232 intracellular non-membrane-bounded organelle	0.990501	0.659256	0.324675	0.372769	0.0906553
GO:0043233 organelle lumen	0.999147	0.84972	0.162443	0.312848	0.0256368
GO:0043235 receptor complex	0.59412	0.960118	0.827552	0.854841	0.834737
GO:0043292 contractile fiber	0.996064	0.995398	0.757385	0.801556	0.0171263
GO:0044420 extracellular matrix part	0.0539777	0.820165	1	1	1
GO:0044427 chromosomal part	0.091798	0.98897	0.384695	0.449677	0.86768
GO:0044429 mitochondrial part	0.960699	0.107202	0.150238	0.489358	0.955686
GO:0044430 cytoskeletal part	0.640614	0.752783	0.755799	0.626056	0.187184
GO:0044431 Golgi apparatus part	0.0603814	0.530805	0.374123	0.777014	0.999072
GO:0044432 endoplasmic reticulum part	0.980419	0.806647	0.111942	0.430403	0.621574
GO:0044445 cytosolic part	0.940508	0.0020194	0.20473	0.847666	0.999703
GO:0044449 contractile fiber part	0.995082	0.994287	0.726944	0.773554	0.0359683
GO:0044451 nucleoplasm part	0.242236	0.823596	0.182609	0.954852	0.646293
GO:0044455 mitochondrial membrane part	0.191519	0.0993939	0.53217	0.954926	0.999107
GO:0044459 plasma membrane part	0.700215	0.320175	0.790901	0.635607	0.404998
GO:0044463 cell projection part	0.95306	0.588897	0.985744	0.133644	0.634147
GO:0045177 apical part of cell	0.966967	0.423173	0.966595	0.0545122	0.969468
GO:0045202 synapse	0.865934	0.473631	0.50835	0.724222	0.784141
GO:0045259 proton-transporting ATP synthase complex	0.828903	0.47546	0.828244	1	1
GO:0045263 proton-transporting ATP synthase complex, coupling factor F(o)	1	0.657551	0.667242	1	1
GO:0046930 pore complex	0.880854	0.983845	0.235034	0.777462	0.170359
GO:0048471 perinuclear region of cytoplasm	0.927775	0.273644	0.876919	0.327093	0.652374
GO:0048475 coated membrane	0.994973	0.491622	0.35219	0.0810412	0.999529
GO:0048770 pigment granule	0.999997	0.975962	0.587545	0.417044	0.0022034
GO:0070013 intracellular organelle lumen	0.999083	0.870364	0.157742	0.311092	0.0247756
GO:0070161 anchoring junction	0.865934	0.845407	0.864434	0.142224	0.665565
KEGG Pathway
Term	Lowest Quintile TE	Q2	Q3	Q4	Highest Quintile TE
hsa00010:Glycolysis / Gluconeogenesis	1	0.992642	0.787449	0.0303851	0.38138
hsa00020:Citrate cycle (TCA cycle)	1	0.727048	0.526943	0.0579323	0.978329
hsa00030:Pentose phosphate pathway	1	1	0.681541	0.914138	0.0528182
hsa00051:Fructose and mannose metabolism	0.979814	0.990439	0.618671	0.066282	0.959567
hsa00052:Galactose metabolism	1	0.954532	0.0402702	0.845367	0.967081
hsa00062:Fatty acid elongation in mitochondria	1	1	1	0.180495	0.817625
hsa00071:Fatty acid metabolism	1	0.757629	0.1	0.473945	0.930907
hsa00100:Steroid biosynthesis	1	0.670405	1	0.934225	0.195833
hsa00190:Oxidative phosphorylation	0.268801	0.0422511	0.229942	0.963935	0.999998
hsa00230:Purine metabolism	0.988169	0.64476	0.50701	0.98806	0.0275591
hsa00240:Pyrimidine metabolism	0.899391	0.905951	0.815276	0.892843	0.0426253
hsa00280:Valine, leucine and isoleucine degradation	0.992111	0.976476	0.407689	0.333411	0.689503
hsa00310:Lysine degradation	1	1	0.271922	0.180426	0.779797
hsa00330:Arginine and proline metabolism	1	0.992354	0.657558	0.343515	0.330382
hsa00340:Histidine metabolism	0.77206	1	0.828234	0.861476	1
hsa00410:beta-Alanine metabolism	1	0.670405	0.911552	0.934225	0.722111
hsa00480:Glutathione metabolism	1	0.914153	0.914153	0.402898	0.208342
hsa00500:Starch and sucrose metabolism	1	0.963591	0.155687	0.668879	0.866784
hsa00510:N-Glycan biosynthesis	0.142715	0.681541	0.439287	1	1
hsa00520:Amino sugar and nucleotide sugar metabolism	0.96853	0.854046	0.854046	0.287896	0.618214
hsa00531:Glycosaminoglycan degradation	1	0.031336	1	1	1
hsa00600:Sphingolipid metabolism	0.810658	0.862299	0.555715	1	0.888058
hsa00620:Pyruvate metabolism	1	0.971567	0.1	0.666718	0.65322
hsa00640:Propanoate metabolism	0.957322	0.976667	0.230961	0.985256	0.515097
hsa00650:Butanoate metabolism	1	0.720429	0.720429	0.788725	0.342257
hsa00970:Aminoacyl-tRNA biosynthesis	0.995519	0.705633	0.854046	0.0131685	0.992558
hsa00980:Metabolism of xenobiotics by cytochrome P450	1	1	1	0.244353	0.857103
hsa02010:ABC transporters	0.00909872	1	0.862299	1	1
hsa03010:Ribosome *	0.69146	7.51043e-07	0.451876	0.999888	0.999974
hsa03020:RNA polymerase	1	1	0.372992	0.934225	0.722111
hsa03030:DNA replication	1	0.897983	0.757629	0.830111	0.0684028
hsa03040:Spliceosome *	0.999909	0.999961	0.6502	0.521057	2.84312e-06
hsa03050:Proteasome	1	1	0.810454	0.0840833	0.0141035
hsa03320:PPAR signaling pathway	1	0.340704	0.340704	0.872519	0.974245
hsa04010:MAPK signaling pathway	0.0056913	0.963881	0.504914	0.964721	0.918128
hsa04062:Chemokine signaling pathway	0.0284523	0.996729	0.689597	0.677485	0.883683
hsa04070:Phosphatidylinositol signaling system	0.0101725	0.638791	0.854699	1	1
hsa04110:Cell cycle	0.0230897	0.747915	0.966717	0.921666	0.736927
hsa04130:SNARE interactions in vesicular transport	1	0.943231	0.759963	0.310245	0.957933
hsa04142:Lysosome	0.986517	0.01629	0.362803	0.878544	0.992447
hsa04150:mTOR signaling pathway	0.427514	0.541895	0.796308	1	0.967081
hsa04210:Apoptosis	0.0988919	0.94591	0.341379	0.969142	0.966496
hsa04260:Cardiac muscle contraction	0.925294	0.796308	0.0402702	1	1
hsa04270:Vascular smooth muscle contraction	0.177668	0.98396	0.306274	0.991589	0.754079
hsa04360:Axon guidance	0.489919	0.810454	0.317505	0.951823	0.871038
hsa04510:Focal adhesion	0.00836396	0.999179	0.794567	0.240092	0.969805
hsa04512:ECM-receptor interaction	0.000681479	0.954532	0.954532	1	1
hsa04514:Cell adhesion molecules (CAMs)	1	0.372992	0.153964	1	1
hsa04540:Gap junction	0.628752	1	0.757629	0.830111	0.0684028
hsa04612:Antigen processing and presentation	0.938003	1	0.592193	0.872519	0.204832
hsa04620:Toll-like receptor signaling pathway	0.00328891	0.727048	0.727048	1	0.997198
hsa04621:NOD-like receptor signaling pathway	0.0209222	0.897456	0.897456	0.988518	0.987682
hsa04622:RIG-I-like receptor signaling pathway	0.0377547	0.357377	0.988047	1	0.950401
hsa04623:Cytosolic DNA-sensing pathway	0.0704051	0.541895	0.954532	1	1
hsa04630:Jak-STAT signaling pathway	0.576049	0.372992	1	0.934225	0.931348
hsa04660:T cell receptor signaling pathway	0.0557216	0.55185	0.55185	0.998241	0.962546
hsa04662:B cell receptor signaling pathway	0.0931099	0.881141	0.881141	0.979962	0.794067
hsa04664:Fc epsilon RI signaling pathway	0.0513704	1	0.439287	0.914138	0.984245
hsa04720:Long-term potentiation	0.202733	0.854046	0.341379	0.993252	0.900939
hsa04810:Regulation of actin cytoskeleton	0.784355	0.982225	0.141818	0.272351	0.871333
hsa04914:Progesterone-mediated oocyte maturation	0.00879673	0.888644	0.762346	0.978948	0.976967
hsa04916:Melanogenesis	0.771424	0.861879	0.291708	0.774667	0.973277
hsa04920:Adipocytokine signaling pathway	0.236452	0.184926	0.787015	0.99304	1
hsa05010:Alzheimer's disease	0.039319	0.310267	0.0805432	0.998533	0.999542
hsa05012:Parkinson's disease	0.496942	0.187582	0.423458	0.993507	0.89024
hsa05016:Huntington's disease	0.64843	0.318472	0.015793	0.98326	0.991696
hsa05130:Pathogenic Escherichia coli infection	0.949632	0.976476	0.976476	0.702579	0.0358586
hsa05200:Pathways in cancer	0.0456457	0.953074	0.675993	0.643452	0.87746
hsa05210:Colorectal cancer	0.0359445	1	0.727048	0.628164	0.978329
hsa05212:Pancreatic cancer	0.0359445	0.96568	0.96568	0.430818	0.997198
hsa05215:Prostate cancer	0.263968	0.785504	0.785504	0.702579	0.985812
hsa05216:Thyroid cancer	1	1	0.889629	0.0458491	1
hsa05218:Melanoma	0.0521836	1	0.943231	0.813078	1
hsa05222:Small cell lung cancer	0.00859836	0.485895	0.861879	1	0.996412
hsa05414:Dilated cardiomyopathy	0.161345	1	0.759963	0.96001	0.957933

## Sheet: U-2 OS
Enrichment p-values are shown for all terms where p<0.05 in one or more cell lines. This spreadsheet shows p-values from DAVID that have not been corrected for multiple hypothesis testing.
U-2 OS Translation Efficiency
Biological Process
Term	Lowest Quintile TE	Q2	Q3	Q4	Highest Quintile TE
GO:0000059 protein import into nucleus, docking	0.967398	0.390339	0.665839	0.971751	0.870285
GO:0000075 cell cycle checkpoint	0.0582177	0.887159	0.999209	0.265678	0.968163
GO:0000122 negative regulation of transcription from RNA polymerase II promoter	0.0457354	0.749927	0.887692	0.870851	0.951526
GO:0000226 microtubule cytoskeleton organization	0.138567	0.765776	0.997891	0.267907	0.807262
GO:0000278 mitotic cell cycle	0.86418	0.954553	0.973268	0.048608	0.071849
GO:0000279 M phase	0.0112348	0.964955	0.998904	0.384111	0.35982
GO:0000302 response to reactive oxygen species	0.824389	0.992178	0.99365	0.263879	0.287358
GO:0000375 RNA splicing, via transesterification reactions *	1	0.999788	0.528359	0.146306	7.86873e-06
GO:0000377 RNA splicing, via transesterification reactions with bulged adenosine as nucleophile *	1	0.999788	0.528359	0.146306	7.86873e-06
GO:0000398 nuclear mRNA splicing, via spliceosome *	1	0.999788	0.528359	0.146306	7.86873e-06
GO:0000726 non-recombinational repair	1	1	1	0.736794	1
GO:0000902 cell morphogenesis	0.603608	0.0798949	0.998141	0.853059	0.356194
GO:0001101 response to acid	1	0.827774	0.840316	0.494782	1
GO:0001568 blood vessel development	0.156994	0.5699	0.932322	0.920196	0.755779
GO:0001666 response to hypoxia	0.765149	0.996777	0.27204	0.418836	0.925715
GO:0001764 neuron migration	0.356327	0.37304	0.919865	1	1
GO:0001894 tissue homeostasis	1	0.669845	0.398129	1	0.693028
GO:0001932 regulation of protein amino acid phosphorylation	0.867723	0.725831	0.563401	0.884918	0.756501
GO:0001944 vasculature development	0.156994	0.5699	0.932322	0.920196	0.755779
GO:0002009 morphogenesis of an epithelium	0.0905067	0.400783	1	0.942136	0.836321
GO:0002237 response to molecule of bacterial origin	0.0341015	0.939456	0.948379	0.942136	0.948773
GO:0002475 antigen processing and presentation via MHC class Ib	1	1	0.600098	1	1
GO:0002683 negative regulation of immune system process	1	0.827774	1	0.831442	0.511575
GO:0002684 positive regulation of immune system process	0.0377369	0.521561	0.954636	0.858896	0.998759
GO:0002694 regulation of leukocyte activation	0.847387	0.957984	0.964833	0.701553	0.174887
GO:0002695 negative regulation of leukocyte activation	1	0.785355	1	0.78936	0.799728
GO:0003018 vascular process in circulatory system	1	1	1	0.78936	0.437188
GO:0005977 glycogen metabolic process	0.923117	0.928678	0.0214176	1	1
GO:0005996 monosaccharide metabolic process	0.985475	0.975315	0.0192344	0.583322	0.524246
GO:0006006 glucose metabolic process	0.985647	0.988688	0.0072536	0.803125	0.488683
GO:0006007 glucose catabolic process	0.99871	1	0.291779	0.604048	0.0377339
GO:0006073 cellular glucan metabolic process	0.923117	0.928678	0.0214176	1	1
GO:0006081 cellular aldehyde metabolic process	1	1	1	0.0188421	0.73972
GO:0006084 acetyl-CoA metabolic process	1	0.785923	0.937614	0.792693	0.0362812
GO:0006091 generation of precursor metabolites and energy	0.999473	0.150121	0.154665	0.783884	0.439131
GO:0006096 glycolysis	0.995293	1	0.40616	0.764525	0.0529646
GO:0006098 pentose-phosphate shunt	1	1	1	0.342873	0.747936
GO:0006099 tricarboxylic acid cycle	1	0.719497	0.909401	0.727043	0.144834
GO:0006103 2-oxoglutarate metabolic process	1	0.785355	1	1	0.437188
GO:0006112 energy reserve metabolic process	0.949926	0.795522	0.0480936	1	0.960074
GO:0006119 oxidative phosphorylation	0.967827	0.00755467	0.532776	0.63941	0.999798
GO:0006144 purine base metabolic process	1	1	0.873092	0.561944	0.57917
GO:0006163 purine nucleotide metabolic process	0.953964	0.504288	0.68794	0.0635137	0.972607
GO:0006164 purine nucleotide biosynthetic process	0.951513	0.54094	0.730551	0.0493051	0.989895
GO:0006221 pyrimidine nucleotide biosynthetic process	0.745117	1	1	0.097398	0.780205
GO:0006259 DNA metabolic process	0.713466	0.913504	0.965371	0.722773	0.00329913
GO:0006260 DNA replication	0.868719	0.995148	0.857641	0.898431	0.000380724
GO:0006261 DNA-dependent DNA replication	0.967011	0.995977	0.602711	0.901335	0.0529646
GO:0006268 DNA unwinding during replication	1	1	1	1	0.011493
GO:0006271 DNA strand elongation during DNA replication	1	1	1	1	0.188462
GO:0006281 DNA repair	0.787371	0.64177	0.975041	0.557483	0.102788
GO:0006289 nucleotide-excision repair	1	0.838773	0.47944	0.453868	0.689707
GO:0006323 DNA packaging	0.951858	0.987882	0.686761	0.798414	0.0336813
GO:0006325 chromatin organization	0.0654744	0.932419	0.869128	0.938952	0.247757
GO:0006333 chromatin assembly or disassembly	0.881255	0.895498	0.914215	0.961407	0.0143064
GO:0006334 nucleosome assembly	1	0.992178	0.688246	0.951886	0.00715267
GO:0006350 transcription	0.00265949	0.58921	0.710531	0.988867	0.812996
GO:0006351 transcription, DNA-dependent	0.0212475	0.832818	0.697308	0.844114	0.961609
GO:0006355 regulation of transcription, DNA-dependent	0.00615264	0.956597	0.396885	0.976453	0.684305
GO:0006357 regulation of transcription from RNA polymerase II promoter	0.0230214	0.753374	0.303798	0.994265	0.873735
GO:0006364 rRNA processing	0.9995	0.117999	0.020168	0.612375	0.999749
GO:0006378 mRNA polyadenylation	1	1	0.840316	0.494782	1
GO:0006383 transcription from RNA polymerase III promoter	0.049067	0.827774	1	1	1
GO:0006396 RNA processing	0.999985	0.858512	0.128609	0.181834	0.04215
GO:0006397 mRNA processing *	0.999997	0.997609	0.486112	0.119385	5.09678e-05
GO:0006399 tRNA metabolic process	0.944628	0.064533	0.683676	0.119671	0.999676
GO:0006401 RNA catabolic process	1	0.809326	0.307682	0.816641	0.309373
GO:0006402 mRNA catabolic process	1	0.913344	0.924744	0.542236	0.177065
GO:0006406 mRNA export from nucleus	0.510329	0.984805	0.924744	0.542236	0.780099
GO:0006412 translation	0.992995	8.33223e-05	0.542538	0.533116	0.996774
GO:0006414 translational elongation *	0.981465	5.95306e-06	0.269454	0.998277	0.998826
GO:0006417 regulation of translation	0.316689	0.899414	0.771242	0.834964	0.415787
GO:0006418 tRNA aminoacylation for protein translation	0.903134	0.318308	0.929357	0.0203668	1
GO:0006422 aspartyl-tRNA aminoacylation	1	0.584705	1	1	1
GO:0006446 regulation of translational initiation	0.344513	0.995977	0.784198	0.764525	0.604432
GO:0006457 protein folding	0.992291	0.999782	0.273099	0.160843	0.0337241
GO:0006461 protein complex assembly	0.915631	0.87443	0.189872	0.889123	0.078957
GO:0006468 protein amino acid phosphorylation	0.000185835	0.639198	0.931232	0.940802	0.975146
GO:0006508 proteolysis	0.864086	0.491395	0.975019	0.463145	0.0404817
GO:0006511 ubiquitin-dependent protein catabolic process	0.944045	0.83501	0.880942	0.437264	0.037181
GO:0006536 glutamate metabolic process	1	0.785355	1	1	0.437188
GO:0006538 glutamate catabolic process	1	1	1	1	0.188462
GO:0006575 cellular amino acid derivative metabolic process	0.789631	0.959053	0.730551	0.822272	0.113889
GO:0006606 protein import into nucleus	0.977078	0.772426	0.807309	0.223693	0.533313
GO:0006607 NLS-bearing substrate import into nucleus	1	1	0.873092	0.86513	0.57917
GO:0006612 protein targeting to membrane	0.949926	1	0.317741	0.549651	0.960074
GO:0006626 protein targeting to mitochondrion	0.904931	0.984805	0.565625	0.985564	0.177065
GO:0006643 membrane lipid metabolic process	0.661928	0.231565	0.70763	1	0.980025
GO:0006644 phospholipid metabolic process	0.201586	0.0309106	0.925179	0.990622	0.992466
GO:0006650 glycerophospholipid metabolic process	0.0448765	0.443588	0.858578	0.992629	1
GO:0006665 sphingolipid metabolic process	0.661928	0.231565	0.70763	1	0.980025
GO:0006672 ceramide metabolic process	0.356327	0.37304	0.919865	1	1
GO:0006694 steroid biosynthetic process *	1	0.998938	0.455012	0.991387	0.000109065
GO:0006695 cholesterol biosynthetic process	1	0.981044	0.984015	0.981942	0.000190488
GO:0006732 coenzyme metabolic process	0.998171	0.45198	0.951046	0.46989	0.0430287
GO:0006733 oxidoreduction coenzyme metabolic process	0.943606	0.949525	0.957359	0.263879	0.481137
GO:0006734 NADH metabolic process	1	0.732512	1	0.736794	1
GO:0006749 glutathione metabolic process	1	0.759233	1	0.765098	0.267949
GO:0006769 nicotinamide metabolic process	0.986194	0.927502	0.989924	0.192735	0.392264
GO:0006779 porphyrin biosynthetic process	0.473454	0.488422	1	1	1
GO:0006783 heme biosynthetic process	0.722293	0.732512	1	1	1
GO:0006793 phosphorus metabolic process	0.00696449	0.171931	0.916779	0.840419	0.988616
GO:0006796 phosphate metabolic process	0.00696449	0.171931	0.916779	0.840419	0.988616
GO:0006800 oxygen and reactive oxygen species metabolic process	0.959593	1	0.619855	0.349002	0.621171
GO:0006801 superoxide metabolic process	1	1	0.600098	1	1
GO:0006812 cation transport	0.881049	0.604573	0.298424	0.261375	0.984299
GO:0006818 hydrogen transport	1	0.0210393	0.565625	0.761694	1
GO:0006820 anion transport	0.270806	0.993732	0.964833	0.960055	0.174887
GO:0006839 mitochondrial transport	0.815269	0.983542	0.524722	0.984559	0.100932
GO:0006873 cellular ion homeostasis	0.656199	0.888778	0.839271	0.130783	0.840858
GO:0006886 intracellular protein transport	0.670838	0.660993	0.609595	0.61449	0.461531
GO:0006888 ER to Golgi vesicle-mediated transport	0.815269	0.832088	0.707556	0.495998	0.856101
GO:0006890 retrograde vesicle-mediated transport, Golgi to ER	1	0.68072	0.97987	0.238842	0.708873
GO:0006913 nucleocytoplasmic transport	0.807753	0.837126	0.713245	0.170684	0.71597
GO:0006916 anti-apoptosis	0.387104	0.988688	0.731695	0.999982	0.000509221
GO:0006928 cell motion	0.782485	0.728394	0.587271	0.828002	0.280139
GO:0006940 regulation of smooth muscle contraction	1	1	1	1	0.188462
GO:0006944 membrane fusion	0.73638	0.896828	0.40616	0.901335	0.785466
GO:0006952 defense response	0.311684	0.999209	0.277676	0.632481	0.671013
GO:0006954 inflammatory response	0.885634	1	0.40616	0.576495	0.407935
GO:0006974 response to DNA damage stimulus	0.245613	0.738892	0.982013	0.492759	0.373214
GO:0006979 response to oxidative stress	0.981765	0.911985	0.970149	0.22244	0.0514484
GO:0006986 response to unfolded protein	0.901349	0.996777	0.980439	0.791887	0.00926429
GO:0007005 mitochondrion organization	0.564943	0.477238	0.298424	0.992433	0.663632
GO:0007010 cytoskeleton organization	0.142885	0.397251	0.994057	0.681802	0.489878
GO:0007015 actin filament organization	0.634511	0.838773	0.688246	0.992629	0.481137
GO:0007017 microtubule-based process	0.0955543	0.944288	0.99876	0.472089	0.161169
GO:0007049 cell cycle	0.561669	0.977585	0.990054	0.023384	0.100978
GO:0007051 spindle organization	0.058425	0.997418	1	0.457748	0.487905
GO:0007088 regulation of mitosis	0.618878	0.853859	1	0.646158	0.667126
GO:0007093 mitotic cell cycle checkpoint	0.140497	0.984805	1	0.542236	0.780099
GO:0007126 meiosis	0.111801	0.838773	1	0.453868	0.957703
GO:0007155 cell adhesion	0.00826856	0.875398	0.587385	0.991835	0.780522
GO:0007160 cell-matrix adhesion	0.701342	0.719497	0.51932	1	0.746478
GO:0007166 cell surface receptor linked signal transduction	0.0306751	0.840015	0.768451	0.902529	0.695642
GO:0007229 integrin-mediated signaling pathway	0.228423	0.759233	0.949419	1	0.780205
GO:0007242 intracellular signaling cascade	0.0177527	0.981193	0.996872	0.489092	0.083517
GO:0007243 protein kinase cascade	0.0358477	0.752998	0.931496	0.980474	0.471083
GO:0007249 I-kappaB kinase/NF-kappaB cascade	0.0180983	0.984805	0.924744	0.985564	0.925253
GO:0007250 activation of NF-kappaB-inducing kinase activity	0.0241792	1	1	1	1
GO:0007264 small GTPase mediated signal transduction	0.951374	0.998597	0.918669	0.0354418	0.0290675
GO:0007267 cell-cell signaling	0.813596	0.839185	0.789416	0.395664	0.44136
GO:0007268 synaptic transmission	0.918178	0.725893	0.622903	0.737175	0.470415
GO:0007283 spermatogenesis	0.218012	0.941448	0.982857	0.978793	0.0304381
GO:0007346 regulation of mitotic cell cycle	0.115181	0.933543	0.993884	0.495224	0.535255
GO:0007409 axonogenesis	0.972483	0.0538637	0.925115	0.915611	0.81162
GO:0007507 heart development	0.419345	0.44825	0.91804	0.906588	0.816067
GO:0007517 muscle organ development	0.689594	0.715364	0.872489	0.725991	0.597059
GO:0007584 response to nutrient	0.847387	0.6926	0.964833	0.960055	0.174887
GO:0007611 learning or memory	0.510329	0.532745	0.345676	0.916746	1
GO:0007612 learning	0.702665	1	0.217611	0.723692	1
GO:0007632 visual behavior	0.775756	1	0.799093	1	1
GO:0008104 protein localization	0.576451	0.847514	0.132927	0.839034	0.447842
GO:0008202 steroid metabolic process	0.993485	0.954788	0.617022	0.907684	0.00401792
GO:0008203 cholesterol metabolic process	0.996205	0.91153	0.980439	0.915611	0.00278879
GO:0008219 cell death	0.0375581	0.612966	0.908553	0.87466	0.643764
GO:0008285 negative regulation of cell proliferation	0.722721	0.504288	0.68794	0.033807	0.999847
GO:0008380 RNA splicing *	0.999991	0.998616	0.739025	0.0937497	1.03642e-05
GO:0008542 visual learning	0.722293	1	0.747252	1	1
GO:0008652 cellular amino acid biosynthetic process	0.972483	0.91153	0.925115	0.248812	0.448231
GO:0009057 macromolecule catabolic process	0.982689	0.252699	0.677223	0.888539	0.0300282
GO:0009060 aerobic respiration	1	0.330396	0.89656	0.537116	0.3674
GO:0009064 glutamine family amino acid metabolic process	0.765149	0.91153	1	0.0572189	0.641623
GO:0009108 coenzyme biosynthetic process	0.984139	0.197173	0.989238	0.858896	0.229579
GO:0009109 coenzyme catabolic process	1	0.719497	0.909401	0.727043	0.144834
GO:0009112 nucleobase metabolic process	0.949926	1	0.95982	0.299089	0.571069
GO:0009113 purine base biosynthetic process	1	1	0.840316	0.831442	0.511575
GO:0009116 nucleoside metabolic process	0.830994	0.239889	0.947859	0.396246	0.948383
GO:0009123 nucleoside monophosphate metabolic process	0.88727	0.981044	0.984015	0.280528	0.520851
GO:0009124 nucleoside monophosphate biosynthetic process	0.842531	1	0.974652	0.199059	0.422031
GO:0009126 purine nucleoside monophosphate metabolic process	1	1	1	0.0493705	0.693028
GO:0009127 purine nucleoside monophosphate biosynthetic process	1	1	1	0.0493705	0.693028
GO:0009141 nucleoside triphosphate metabolic process	0.94459	0.140872	0.705742	0.248428	0.99706
GO:0009144 purine nucleoside triphosphate metabolic process	0.918178	0.168207	0.622903	0.433442	0.994812
GO:0009150 purine ribonucleotide metabolic process	0.938857	0.39597	0.832891	0.0574445	0.985556
GO:0009156 ribonucleoside monophosphate biosynthetic process	0.814575	1	0.968085	0.161827	0.621171
GO:0009161 ribonucleoside monophosphate metabolic process	0.814575	1	0.968085	0.161827	0.621171
GO:0009165 nucleotide biosynthetic process	0.828769	0.762686	0.884582	0.0451551	0.885939
GO:0009166 nucleotide catabolic process	1	0.0407296	1	0.549651	0.960074
GO:0009167 purine ribonucleoside monophosphate metabolic process	1	1	1	0.0493705	0.693028
GO:0009168 purine ribonucleoside monophosphate biosynthetic process	1	1	1	0.0493705	0.693028
GO:0009199 ribonucleoside triphosphate metabolic process	0.894902	0.128773	0.839665	0.236458	0.998638
GO:0009259 ribonucleotide metabolic process	0.882688	0.585534	0.854353	0.0240346	0.985814
GO:0009260 ribonucleotide biosynthetic process	0.826702	0.598045	0.775796	0.0686581	0.992836
GO:0009303 rRNA transcription	0.401516	1	1	1	1
GO:0009304 tRNA transcription	0.246542	1	1	1	1
GO:0009617 response to bacterium	0.0465709	0.91153	0.810429	0.915611	0.980631
GO:0009628 response to abiotic stimulus	0.945548	0.858654	0.735988	0.179284	0.409257
GO:0009719 response to endogenous stimulus	0.939596	0.846153	0.993532	0.338197	0.0141796
GO:0009725 response to hormone stimulus	0.813596	0.743789	0.966791	0.849324	0.0268931
GO:0009792 embryonic development ending in birth or egg hatching	0.481456	0.0798949	0.587442	0.915931	0.985246
GO:0009820 alkaloid metabolic process	0.986194	0.927502	0.989924	0.192735	0.392264
GO:0009890 negative regulation of biosynthetic process	0.0204317	0.654625	0.801074	0.925419	0.86407
GO:0009894 regulation of catabolic process	0.791412	0.0672484	0.833998	0.9976	0.835109
GO:0009895 negative regulation of catabolic process	1	0.25404	0.873092	1	0.873608
GO:0009896 positive regulation of catabolic process	0.473454	0.488422	1	1	1
GO:0009967 positive regulation of signal transduction	0.468581	0.642762	0.805496	0.657489	0.807262
GO:0009968 negative regulation of signal transduction	0.0573663	0.239889	0.999687	0.855814	0.948383
GO:0009991 response to extracellular stimulus	0.450441	0.789118	0.914215	0.988798	0.137491
GO:0010033 response to organic substance	0.700166	0.986122	0.962321	0.635158	0.000872228
GO:0010469 regulation of receptor activity	1	0.584705	1	1	1
GO:0010498 proteasomal protein catabolic process	0.978548	0.925664	0.973358	0.470547	0.00317349
GO:0010553 negative regulation of specific transcription from RNA polymerase II promoter	0.0362738	1	0.569745	1	1
GO:0010558 negative regulation of macromolecule biosynthetic process	0.0107366	0.659012	0.86593	0.930043	0.867953
GO:0010563 negative regulation of phosphorus metabolic process	0.782265	0.954127	0.95982	1	0.140342
GO:0010564 regulation of cell cycle process	0.764689	0.966293	0.91804	0.170629	0.666972
GO:0010605 negative regulation of macromolecule metabolic process	0.221535	0.863667	0.914145	0.519807	0.320779
GO:0010608 posttranscriptional regulation of gene expression	0.67937	0.959003	0.481725	0.738359	0.206826
GO:0010627 regulation of protein kinase cascade	0.0205024	0.930288	0.805496	0.777637	0.947
GO:0010629 negative regulation of gene expression	0.0885515	0.613408	0.938427	0.727046	0.772583
GO:0010648 negative regulation of cell communication	0.0786399	0.168207	0.994736	0.93358	0.944053
GO:0010741 negative regulation of protein kinase cascade	0.00149597	1	1	1	0.920263
GO:0010941 regulation of cell death	0.023856	0.935434	0.991149	0.919468	0.0333937
GO:0010942 positive regulation of cell death	0.0281504	0.470874	0.994213	0.844552	0.64906
GO:0010970 microtubule-based transport	0.274628	0.795522	1	0.801006	0.960074
GO:0014075 response to amine stimulus	1	0.91108	1	0.159153	0.920263
GO:0015031 protein transport	0.753017	0.735508	0.072874	0.881331	0.494472
GO:0015674 di-, tri-valent inorganic cation transport	0.377712	1	0.835351	0.227409	0.948773
GO:0015711 organic anion transport	0.0276132	1	1	1	0.639627
GO:0015833 peptide transport	0.656113	1	1	0.671141	1
GO:0015980 energy derivation by oxidation of organic compounds	0.975734	0.316641	0.186422	0.865679	0.723848
GO:0015985 energy coupled proton transport, down electrochemical gradient	1	0.00979218	0.70763	0.88116	1
GO:0015986 ATP synthesis coupled proton transport	1	0.00979218	0.70763	0.88116	1
GO:0015992 proton transport	1	0.0210393	0.565625	0.761694	1
GO:0016032 viral reproduction	0.614139	0.809326	0.486029	0.927982	0.835109
GO:0016042 lipid catabolic process	0.513275	0.388635	0.934881	0.559241	0.935556
GO:0016044 membrane organization	0.993298	0.534639	0.228878	0.644622	0.30052
GO:0016049 cell growth	0.949926	0.954127	0.317741	0.801006	0.960074
GO:0016052 carbohydrate catabolic process	0.99481	0.995831	0.278582	0.248428	0.280639
GO:0016054 organic acid catabolic process	0.986827	0.118886	0.961767	0.743056	0.600091
GO:0016055 Wnt receptor signaling pathway	0.866612	0.68072	0.97987	0.448258	0.891807
GO:0016071 mRNA metabolic process *	1	0.983565	0.522411	0.144799	3.26401e-05
GO:0016072 rRNA metabolic process	0.9995	0.117999	0.020168	0.612375	0.999749
GO:0016073 snRNA metabolic process	0.0518728	1	1	1	1
GO:0016125 sterol metabolic process	0.99871	0.960232	0.90513	0.962554	0.000447397
GO:0016126 sterol biosynthetic process *	1	0.993732	0.878885	0.994109	2.58684e-05
GO:0016180 snRNA processing	0.0518728	1	1	1	1
GO:0016265 death	0.0409058	0.627231	0.914492	0.838131	0.657938
GO:0016310 phosphorylation	0.0181064	0.116451	0.820153	0.865147	0.996326
GO:0016477 cell migration	0.0874829	0.287457	0.753903	0.999581	0.861709
GO:0016568 chromatin modification	0.00921691	0.752998	0.876923	0.956895	0.878402
GO:0017038 protein import	0.97527	0.90927	0.562981	0.519865	0.145387
GO:0018130 heterocycle biosynthetic process	0.705032	0.879966	0.971039	0.340417	0.756501
GO:0018198 peptidyl-cysteine modification	1	1	1	0.026829	1
GO:0019058 viral infectious cycle	0.959593	0.826888	0.369306	0.964673	0.844891
GO:0019079 viral genome replication	0.775756	1	0.799093	0.78936	1
GO:0019220 regulation of phosphate metabolic process	0.706351	0.539275	0.608554	0.94415	0.299774
GO:0019226 transmission of nerve impulse	0.692322	0.723578	0.766683	0.736364	0.509034
GO:0019318 hexose metabolic process	0.992553	0.966619	0.0162955	0.722184	0.427295
GO:0019320 hexose catabolic process	0.99896	1	0.325149	0.460616	0.0472501
GO:0019362 pyridine nucleotide metabolic process	0.986194	0.927502	0.989924	0.192735	0.392264
GO:0019637 organophosphate metabolic process	0.277115	0.054887	0.786502	0.979347	0.995703
GO:0019725 cellular homeostasis	0.805709	0.896515	0.738252	0.299852	0.35251
GO:0019748 secondary metabolic process	0.996205	0.91153	0.980439	0.128191	0.273614
GO:0019884 antigen processing and presentation of exogenous antigen	1	1	0.682063	1	1
GO:0019941 modification-dependent protein catabolic process	0.855078	0.743979	0.904362	0.768064	0.00999085
GO:0022402 cell cycle process	0.625914	0.965952	0.993479	0.0439332	0.0688316
GO:0022403 cell cycle phase	0.0912526	0.880034	0.994586	0.3147	0.381131
GO:0022415 viral reproductive process	0.765149	0.784109	0.446396	0.915611	0.81162
GO:0022610 biological adhesion	0.00826856	0.875398	0.587385	0.991835	0.780522
GO:0022613 ribonucleoprotein complex biogenesis	0.999969	0.64177	0.0119992	0.349849	0.795629
GO:0022616 DNA strand elongation	1	1	1	1	0.188462
GO:0022618 ribonucleoprotein complex assembly	0.985468	0.987882	0.136222	0.495625	0.531249
GO:0022900 electron transport chain	0.952385	0.451489	0.643351	0.736364	0.509034
GO:0030029 actin filament-based process	0.909832	0.160079	0.898583	0.800546	0.403452
GO:0030030 cell projection organization	0.762111	0.42649	0.903739	0.940672	0.167686
GO:0030036 actin cytoskeleton organization	0.890822	0.202791	0.876923	0.853059	0.356194
GO:0030071 regulation of mitotic metaphase/anaphase transition	0.539889	0.861822	1	0.561944	1
GO:0030163 protein catabolic process	0.849147	0.401425	0.932566	0.866803	0.0210541
GO:0030182 neuron differentiation	0.934349	0.198917	0.738018	0.992785	0.156178
GO:0030198 extracellular matrix organization	0.0362738	1	0.95982	1	0.571069
GO:0030258 lipid modification	0.943606	0.0514071	0.858578	0.951886	0.957703
GO:0030308 negative regulation of cell growth	0.782265	1	0.814207	1	0.140342
GO:0030323 respiratory tube development	0.140497	0.913344	0.77898	0.985564	0.925253
GO:0030324 lung development	0.140497	0.913344	0.77898	0.985564	0.925253
GO:0030433 ER-associated protein catabolic process	0.923117	0.928678	1	1	0.0215979
GO:0030521 androgen receptor signaling pathway	0.469175	0.942798	0.949419	0.944767	0.780205
GO:0030534 adult behavior	0.904746	0.0473355	1	1	0.920263
GO:0030900 forebrain development	0.270806	0.485605	0.7232	0.960055	0.995013
GO:0030968 endoplasmic reticulum unfolded protein response	1	1	1	0.421403	0.437188
GO:0031145 anaphase-promoting complex-dependent proteasomal ubiquitin-dependent protein catabolic process	0.998209	0.980097	0.912022	0.0574445	0.0709404
GO:0031175 neuron projection development	0.958367	0.128773	0.839665	0.913244	0.563574
GO:0031327 negative regulation of cellular biosynthetic process	0.0140224	0.692403	0.829283	0.904751	0.886682
GO:0031396 regulation of protein ubiquitination	0.995959	0.703078	0.98162	0.0535498	0.18564
GO:0031397 negative regulation of protein ubiquitination	0.998504	0.901376	0.965634	0.0343544	0.143838
GO:0031398 positive regulation of protein ubiquitination	0.989881	0.888778	0.958532	0.0753435	0.156178
GO:0031399 regulation of protein modification process	0.992291	0.697429	0.893905	0.230103	0.0898208
GO:0031400 negative regulation of protein modification process	0.994739	0.940922	0.95652	0.180807	0.0137705
GO:0031401 positive regulation of protein modification process	0.965153	0.714798	0.980321	0.114493	0.214961
GO:0031497 chromatin assembly	0.992759	0.993732	0.7232	0.960055	0.0103829
GO:0031589 cell-substrate adhesion	0.377712	0.617872	0.650282	1	0.836321
GO:0031644 regulation of neurological system process	0.996205	0.996777	0.925115	0.614033	0.00926429
GO:0031646 positive regulation of neurological system process	1	1	1	1	0.00733241
GO:0031667 response to nutrient levels	0.32286	0.82964	0.981038	0.977483	0.140596
GO:0032101 regulation of response to external stimulus	0.65449	0.37304	1	1	0.920263
GO:0032147 activation of protein kinase activity	0.322165	1	0.619855	0.831959	0.968301
GO:0032259 methylation	0.798497	0.219583	0.992001	0.410689	0.992077
GO:0032268 regulation of cellular protein metabolic process	0.822708	0.811407	0.822111	0.55506	0.0778793
GO:0032269 negative regulation of cellular protein metabolic process	0.871145	0.93831	0.923469	0.37004	0.044347
GO:0032270 positive regulation of cellular protein metabolic process	0.889891	0.849784	0.933774	0.186036	0.224325
GO:0032318 regulation of Ras GTPase activity	0.169979	0.0805716	1	0.988461	0.990015
GO:0032392 DNA geometric change	1	1	1	1	0.0215479
GO:0032508 DNA duplex unwinding	1	1	1	1	0.0215479
GO:0032582 negative regulation of gene-specific transcription	0.0509319	1	0.619855	1	0.968301
GO:0032774 RNA biosynthetic process	0.0246978	0.846153	0.609857	0.856891	0.965869
GO:0032870 cellular response to hormone stimulus	0.960501	0.725831	0.971039	0.995293	0.0146117
GO:0032944 regulation of mononuclear cell proliferation	0.818942	0.827774	1	0.831442	1
GO:0032989 cellular component morphogenesis	0.405595	0.11292	0.992896	0.917152	0.414637
GO:0033014 tetrapyrrole biosynthetic process	0.473454	0.488422	1	1	1
GO:0033043 regulation of organelle organization	0.534076	0.878056	0.991039	0.46989	0.12595
GO:0033365 protein localization in organelle	0.909832	0.868063	0.633453	0.470547	0.296667
GO:0033554 cellular response to stress	0.195144	0.961225	0.992627	0.116432	0.269913
GO:0033674 positive regulation of kinase activity	0.742403	0.881501	0.339603	0.955065	0.49808
GO:0034097 response to cytokine stimulus	0.842531	0.638097	0.869574	0.971751	0.667126
GO:0034220 ion transmembrane transport	1	0.00979218	0.70763	0.88116	1
GO:0034329 cell junction assembly	0.413617	1	0.458301	0.439231	1
GO:0034404 nucleobase, nucleoside and nucleotide biosynthetic process	0.868637	0.714798	0.851693	0.0681247	0.853354
GO:0034470 ncRNA processing	0.962745	0.074899	0.0391396	0.580633	0.999904
GO:0034504 protein localization in nucleus	0.980327	0.661538	0.826524	0.248428	0.563755
GO:0034599 cellular response to oxidative stress	1	0.976354	1	0.103581	0.258634
GO:0034613 cellular protein localization	0.674347	0.668622	0.551408	0.695669	0.408011
GO:0034614 cellular response to reactive oxygen species	1	1	1	0.380208	0.399323
GO:0034620 cellular response to unfolded protein	1	1	1	0.421403	0.437188
GO:0034621 cellular macromolecular complex subunit organization	0.997109	0.929015	0.133515	0.577542	0.0660899
GO:0034622 cellular macromolecular complex assembly	0.99755	0.971005	0.122993	0.688794	0.02223
GO:0034654 nucleobase, nucleoside, nucleotide and nucleic acid biosynthetic process	0.868637	0.714798	0.851693	0.0681247	0.853354
GO:0034660 ncRNA metabolic process	0.971402	0.0201712	0.121981	0.194807	0.999997
GO:0034728 nucleosome organization	1	0.975968	0.810429	0.791887	0.00926429
GO:0034976 response to endoplasmic reticulum stress	0.923117	1	0.936331	0.723692	0.459567
GO:0035150 regulation of tube size	1	1	1	0.78936	0.437188
GO:0035295 tube development	0.0707434	0.625622	0.91804	0.992923	0.816067
GO:0040007 growth	0.529758	0.557621	0.259321	0.876717	0.999016
GO:0040008 regulation of growth	0.607264	0.50639	0.890548	0.99942	0.0369629
GO:0042089 cytokine biosynthetic process	1	0.584705	1	1	1
GO:0042107 cytokine metabolic process	1	0.584705	1	1	1
GO:0042127 regulation of cell proliferation	0.547406	0.27176	0.689361	0.372403	0.969947
GO:0042129 regulation of T cell proliferation	0.818942	0.827774	1	0.831442	1
GO:0042176 regulation of protein catabolic process	0.88727	0.486835	0.745292	0.981942	0.746478
GO:0042254 ribosome biogenesis	0.99997	0.207009	0.015527	0.572264	0.979199
GO:0042273 ribosomal large subunit biogenesis	1	0.31342	0.89915	0.62245	1
GO:0042325 regulation of phosphorylation	0.58829	0.519813	0.693965	0.899977	0.478588
GO:0042391 regulation of membrane potential	0.680434	0.944929	0.954636	0.105332	0.874777
GO:0042439 ethanolamine and derivative metabolic process	0.0518728	1	1	1	1
GO:0042493 response to drug	0.791718	0.999831	0.84918	0.0670654	0.232221
GO:0042542 response to hydrogen peroxide	0.88727	1	0.984015	0.280528	0.302403
GO:0042592 homeostatic process	0.453241	0.819078	0.687069	0.704946	0.364614
GO:0042692 muscle cell differentiation	0.977075	0.44638	0.486029	0.457748	0.984119
GO:0042743 hydrogen peroxide metabolic process	1	1	1	0.259714	0.57917
GO:0042744 hydrogen peroxide catabolic process	1	1	1	0.342873	0.747936
GO:0042773 ATP synthesis coupled electron transport	0.815269	0.306988	0.524722	0.838925	0.986993
GO:0042775 mitochondrial ATP synthesis coupled electron transport	0.815269	0.306988	0.524722	0.838925	0.986993
GO:0042791 5S class rRNA transcription	0.246542	1	1	1	1
GO:0042797 tRNA transcription from RNA polymerase III promoter	0.246542	1	1	1	1
GO:0042981 regulation of apoptosis	0.0275594	0.946179	0.993192	0.902533	0.0254785
GO:0043009 chordate embryonic development	0.457791	0.118026	0.563567	0.906949	0.983092
GO:0043038 amino acid activation	0.903134	0.318308	0.929357	0.0203668	1
GO:0043039 tRNA aminoacylation	0.903134	0.318308	0.929357	0.0203668	1
GO:0043062 extracellular structure organization	0.111801	0.992178	0.858578	0.844644	0.85947
GO:0043065 positive regulation of apoptosis	0.0248585	0.551863	0.993422	0.83283	0.630248
GO:0043066 negative regulation of apoptosis	0.323866	0.992119	0.816706	0.969815	0.00553986
GO:0043067 regulation of programmed cell death	0.0300673	0.949863	0.989351	0.908465	0.0279308
GO:0043068 positive regulation of programmed cell death	0.0248585	0.551863	0.993422	0.83283	0.630248
GO:0043069 negative regulation of programmed cell death	0.342429	0.993043	0.754399	0.97287	0.00654054
GO:0043086 negative regulation of catalytic activity	0.966499	0.910419	0.889785	0.387916	0.0261599
GO:0043087 regulation of GTPase activity	0.152854	0.170302	0.986852	0.984559	0.946753
GO:0043161 proteasomal ubiquitin-dependent protein catabolic process	0.978548	0.925664	0.973358	0.470547	0.00317349
GO:0043200 response to amino acid stimulus	1	0.785355	1	0.421403	1
GO:0043405 regulation of MAP kinase activity	0.847387	0.6926	0.878885	0.960055	0.327053
GO:0043406 positive regulation of MAP kinase activity	0.959593	0.963216	0.844107	0.964673	0.176897
GO:0043408 regulation of MAPKKK cascade	0.140497	0.754513	0.987308	0.761694	0.987417
GO:0043409 negative regulation of MAPKKK cascade	0.0288395	1	1	1	1
GO:0043414 biopolymer methylation	0.769486	0.35764	0.989924	0.367051	0.990015
GO:0043603 cellular amide metabolic process	0.705032	0.965077	0.996	0.340417	0.3674
GO:0043623 cellular protein complex assembly	0.97527	0.743789	0.321822	0.757417	0.324456
GO:0043631 RNA polyadenylation	1	1	0.840316	0.494782	1
GO:0043632 modification-dependent macromolecule catabolic process	0.855078	0.743979	0.904362	0.768064	0.00999085
GO:0043648 dicarboxylic acid metabolic process	1	0.719497	0.909401	0.900424	0.144834
GO:0043933 macromolecular complex subunit organization	0.979777	0.940415	0.177547	0.787959	0.0154505
GO:0044042 glucan metabolic process	0.923117	0.928678	0.0214176	1	1
GO:0044057 regulation of system process	0.99481	0.98374	0.912444	0.149486	0.0510258
GO:0044092 negative regulation of molecular function	0.950401	0.932888	0.87461	0.224275	0.0595798
GO:0044093 positive regulation of molecular function	0.872689	0.803345	0.861224	0.0381889	0.596165
GO:0044242 cellular lipid catabolic process	0.967011	0.208073	0.784198	0.901335	0.785466
GO:0044257 cellular protein catabolic process	0.85368	0.472886	0.9065	0.869712	0.0197875
GO:0044265 cellular macromolecule catabolic process	0.976394	0.414434	0.723699	0.853284	0.0165364
GO:0044270 nitrogen compound catabolic process	1	0.219583	1	0.62729	0.248799
GO:0044271 nitrogen compound biosynthetic process	0.793297	0.75908	0.951685	0.0345779	0.664947
GO:0044275 cellular carbohydrate catabolic process	0.997615	1	0.156688	0.236458	0.158095
GO:0045017 glycerolipid biosynthetic process	0.0509319	0.826888	0.968085	0.964673	1
GO:0045184 establishment of protein localization	0.770331	0.753789	0.0625438	0.892189	0.460689
GO:0045333 cellular respiration	0.988254	0.277678	0.588839	0.549395	0.718259
GO:0045449 regulation of transcription	0.00490787	0.73677	0.806357	0.98046	0.511854
GO:0045454 cell redox homeostasis	0.971796	0.925778	0.981038	0.698185	0.0128575
GO:0045580 regulation of T cell differentiation	1	1	0.799093	1	0.156543
GO:0045619 regulation of lymphocyte differentiation	1	1	0.840316	1	0.060739
GO:0045732 positive regulation of protein catabolic process	0.775756	0.415453	1	1	1
GO:0045860 positive regulation of protein kinase activity	0.63013	0.914468	0.359142	0.918971	0.697625
GO:0045926 negative regulation of growth	0.464862	0.896625	0.909401	1	0.302403
GO:0045934 negative regulation of nucleobase, nucleoside, nucleotide and nucleic acid metabolic process	0.0357308	0.510408	0.979889	0.721945	0.839603
GO:0045936 negative regulation of phosphate metabolic process	0.782265	0.954127	0.95982	1	0.140342
GO:0046034 ATP metabolic process	0.915446	0.115159	0.724625	0.530279	0.996155
GO:0046112 nucleobase biosynthetic process	0.904746	1	0.919865	0.676282	0.399323
GO:0046164 alcohol catabolic process	0.999562	1	0.308125	0.163339	0.100946
GO:0046328 regulation of JNK cascade	0.106996	0.889149	1	0.892094	1
GO:0046329 negative regulation of JNK cascade	0.0241792	1	1	1	1
GO:0046356 acetyl-CoA catabolic process	1	0.719497	0.909401	0.727043	0.144834
GO:0046365 monosaccharide catabolic process	0.999325	1	0.393477	0.222454	0.0708771
GO:0046395 carboxylic acid catabolic process	0.986827	0.118886	0.961767	0.743056	0.600091
GO:0046474 glycerophospholipid biosynthetic process	0.0362738	0.954127	0.95982	0.955826	1
GO:0046496 nicotinamide nucleotide metabolic process	0.986194	0.927502	0.989924	0.192735	0.392264
GO:0046519 sphingoid metabolic process	0.356327	0.37304	0.919865	1	1
GO:0046578 regulation of Ras protein signal transduction	0.0961795	0.111172	0.967424	0.997859	0.915032
GO:0046700 heterocycle catabolic process	1	0.486835	1	0.49618	0.302403
GO:0046777 protein amino acid autophosphorylation	0.595425	0.990239	0.948379	0.10605	0.948773
GO:0046903 secretion	0.967663	0.277678	0.952779	0.291752	0.591424
GO:0048145 regulation of fibroblast proliferation	0.240931	0.861822	0.578104	1	1
GO:0048167 regulation of synaptic plasticity	0.959593	0.963216	1	0.599813	0.176897
GO:0048193 Golgi vesicle transport	0.939596	0.761699	0.809136	0.163792	0.498634
GO:0048194 Golgi vesicle budding	1	1	1	0.119232	0.33734
GO:0048200 Golgi transport vesicle coating	1	1	1	0.119232	0.33734
GO:0048205 COPI coating of Golgi vesicle	1	1	1	0.119232	0.33734
GO:0048232 male gamete generation	0.218012	0.941448	0.982857	0.978793	0.0304381
GO:0048286 lung alveolus development	0.0241792	1	1	1	1
GO:0048585 negative regulation of response to stimulus	0.0687201	0.390339	0.974652	1	0.974835
GO:0048598 embryonic morphogenesis	0.487601	0.925778	0.939245	0.362906	0.726334
GO:0048666 neuron development	0.808856	0.179721	0.860411	0.967048	0.475775
GO:0048812 neuron projection morphogenesis	0.98907	0.0676421	0.967836	0.892558	0.457016
GO:0048858 cell projection morphogenesis	0.830994	0.134313	0.984148	0.855814	0.597059
GO:0048870 cell motility	0.115181	0.340911	0.79624	0.998193	0.797951
GO:0048871 multicellular organismal homeostasis	1	0.7175	0.458301	1	0.459567
GO:0048878 chemical homeostasis	0.737263	0.665702	0.815526	0.33354	0.723848
GO:0050670 regulation of lymphocyte proliferation	0.818942	0.827774	1	0.831442	1
GO:0050778 positive regulation of immune response	0.0416809	0.486835	0.984015	0.900424	1
GO:0050804 regulation of synaptic transmission	0.994162	0.994978	0.971039	0.537116	0.0146117
GO:0050806 positive regulation of synaptic transmission	1	1	1	1	0.0290733
GO:0050863 regulation of T cell activation	0.701342	0.896625	0.909401	0.727043	0.746478
GO:0050865 regulation of cell activation	0.847387	0.957984	0.964833	0.701553	0.174887
GO:0050866 negative regulation of cell activation	1	0.785355	1	0.78936	0.799728
GO:0050877 neurological system process	0.240657	0.668586	0.35464	0.899756	0.876446
GO:0050880 regulation of blood vessel size	1	1	1	0.78936	0.437188
GO:0050905 neuromuscular process	0.600279	0.115488	1	1	1
GO:0051050 positive regulation of transport	0.788451	0.673249	0.156688	0.966911	0.840978
GO:0051056 regulation of small GTPase mediated signal transduction	0.0445959	0.102947	0.932322	0.997377	0.973185
GO:0051129 negative regulation of cellular component organization	0.417373	0.994025	0.983019	0.870851	0.0155342
GO:0051169 nuclear transport	0.807753	0.837126	0.713245	0.170684	0.71597
GO:0051170 nuclear import	0.983138	0.812893	0.844203	0.169123	0.445441
GO:0051172 negative regulation of nitrogen compound metabolic process	0.0498622	0.56841	0.950412	0.68411	0.872072
GO:0051174 regulation of phosphorus metabolic process	0.706351	0.539275	0.608554	0.94415	0.299774
GO:0051186 cofactor metabolic process	0.993293	0.429637	0.960845	0.561529	0.0308556
GO:0051187 cofactor catabolic process	1	0.813931	0.948379	0.62729	0.0484316
GO:0051188 cofactor biosynthetic process	0.894902	0.0663718	0.972252	0.966911	0.405988
GO:0051225 spindle assembly	0.0241792	1	1	1	1
GO:0051241 negative regulation of multicellular organismal process	0.553956	0.927502	0.808913	0.792693	0.809959
GO:0051247 positive regulation of protein metabolic process	0.859056	0.728394	0.951554	0.236008	0.280139
GO:0051248 negative regulation of protein metabolic process	0.890425	0.949215	0.834387	0.410966	0.0563344
GO:0051249 regulation of lymphocyte activation	0.737157	0.913344	0.924744	0.761694	0.567167
GO:0051250 negative regulation of lymphocyte activation	1	0.732512	1	1	0.747936
GO:0051252 regulation of RNA metabolic process	0.00972575	0.959474	0.516638	0.966006	0.522105
GO:0051254 positive regulation of RNA metabolic process	0.224012	0.932991	0.222347	0.722184	0.951644
GO:0051258 protein polymerization	1	1	0.936331	1	0.00443594
GO:0051259 protein oligomerization	0.981084	0.850724	0.433026	0.925353	0.0436309
GO:0051260 protein homooligomerization	0.926343	0.715364	0.595011	0.939419	0.2792
GO:0051262 protein tetramerization	1	0.439193	0.47081	0.688566	0.980025
GO:0051276 chromosome organization	0.0169101	0.955445	0.97268	0.577542	0.477146
GO:0051289 protein homotetramerization	1	0.591643	0.369306	0.831959	0.968301
GO:0051291 protein heterooligomerization	1	0.617872	0.650282	0.990777	0.119557
GO:0051302 regulation of cell division	1	1	1	1	1
GO:0051327 M phase of meiotic cell cycle	0.111801	0.838773	1	0.453868	0.957703
GO:0051336 regulation of hydrolase activity	0.275478	0.866039	0.944972	0.688804	0.372652
GO:0051340 regulation of ligase activity	0.9995	0.820175	0.963646	0.0240346	0.174201
GO:0051347 positive regulation of transferase activity	0.644242	0.810185	0.403783	0.966911	0.563574
GO:0051351 positive regulation of ligase activity	0.999133	0.86325	0.946322	0.0287224	0.201226
GO:0051352 negative regulation of ligase activity	0.997438	0.973316	0.948104	0.0411322	0.0968041
GO:0051436 negative regulation of ubiquitin-protein ligase activity during mitotic cell cycle	0.997438	0.973316	0.948104	0.0411322	0.0968041
GO:0051437 positive regulation of ubiquitin-protein ligase activity during mitotic cell cycle	0.998209	0.889702	0.912022	0.106082	0.126959
GO:0051438 regulation of ubiquitin-protein ligase activity	0.999278	0.876555	0.952779	0.0341584	0.139203
GO:0051439 regulation of ubiquitin-protein ligase activity during mitotic cell cycle	0.998959	0.848809	0.939092	0.0893927	0.108531
GO:0051443 positive regulation of ubiquitin-protein ligase activity	0.998752	0.911985	0.931016	0.0408152	0.161877
GO:0051444 negative regulation of ubiquitin-protein ligase activity	0.997438	0.973316	0.948104	0.0411322	0.0968041
GO:0051603 proteolysis involved in cellular protein catabolic process	0.85368	0.472886	0.9065	0.869712	0.0197875
GO:0051674 localization of cell	0.115181	0.340911	0.79624	0.998193	0.797951
GO:0051726 regulation of cell cycle	0.342429	0.691541	0.665595	0.412788	0.933477
GO:0051783 regulation of nuclear division	0.618878	0.853859	1	0.646158	0.667126
GO:0051789 response to protein stimulus	0.903134	0.993724	0.835995	0.816815	0.0251978
GO:0051969 regulation of transmission of nerve impulse	0.996205	0.996777	0.925115	0.614033	0.00926429
GO:0051971 positive regulation of transmission of nerve impulse	1	1	1	1	0.00733241
GO:0055082 cellular chemical homeostasis	0.656199	0.888778	0.839271	0.130783	0.840858
GO:0055085 transmembrane transport	0.161408	0.735141	0.0881592	0.958651	0.96989
GO:0055114 oxidation reduction	0.996844	0.957561	0.555792	0.0343441	0.104673
GO:0060429 epithelium development	0.354479	0.551054	0.999687	0.725991	0.429994
GO:0060548 negative regulation of cell death	0.271663	0.993865	0.769886	0.975645	0.00768765
GO:0060627 regulation of vesicle-mediated transport	0.971796	0.994838	0.393477	0.698185	0.140596
GO:0065003 macromolecular complex assembly	0.980769	0.971615	0.151267	0.824029	0.00701772
GO:0065004 protein-DNA complex assembly	0.992759	0.993732	0.7232	0.960055	0.0103829
GO:0070271 protein complex biogenesis	0.915631	0.87443	0.189872	0.889123	0.078957
GO:0070301 cellular response to hydrogen peroxide	1	1	1	0.421403	0.799728
GO:0070302 regulation of stress-activated protein kinase signaling pathway	0.143677	0.91108	1	0.676282	1
GO:0070303 negative regulation of stress-activated protein kinase signaling pathway	0.0241792	1	1	1	1
GO:0070482 response to oxygen levels	0.791412	0.997418	0.307682	0.457748	0.835109
GO:0070585 protein localization in mitochondrion	0.904931	0.984805	0.565625	0.985564	0.177065
GO:0070663 regulation of leukocyte proliferation	0.818942	0.827774	1	0.831442	1
GO:0070727 cellular macromolecule localization	0.615597	0.681905	0.566473	0.70852	0.423092
GO:0080135 regulation of cellular response to stress	0.111801	0.443588	0.99365	0.453868	1
Metabolic Function
Term	Lowest Quintile TE	Q2	Q3	Q4	Highest Quintile TE
GO:0000166 nucleotide binding	0.769186	0.98268	0.91821	0.00501716	0.197317
GO:0000287 magnesium ion binding	0.283492	0.364579	0.65469	0.526924	0.980993
GO:0001882 nucleoside binding	0.0871001	0.694097	0.498113	0.383827	0.97241
GO:0001883 purine nucleoside binding	0.0685521	0.736722	0.447571	0.38029	0.979443
GO:0001948 glycoprotein binding	0.382036	1	0.780163	1	1
GO:0003677 DNA binding	0.0193767	0.957317	0.691293	0.784463	0.533894
GO:0003702 RNA polymerase II transcription factor activity	0.0348469	0.980315	0.0983835	0.996077	0.960429
GO:0003709 RNA polymerase III transcription factor activity	0.232448	1	1	1	1
GO:0003712 transcription cofactor activity	0.0275827	0.50597	0.992496	0.465662	0.949025
GO:0003723 RNA binding	0.999941	0.0448012	0.5506	0.299737	0.324506
GO:0003735 structural constituent of ribosome *	0.91683	1.10359e-06	0.402998	0.997345	0.999761
GO:0003755 peptidyl-prolyl cis-trans isomerase activity	1	1	0.644641	0.295926	0.027741
GO:0003774 motor activity	0.978199	0.781792	0.873374	0.0291596	0.917502
GO:0003779 actin binding	0.934113	0.463516	0.87251	0.875701	0.0541757
GO:0003899 DNA-directed RNA polymerase activity	0.954033	0.604584	0.961294	0.628749	0.858197
GO:0003924 GTPase activity	0.995075	0.998332	0.98497	0.0983084	0.0001963
GO:0004029 aldehyde dehydrogenase (NAD) activity	1	1	1	0.277245	0.695207
GO:0004175 endopeptidase activity	0.984845	0.746231	0.943374	0.0057473	0.808627
GO:0004180 carboxypeptidase activity	0.761835	1	1	1	0.810639
GO:0004185 serine-type carboxypeptidase activity	0.559283	1	1	1	1
GO:0004221 ubiquitin thiolesterase activity	0.96956	0.88362	0.427567	0.89549	0.730205
GO:0004222 metalloendopeptidase activity	1	0.303406	1	0.0506109	1
GO:0004252 serine-type endopeptidase activity	1	0.680041	1	0.406204	0.927
GO:0004298 threonine-type endopeptidase activity	1	1	0.788383	0.0506109	0.594059
GO:0004364 glutathione transferase activity	1	1	1	0.277245	1
GO:0004467 long-chain-fatty-acid-CoA ligase activity	1	1	1	1	1
GO:0004518 nuclease activity	0.921927	0.65521	0.113619	0.397582	0.997312
GO:0004519 endonuclease activity	0.922442	0.823955	0.388108	0.841896	0.852712
GO:0004540 ribonuclease activity	1	0.63279	0.0116541	0.951035	0.993313
GO:0004549 tRNA-specific ribonuclease activity	1	0.591742	1	1	1
GO:0004601 peroxidase activity	1	1	1	0.224229	0.481711
GO:0004620 phospholipase activity	0.632412	1	0.661517	0.69895	1
GO:0004659 prenyltransferase activity	0.452386	0.833584	1	1	1
GO:0004661 protein geranylgeranyltransferase activity	0.640992	0.67374	1	1	1
GO:0004663 Rab geranylgeranyltransferase activity	0.559283	0.591742	1	1	1
GO:0004672 protein kinase activity *	8.6556e-06	0.472292	0.808172	0.996187	0.997325
GO:0004674 protein serine/threonine kinase activity *	4.43708e-06	0.466994	0.848644	0.998699	0.997621
GO:0004697 protein kinase C activity	1	0.181512	1	1	1
GO:0004721 phosphoprotein phosphatase activity	0.156795	0.889076	0.999021	0.397582	0.574057
GO:0004812 aminoacyl-tRNA ligase activity	0.885432	0.336607	0.798031	0.0619598	1
GO:0004815 aspartate-tRNA ligase activity	1	0.591742	1	1	1
GO:0004842 ubiquitin-protein ligase activity	0.395	0.504089	0.852501	0.896294	0.71352
GO:0004857 enzyme inhibitor activity	0.99779	0.93611	0.26324	0.999191	0.00238908
GO:0004859 phospholipase inhibitor activity	1	1	1	1	0.613372
GO:0004860 protein kinase inhibitor activity	1	1	0.857516	1	0.291991
GO:0004866 endopeptidase inhibitor activity	0.943522	0.956817	1	1	0.0154748
GO:0005070 SH3/SH2 adaptor activity	1	1	1	1	0.0405696
GO:0005083 small GTPase regulator activity	0.000526983	0.965192	0.431292	0.999449	0.944971
GO:0005085 guanyl-nucleotide exchange factor activity	0.149113	0.932296	0.564245	1	0.827707
GO:0005095 GTPase inhibitor activity	1	1	0.024991	1	1
GO:0005096 GTPase activator activity	0.00762191	0.65521	0.758802	0.996762	0.966047
GO:0005125 cytokine activity	1	1	1	0.803382	0.454391
GO:0005178 integrin binding	0.127434	0.965524	0.820274	0.969542	0.971905
GO:0005198 structural molecule activity	0.898096	0.0138222	0.782912	0.59857	0.913403
GO:0005200 structural constituent of cytoskeleton	0.426166	1	0.47207	0.884383	0.553941
GO:0005201 extracellular matrix structural constituent	0.158252	1	1	1	1
GO:0005244 voltage-gated ion channel activity	1	1	1	0.751877	0.372513
GO:0005506 iron ion binding	0.883646	0.366246	0.957764	0.145294	0.78382
GO:0005524 ATP binding	0.0264461	0.707964	0.71377	0.238836	0.990259
GO:0005525 GTP binding	0.995296	0.967444	0.951622	0.0228505	0.0196204
GO:0005529 sugar binding	0.998888	0.503171	0.0167912	0.933738	0.940702
GO:0005543 phospholipid binding	0.0436462	0.69229	0.901133	0.93019	0.938106
GO:0008047 enzyme activator activity	0.0530141	0.243575	0.842547	0.944475	0.977888
GO:0008081 phosphoric diester hydrolase activity	0.578004	0.893813	1	0.343634	1
GO:0008092 cytoskeletal protein binding	0.705279	0.641304	0.853811	0.951707	0.024634
GO:0008134 transcription factor binding	0.00926007	0.769793	0.84624	0.823361	0.899312
GO:0008135 translation factor activity, nucleic acid binding	0.962227	0.91072	0.147369	0.785503	0.346504
GO:0008144 drug binding	1	1	0.908868	0.786534	0.00943537
GO:0008233 peptidase activity	0.915195	0.584881	0.910324	0.0241022	0.840153
GO:0008234 cysteine-type peptidase activity	0.590786	0.821556	0.642599	0.707818	0.857699
GO:0008237 metallopeptidase activity	0.98854	0.17534	0.991636	0.106833	0.930641
GO:0008238 exopeptidase activity	0.802835	0.459872	0.946399	0.490914	0.963394
GO:0008270 zinc ion binding *	4.72592e-05	0.182379	0.913972	0.972315	0.997059
GO:0008289 lipid binding	0.0404335	0.786239	0.741828	0.890686	0.851076
GO:0008308 voltage-gated anion channel activity	1	1	1	0.686913	0.286029
GO:0008318 protein prenyltransferase activity	0.640992	0.67374	1	1	1
GO:0009055 electron carrier activity	0.962227	0.746231	0.454896	0.432024	0.589715
GO:0015077 monovalent inorganic cation transmembrane transporter activity	0.997929	0.00301689	0.542453	0.610981	1
GO:0015078 hydrogen ion transmembrane transporter activity	0.997452	0.00208324	0.691412	0.575055	1
GO:0015645 fatty-acid ligase activity	1	1	1	1	1
GO:0015923 mannosidase activity	0.158252	1	1	1	1
GO:0016018 cyclosporin A binding	1	1	1	0.686913	0.286029
GO:0016208 AMP binding	1	1	0.0509863	1	0.850766
GO:0016209 antioxidant activity	0.975232	1	0.891636	0.310359	0.326873
GO:0016247 channel regulator activity	0.0236962	1	1	1	0.657948
GO:0016298 lipase activity	0.762791	0.956817	0.530996	0.578697	1
GO:0016407 acetyltransferase activity	0.922442	0.823955	0.935916	0.446598	0.677679
GO:0016423 tRNA (guanine) methyltransferase activity	1	1	0.660941	1	1
GO:0016563 transcription activator activity	0.100584	0.770583	0.930696	0.630184	0.76005
GO:0016620 oxidoreductase activity, acting on the aldehyde or oxo group of donors, NAD or NADP as acceptor	1	1	0.907686	0.057199	0.927
GO:0016651 oxidoreductase activity, acting on NADH or NADPH	0.54174	0.98725	0.0875334	0.510708	0.991356
GO:0016655 oxidoreductase activity, acting on NADH or NADPH, quinone or similar compound as acceptor	0.541968	0.917992	0.114528	0.651372	1
GO:0016667 oxidoreductase activity, acting on sulfur group of donors	1	0.986007	0.908868	0.576042	0.0859294
GO:0016684 oxidoreductase activity, acting on peroxide as acceptor	1	1	1	0.224229	0.481711
GO:0016701 oxidoreductase activity, acting on single donors with incorporation of molecular oxygen	1	0.443708	0.709473	0.745368	1
GO:0016702 oxidoreductase activity, acting on single donors with incorporation of molecular oxygen, incorporation of two atoms of oxygen	1	0.443708	0.709473	0.745368	1
GO:0016706 oxidoreductase activity, acting on paired donors, with incorporation or reduction of molecular oxygen, 2-oxoglutarate as one donor, and incorporation of one atom each of oxygen into both donors	1	0.680041	0.661517	0.922551	0.927
GO:0016779 nucleotidyltransferase activity	0.817227	0.944355	0.432292	0.141682	0.960429
GO:0016791 phosphatase activity	0.132236	0.868285	0.909984	0.819601	0.517743
GO:0016799 hydrolase activity, hydrolyzing N-glycosyl compounds	1	0.263748	1	1	1
GO:0016836 hydro-lyase activity	0.975232	0.501639	0.891636	0.913264	0.547498
GO:0016859 cis-trans isomerase activity	1	1	0.644641	0.295926	0.027741
GO:0016860 intramolecular oxidoreductase activity	1	0.992892	0.946399	0.295926	0.073268
GO:0016863 intramolecular oxidoreductase activity, transposing C=C bonds	1	1	1	0.751877	0.372513
GO:0016875 ligase activity, forming carbon-oxygen bonds	0.885432	0.336607	0.798031	0.0619598	1
GO:0016876 ligase activity, forming aminoacyl-tRNA and related compounds	0.885432	0.336607	0.798031	0.0619598	1
GO:0016879 ligase activity, forming carbon-nitrogen bonds	0.196333	0.743148	0.924384	0.586166	0.72511
GO:0016881 acid-amino acid ligase activity	0.308783	0.554984	0.909984	0.893721	0.517743
GO:0016887 ATPase activity	0.60121	0.0331588	0.955235	0.602225	0.897463
GO:0017016 Ras GTPase binding	0.621933	0.537701	0.106885	0.943186	0.99698
GO:0017048 Rho GTPase binding	0.674902	0.28525	0.474824	0.984891	1
GO:0017069 snRNA binding	1	1	1	1	0.198343
GO:0017076 purine nucleotide binding	0.233516	0.888275	0.621634	0.103541	0.88022
GO:0019001 guanyl nucleotide binding	0.995776	0.970244	0.955453	0.0255266	0.0135498
GO:0019207 kinase regulator activity	0.868497	0.973503	0.55201	0.916385	0.264948
GO:0019208 phosphatase regulator activity	0.745205	0.988834	0.92351	0.619711	0.420067
GO:0019210 kinase inhibitor activity	1	1	0.857516	1	0.291991
GO:0019787 small conjugating protein ligase activity	0.312033	0.558797	0.932019	0.83431	0.635886
GO:0019798 procollagen-proline dioxygenase activity	1	1	0.660941	1	1
GO:0019838 growth factor binding	0.382036	1	1	1	1
GO:0019842 vitamin binding	0.986292	0.271636	0.0622721	0.800743	0.994284
GO:0019888 protein phosphatase regulator activity	0.745205	0.988834	0.92351	0.619711	0.420067
GO:0019899 enzyme binding	0.642799	0.314453	0.306884	0.973238	0.530642
GO:0019904 protein domain specific binding	0.506792	0.748281	0.953273	0.998104	0.00204567
GO:0019992 diacylglycerol binding	0.0306316	0.554412	0.788383	1	1
GO:0020037 heme binding	1	0.834919	1	0.182438	0.643931
GO:0022832 voltage-gated channel activity	1	1	1	0.751877	0.372513
GO:0022836 gated channel activity	0.806042	1	1	0.844211	0.228326
GO:0022890 inorganic cation transmembrane transporter activity	0.981411	0.0284086	0.464784	0.385997	1
GO:0030246 carbohydrate binding	0.952875	0.474796	0.0124245	0.978758	0.952403
GO:0030291 protein serine/threonine kinase inhibitor activity	1	1	1	1	0.286029
GO:0030414 peptidase inhibitor activity	0.943522	0.956817	1	1	0.0154748
GO:0030528 transcription regulator activity	0.00263642	0.721646	0.924666	0.687136	0.937414
GO:0030554 adenyl nucleotide binding	0.0511056	0.7293	0.435201	0.412907	0.983976
GO:0030674 protein binding, bridging	0.745205	1	1	0.990536	0.000878644
GO:0030695 GTPase regulator activity	0.000549495	0.912301	0.124252	0.999834	0.987128
GO:0031202 RNA splicing factor activity, transesterification mechanism	1	1	0.820274	0.378487	0.394569
GO:0031267 small GTPase binding	0.478124	0.571225	0.124995	0.95139	0.997563
GO:0031418 L-ascorbic acid binding	1	0.833584	0.480246	0.844211	1
GO:0031420 alkali metal ion binding	1	0.303406	0.788383	0.326207	1
GO:0031543 peptidyl-proline dioxygenase activity	1	1	0.660941	1	1
GO:0032182 small conjugating protein binding	0.851108	0.106095	0.974951	0.89549	0.982582
GO:0032403 protein complex binding	0.0794906	0.991358	0.988804	0.378387	0.548751
GO:0032553 ribonucleotide binding	0.190057	0.900111	0.768653	0.0694781	0.861937
GO:0032555 purine ribonucleotide binding	0.190057	0.900111	0.768653	0.0694781	0.861937
GO:0032559 adenyl ribonucleotide binding	0.0373454	0.757537	0.627588	0.294846	0.98219
GO:0032561 guanyl ribonucleotide binding	0.995776	0.970244	0.955453	0.0255266	0.0135498
GO:0033293 monocarboxylic acid binding	1	1	0.751614	0.274429	0.539857
GO:0034062 RNA polymerase activity	0.954033	0.604584	0.961294	0.628749	0.858197
GO:0035091 phosphoinositide binding	0.00701265	0.739467	0.714624	1	0.996742
GO:0042277 peptide binding	0.999266	0.732197	0.99951	0.442172	0.00830893
GO:0042802 identical protein binding	0.986513	0.731409	0.424339	0.235384	0.349247
GO:0042809 vitamin D receptor binding	0.0433716	1	0.823008	1	1
GO:0043021 ribonucleoprotein binding	1	0.96794	0.512712	0.575105	0.229546
GO:0043027 caspase inhibitor activity	1	1	1	1	0.286029
GO:0043130 ubiquitin binding	0.825655	0.0819421	0.968861	0.975887	0.977877
GO:0043167 ion binding	0.00666132	0.0748843	0.777308	0.387983	0.999985
GO:0043169 cation binding	0.0109701	0.0672559	0.76536	0.323811	0.99999
GO:0043498 cell surface binding	1	1	1	0.277245	1
GO:0046872 metal ion binding	0.00879561	0.104851	0.809338	0.287483	0.999975
GO:0046906 tetrapyrrole binding	1	0.693147	0.974951	0.265858	0.730205
GO:0046914 transition metal ion binding	0.00376607	0.102047	0.903013	0.71643	0.998783
GO:0046961 proton-transporting ATPase activity, rotational mechanism	1	0.0505588	0.661517	0.922551	1
GO:0046983 protein dimerization activity	0.678719	0.812858	0.235773	0.540558	0.824329
GO:0048029 monosaccharide binding	1	0.650866	0.00569332	1	0.977877
GO:0048037 cofactor binding	0.999686	0.788908	0.345104	0.0215841	0.612034
GO:0050662 coenzyme binding	0.999583	0.895648	0.696771	0.00687164	0.511666
GO:0051020 GTPase binding	0.37548	0.634598	0.0875334	0.964628	0.998416
GO:0051059 NF-kappaB binding	0.0432952	0.965524	0.581096	1	0.971905
GO:0051082 unfolded protein binding	0.998678	0.997858	0.0497675	0.139294	0.465455
GO:0051287 NAD or NADH binding	1	0.940593	0.930997	0.0474339	0.377717
GO:0051536 iron-sulfur cluster binding	0.922442	0.231981	0.935916	0.256633	1
GO:0051537 2 iron, 2 sulfur cluster binding	1	0.739295	0.726971	0.751877	1
GO:0051540 metal cluster binding	0.922442	0.231981	0.935916	0.256633	1
GO:0051920 peroxiredoxin activity	1	1	1	0.442851	0.16782
GO:0055102 lipase inhibitor activity	1	1	1	1	0.613372
GO:0060090 molecular adaptor activity	0.943522	1	0.951893	1	0.0154748
GO:0060589 nucleoside-triphosphatase regulator activity	0.00086912	0.928258	0.0953867	0.999886	0.977726
GO:0070003 threonine-type peptidase activity	1	1	0.788383	0.0506109	0.594059
GO:0070008 serine-type exopeptidase activity	0.559283	1	1	1	1
GO:0070011 peptidase activity, acting on L-amino acid peptides	0.91683	0.664735	0.909482	0.0186244	0.830085
Cellular Component
Term	Lowest Quintile TE	Q2	Q3	Q4	Highest Quintile TE
GO:0000118 histone deacetylase complex	0.261573	0.890612	0.752827	0.984841	0.894898
GO:0000123 histone acetyltransferase complex	0.822725	0.478615	1	1	0.8261
GO:0000145 exocyst	1	0.029734	1	1	1
GO:0000267 cell fraction	0.892347	0.717767	0.906428	0.125502	0.188147
GO:0000276 mitochondrial proton-transporting ATP synthase complex, coupling factor F(o)	1	0.0531121	1	1	1
GO:0000314 organellar small ribosomal subunit	1	1	0.0372764	1	1
GO:0000323 lytic vacuole	0.581842	0.0485708	0.869348	0.928883	0.896196
GO:0000502 proteasome complex	1	0.926274	0.89586	0.0271675	0.0715558
GO:0000786 nucleosome	1	0.951432	0.819638	0.819638	0.2883
GO:0000792 heterochromatin	0.477097	1	0.951305	0.524062	0.756556
GO:0000794 condensed nuclear chromosome	0.530379	1	0.819638	0.819638	0.793021
GO:0001669 acrosomal vesicle	0.053395	1	1	1	1
GO:0001725 stress fiber	1	1	1	0.698538	0.0463951
GO:0001726 ruffle	0.930731	0.821271	0.861614	0.861614	0.166711
GO:0005576 extracellular region	0.617167	0.323308	0.736	0.872721	0.539023
GO:0005578 proteinaceous extracellular matrix	0.221799	0.425256	0.895238	0.980852	1
GO:0005581 collagen	0.35076	1	1	1	1
GO:0005604 basement membrane	0.137945	0.779115	1	1	1
GO:0005624 membrane fraction	0.667467	0.515658	0.859767	0.696209	0.210836
GO:0005625 soluble fraction	0.989113	0.826273	0.781341	0.0346747	0.401925
GO:0005626 insoluble fraction	0.721507	0.65092	0.923757	0.491307	0.127127
GO:0005637 nuclear inner membrane	1	1	1	0.343188	0.612874
GO:0005643 nuclear pore	0.70432	0.942168	0.0834851	0.869348	0.717505
GO:0005654 nucleoplasm	0.334536	0.726275	0.736404	0.736404	0.315681
GO:0005680 anaphase-promoting complex	0.660602	0.250031	1	1	1
GO:0005681 spliceosome	0.999994	0.99805	0.58755	0.0332771	0.00465699
GO:0005694 chromosome	0.503047	0.982053	0.592382	0.850634	0.0302157
GO:0005730 nucleolus	0.990655	0.827199	0.212748	0.0202681	0.808158
GO:0005739 mitochondrion	0.948845	0.010297	0.457868	0.59863	0.929767
GO:0005740 mitochondrial envelope	0.781267	0.341602	0.596623	0.189468	0.950786
GO:0005741 mitochondrial outer membrane	0.853375	0.42869	0.89441	0.66539	0.599573
GO:0005742 mitochondrial outer membrane translocase complex	1	1	1	1	0.174777
GO:0005743 mitochondrial inner membrane	0.449462	0.622358	0.682097	0.268205	0.939002
GO:0005753 mitochondrial proton-transporting ATP synthase complex	1	0.0089536	1	1	1
GO:0005759 mitochondrial matrix	0.994165	0.247806	0.803089	0.225564	0.438644
GO:0005763 mitochondrial small ribosomal subunit	1	1	0.0372764	1	1
GO:0005764 lysosome	0.581842	0.0485708	0.869348	0.928883	0.896196
GO:0005768 endosome	0.344376	0.0518295	0.753986	0.989193	0.825132
GO:0005769 early endosome	0.500252	0.198133	0.996434	0.942961	0.511751
GO:0005773 vacuole	0.676057	0.00989266	0.850031	0.975654	0.866003
GO:0005777 peroxisome	0.989827	0.746471	0.303021	0.800197	0.58702
GO:0005783 endoplasmic reticulum	0.75924	0.517274	0.561278	0.943435	0.0785765
GO:0005788 endoplasmic reticulum lumen	0.968906	0.90725	0.707114	0.371665	0.477465
GO:0005791 rough endoplasmic reticulum	1	1	1	0.0625862	0.485507
GO:0005792 microsome	0.9958	0.657862	0.746153	0.177414	0.41869
GO:0005794 Golgi apparatus	0.0307884	0.144691	0.841153	0.744146	0.994509
GO:0005801 cis-Golgi network	0.363329	0.659841	0.405718	1	1
GO:0005802 trans-Golgi network	0.00966414	0.786934	0.819638	1	1
GO:0005813 centrosome	0.158984	0.56609	0.673333	0.774113	0.965217
GO:0005819 spindle	0.0354991	0.837643	0.973658	0.818849	0.643711
GO:0005829 cytosol	0.999301	0.429007	0.623248	0.0532505	0.177092
GO:0005832 chaperonin-containing T-complex	1	1	0.159932	0.442452	1
GO:0005839 proteasome core complex	1	1	0.819638	0.0504543	0.537764
GO:0005840 ribosome *	0.936621	9.3576e-07	0.509609	0.970141	0.999882
GO:0005852 eukaryotic translation initiation factor 3 complex	1	1	0.144651	0.819638	0.2883
GO:0005856 cytoskeleton	0.687659	0.964433	0.921668	0.55034	0.00261025
GO:0005874 microtubule	0.321698	0.637812	0.992433	0.890069	0.071242
GO:0005875 microtubule associated complex	0.930504	0.83735	0.60803	0.0424576	0.995608
GO:0005876 spindle microtubule	0.0948533	0.935182	0.950882	0.992483	0.613565
GO:0005886 plasma membrane	0.81358	0.729358	0.5619	0.656932	0.104556
GO:0005887 integral to plasma membrane	0.0414157	0.631089	0.649072	0.990949	0.747401
GO:0005912 adherens junction	0.578379	0.916782	0.377421	0.661574	0.843791
GO:0005913 cell-cell adherens junction	1	0.659841	0.922394	0.698538	0.666902
GO:0005916 fascia adherens	1	1	1	1	0.664652
GO:0005924 cell-substrate adherens junction	0.500252	0.973317	0.258442	0.574686	0.975184
GO:0005925 focal adhesion	0.500252	0.973317	0.258442	0.574686	0.975184
GO:0005938 cell cortex	0.970995	0.0764333	0.983492	0.920378	0.0837014
GO:0009295 nucleoid	0.83062	0.642229	0.959545	0.697533	0.652385
GO:0009898 internal side of plasma membrane	0.986063	0.923989	0.96383	0.0555221	0.0275607
GO:0012507 ER to Golgi transport vesicle membrane	1	0.329446	0.751603	1	1
GO:0014704 intercalated disc	1	1	1	1	0.664652
GO:0015030 Cajal body	1	0.846549	0.0313201	0.975816	0.969942
GO:0015629 actin cytoskeleton	0.95291	0.952021	0.952621	0.399653	0.00554356
GO:0015630 microtubule cytoskeleton	0.11526	0.912586	0.963617	0.784597	0.0936149
GO:0015934 large ribosomal subunit	0.971228	0.000867518	0.636677	0.880488	0.99988
GO:0015935 small ribosomal subunit	0.99048	0.0333033	0.0247111	0.998992	0.991165
GO:0016021 integral to membrane *	2.78365e-06	0.256263	0.227237	0.99977	0.99974
GO:0016023 cytoplasmic membrane-bounded vesicle	0.996448	0.961259	0.445411	0.445411	0.00703317
GO:0016324 apical plasma membrane	0.946209	0.427787	0.864247	0.864247	0.652385
GO:0016363 nuclear matrix	0.946209	1	0.959545	0.151426	0.12186
GO:0016469 proton-transporting two-sector ATPase complex	1	0.013211	0.752827	0.752827	1
GO:0016591 DNA-directed RNA polymerase II, holoenzyme	0.468614	0.656849	0.53679	0.949303	0.93388
GO:0016604 nuclear body	0.827819	0.945966	0.182167	0.267764	0.905805
GO:0016607 nuclear speck	0.835865	0.834244	0.661574	0.156479	0.922501
GO:0017053 transcriptional repressor complex	0.209106	0.935182	0.950882	0.841513	0.811049
GO:0017119 Golgi transport complex	0.726644	0.725856	0.751603	1	1
GO:0019866 organelle inner membrane	0.532429	0.694338	0.754589	0.159776	0.894859
GO:0019867 outer membrane	0.783652	0.655381	0.91814	0.735976	0.264136
GO:0022625 cytosolic large ribosomal subunit *	0.989827	5.26836e-05	0.800197	0.993362	0.9989
GO:0022626 cytosolic ribosome *	0.974492	3.81773e-06	0.430873	0.999656	0.997256
GO:0022627 cytosolic small ribosomal subunit	0.949457	0.0497773	0.269804	0.999088	0.951977
GO:0030016 myofibril	0.995601	0.968476	0.977604	0.792259	0.00455739
GO:0030017 sarcomere	0.993195	0.954665	0.966734	0.884063	0.00750607
GO:0030018 Z disc	0.961178	0.960897	1	0.849087	0.0556705
GO:0030027 lamellipodium	0.962526	0.71235	0.763681	0.376483	0.877717
GO:0030055 cell-substrate junction	0.431507	0.947244	0.220592	0.670302	0.985108
GO:0030117 membrane coat	0.994267	0.919212	0.258442	0.147134	0.92393
GO:0030120 vesicle coat	1	0.67862	0.732135	0.181123	0.85824
GO:0030127 COPII vesicle coat	1	0.329446	0.751603	1	1
GO:0030134 ER to Golgi transport vesicle	1	0.189373	0.517157	1	1
GO:0030139 endocytic vesicle	0.805163	1	0.992483	0.950882	0.00337501
GO:0030175 filopodium	1	0.884525	1	0.902044	0.03004
GO:0030286 dynein complex	1	1	0.645298	0.343188	0.887808
GO:0030424 axon	0.973637	0.669996	0.98242	0.862431	0.023022
GO:0030426 growth cone	0.979779	0.00328916	1	0.984841	0.894898
GO:0030427 site of polarized growth	0.983734	0.00117176	1	0.988	0.911799
GO:0030529 ribonucleoprotein complex	0.999969	0.331096	0.277771	0.117854	0.314771
GO:0030530 heterogeneous nuclear ribonucleoprotein complex *	1	1	1	0.951305	0.00013533
GO:0030532 small nuclear ribonucleoprotein complex	1	1	0.265342	0.895238	0.0972877
GO:0030660 Golgi-associated vesicle membrane	1	0.951432	1	0.0137841	0.793021
GO:0030662 coated vesicle membrane	1	0.586944	0.817998	0.282046	0.598572
GO:0030666 endocytic vesicle membrane	0.885078	1	0.902044	1	0.310434
GO:0030684 preribosome	1	1	0.843981	0.0625862	1
GO:0030863 cortical cytoskeleton	0.989477	0.935182	1	0.445928	0.0123711
GO:0031012 extracellular matrix	0.209106	0.603239	0.659841	0.992483	0.989996
GO:0031080 Nup107-160 complex	0.885078	1	0.0074851	1	1
GO:0031090 organelle membrane	0.523568	0.175909	0.766645	0.766645	0.618776
GO:0031201 SNARE complex	1	1	1	0.645298	0.310434
GO:0031224 intrinsic to membrane *	4.21549e-06	0.307313	0.24792	0.999652	0.999317
GO:0031225 anchored to membrane	0.935701	0.935182	0.841513	0.659841	0.396236
GO:0031226 intrinsic to plasma membrane	0.0414157	0.631089	0.649072	0.990949	0.747401
GO:0031252 cell leading edge	0.851564	0.481601	0.707452	0.816722	0.499029
GO:0031410 cytoplasmic vesicle	0.997968	0.962109	0.503481	0.427432	0.0025979
GO:0031461 cullin-RING ubiquitin ligase complex	1	0.029734	1	1	1
GO:0031674 I band	0.968761	0.96852	0.975816	0.874096	0.0748413
GO:0031966 mitochondrial membrane	0.642211	0.327825	0.653246	0.350087	0.927798
GO:0031967 organelle envelope	0.670774	0.541768	0.344439	0.524996	0.802469
GO:0031968 organelle outer membrane	0.763535	0.629784	0.907572	0.712472	0.361532
GO:0031974 membrane-enclosed lumen	0.993393	0.568884	0.573756	0.0383382	0.375701
GO:0031975 envelope	0.681721	0.553919	0.356429	0.537721	0.764119
GO:0031980 mitochondrial lumen	0.994165	0.247806	0.803089	0.225564	0.438644
GO:0031981 nuclear lumen	0.853942	0.781491	0.499803	0.140461	0.521264
GO:0031982 vesicle	0.996632	0.980257	0.477618	0.333637	0.00412899
GO:0031988 membrane-bounded vesicle	0.991254	0.972241	0.432569	0.511715	0.00675175
GO:0032039 integrator complex	0.053395	1	1	1	1
GO:0032432 actin filament bundle	1	1	1	0.744976	0.0174315
GO:0032993 protein-DNA complex	0.996464	0.996419	0.151071	0.817998	0.235556
GO:0033267 axon part	1	1	1	0.902044	0.03004
GO:0033279 ribosomal subunit *	0.993273	3.48137e-05	0.0858823	0.991836	0.999847
GO:0034399 nuclear periphery	0.95507	1	0.966734	0.0835486	0.147158
GO:0042175 nuclear envelope-endoplasmic reticulum network	0.824724	0.637812	0.649449	0.982923	0.0425056
GO:0042470 melanosome	0.999995	0.990702	0.499257	0.370039	0.00324992
GO:0042579 microbody	0.989827	0.746471	0.303021	0.800197	0.58702
GO:0042598 vesicular fraction	0.991597	0.475339	0.802302	0.23603	0.494331
GO:0042641 actomyosin	1	1	1	0.698538	0.0463951
GO:0042645 mitochondrial nucleoid	0.83062	0.642229	0.959545	0.697533	0.652385
GO:0042995 cell projection	0.839125	0.699789	0.872818	0.755895	0.0383534
GO:0043005 neuron projection	0.968373	0.230953	0.922158	0.675219	0.246498
GO:0043228 non-membrane-bounded organelle	0.973493	0.404364	0.608428	0.647781	0.0425659
GO:0043232 intracellular non-membrane-bounded organelle	0.973493	0.404364	0.608428	0.647781	0.0425659
GO:0043233 organelle lumen	0.992061	0.537421	0.62123	0.0384006	0.384453
GO:0043235 receptor complex	0.819879	0.818927	0.377933	0.969458	0.962554
GO:0043292 contractile fiber *	0.998164	0.984979	0.990001	0.879857	0.000101708
GO:0044420 extracellular matrix part	0.050847	0.822043	1	1	1
GO:0044427 chromosomal part	0.206774	0.994854	0.500545	0.666203	0.292837
GO:0044429 mitochondrial part	0.903159	0.0934734	0.581861	0.279862	0.939563
GO:0044430 cytoskeletal part	0.488533	0.937783	0.910824	0.624203	0.0255508
GO:0044431 Golgi apparatus part	0.135004	0.0871035	0.590197	0.966211	0.992638
GO:0044432 endoplasmic reticulum part	0.923532	0.649046	0.402052	0.836421	0.218118
GO:0044445 cytosolic part *	0.979813	0.00046564	0.142271	0.990652	0.991668
GO:0044449 contractile fiber part *	0.997715	0.981891	0.987747	0.861614	0.000277425
GO:0044451 nucleoplasm part	0.194067	0.464541	0.335048	0.829857	0.96768
GO:0044455 mitochondrial membrane part	0.637549	0.0583514	0.353739	0.900748	0.998851
GO:0044459 plasma membrane part	0.593893	0.699764	0.755087	0.311683	0.51128
GO:0044463 cell projection part	0.954935	0.954399	0.69903	0.829249	0.0535445
GO:0045177 apical part of cell	0.894708	0.429249	0.922611	0.67674	0.620354
GO:0045202 synapse	0.939232	0.108967	0.499257	0.849358	0.885504
GO:0045259 proton-transporting ATP synthase complex	1	0.0089536	1	1	1
GO:0045263 proton-transporting ATP synthase complex, coupling factor F(o)	1	0.0531121	1	1	1
GO:0046930 pore complex	0.797244	0.967825	0.0926063	0.779058	0.591198
GO:0048471 perinuclear region of cytoplasm	0.907746	0.46252	0.852359	0.203667	0.695797
GO:0048475 coated membrane	0.994267	0.919212	0.258442	0.147134	0.92393
GO:0048770 pigment granule	0.999995	0.990702	0.499257	0.370039	0.00324992
GO:0070013 intracellular organelle lumen	0.991584	0.573421	0.612558	0.0365263	0.375939
GO:0070161 anchoring junction	0.657921	0.942444	0.465308	0.465308	0.793461
KEGG Pathway
Term	Lowest Quintile TE	Q2	Q3	Q4	Highest Quintile TE
hsa00010:Glycolysis / Gluconeogenesis	1	0.998968	0.234749	0.726726	0.0599511
hsa00020:Citrate cycle (TCA cycle)	1	0.880089	0.709577	0.652776	0.138329
hsa00030:Pentose phosphate pathway	1	1	0.421381	0.921942	0.151835
hsa00051:Fructose and mannose metabolism	1	0.939627	0.203714	0.523092	0.875858
hsa00052:Galactose metabolism	1	0.954172	0.113891	0.638387	0.970219
hsa00062:Fatty acid elongation in mitochondria	1	1	1	1	0.00720771
hsa00071:Fatty acid metabolism	1	0.755891	0.968272	0.176281	0.486406
hsa00100:Steroid biosynthesis	1	1	0.3589	1	0.0185662
hsa00190:Oxidative phosphorylation	0.871888	0.00714395	0.290794	0.762065	0.999998
hsa00230:Purine metabolism	0.981813	0.987761	0.447612	0.0160009	0.862298
hsa00240:Pyrimidine metabolism	0.943753	0.793618	0.775275	0.164285	0.790738
hsa00280:Valine, leucine and isoleucine degradation	1	0.783857	0.996416	0.20803	0.0977959
hsa00310:Lysine degradation	1	0.981135	1	0.0850158	0.364409
hsa00330:Arginine and proline metabolism	0.98341	1	0.850764	0.240379	0.112819
hsa00340:Histidine metabolism	1	1	1	0.488256	0.826509
hsa00410:beta-Alanine metabolism	1	0.911003	1	0.744396	0.209476
hsa00480:Glutathione metabolism	1	0.98791	1	0.138144	0.0533979
hsa00500:Starch and sucrose metabolism	1	1	0.00316154	0.882489	0.976867
hsa00510:N-Glycan biosynthesis	0.29103	0.437395	0.665746	0.986952	1
hsa00520:Amino sugar and nucleotide sugar metabolism	0.967403	0.953525	0.71576	0.111495	0.827212
hsa00531:Glycosaminoglycan degradation	0.710385	0.414292	1	0.831184	1
hsa00600:Sphingolipid metabolism	1	0.554344	0.242738	1	1
hsa00620:Pyruvate metabolism	1	0.971231	0.888665	0.176281	0.305348
hsa00640:Propanoate metabolism	1	0.67989	1	0.549758	0.31535
hsa00650:Butanoate metabolism	1	0.981135	0.889655	0.599249	0.0799129
hsa00970:Aminoacyl-tRNA biosynthesis	0.872991	0.33907	0.84094	0.0917311	1
hsa00980:Metabolism of xenobiotics by cytochrome P450	1	1	1	0.191007	0.826509
hsa02010:ABC transporters	0.0430864	1	0.855604	1	1
hsa03010:Ribosome *	0.919866	7.11648e-07	0.41491	0.999925	0.998566
hsa03020:RNA polymerase	1	0.3715	1	0.461848	0.936539
hsa03030:DNA replication	1	0.996039	0.545113	0.690661	0.0785448
hsa03040:Spliceosome	0.999841	0.994042	0.716739	0.129097	0.00694168
hsa03050:Proteasome	1	0.999342	0.793735	0.0195251	0.172207
hsa03320:PPAR signaling pathway	1	0.339025	0.324872	1	0.877142
hsa04010:MAPK signaling pathway	0.00449756	0.998988	0.750896	0.946636	0.457912
hsa04062:Chemokine signaling pathway	0.0104248	0.997226	0.960123	0.735238	0.582481
hsa04070:Phosphatidylinositol signaling system	0.252138	0.388469	0.845228	0.983128	1
hsa04110:Cell cycle	0.0728389	0.616073	0.833096	0.988897	0.648936
hsa04130:SNARE interactions in vesicular transport	1	0.758728	1	0.58424	0.573824
hsa04142:Lysosome	0.851341	0.208741	0.190246	0.652311	0.999755
hsa04150:mTOR signaling pathway	1	0.0398633	1	0.638387	1
hsa04210:Apoptosis	0.0117283	0.986592	0.498698	0.918299	0.993783
hsa04260:Cardiac muscle contraction	1	0.540189	0.525669	0.385702	1
hsa04270:Vascular smooth muscle contraction	0.688445	0.482271	0.929533	0.786882	0.775692
hsa04360:Axon guidance	0.449282	0.993861	0.458537	0.783585	0.61788
hsa04510:Focal adhesion	0.0624755	0.890024	0.788136	0.767639	0.841996
hsa04512:ECM-receptor interaction	0.0610201	0.289835	0.951038	1	1
hsa04514:Cell adhesion molecules (CAMs)	1	0.669054	0.0431299	1	1
hsa04540:Gap junction	0.940694	1	0.973612	0.359566	0.0421817
hsa04612:Antigen processing and presentation	0.930352	1	0.575869	0.882489	0.430823
hsa04620:Toll-like receptor signaling pathway	0.00242846	0.965295	0.709577	0.997855	0.981235
hsa04621:NOD-like receptor signaling pathway	0.056584	0.981135	0.889655	0.936638	0.932996
hsa04622:RIG-I-like receptor signaling pathway	0.000686213	0.990325	0.934645	0.966569	0.994943
hsa04623:Cytosolic DNA-sensing pathway	0.00328151	0.954172	1	0.856478	1
hsa04630:Jak-STAT signaling pathway	0.257538	0.669054	1	1	0.736697
hsa04660:T cell receptor signaling pathway	0.00619262	0.979991	0.526337	0.992112	0.915095
hsa04662:B cell receptor signaling pathway	0.0290305	1	0.870934	0.931322	0.639479
hsa04664:Fc epsilon RI signaling pathway	0.536112	0.976442	0.421381	0.921942	0.91777
hsa04720:Long-term potentiation	0.324217	0.703548	0.984931	0.482624	0.912497
hsa04810:Regulation of actin cytoskeleton	0.851435	0.788588	0.41491	0.674341	0.537232
hsa04914:Progesterone-mediated oocyte maturation	0.0500888	0.760425	0.956218	0.982177	0.713145
hsa04916:Melanogenesis	0.908223	0.958195	0.464991	0.240379	0.976695
hsa04920:Adipocytokine signaling pathway	0.0310899	0.575154	0.558134	1	1
hsa05010:Alzheimer's disease	0.768155	0.0440518	0.517549	0.523428	0.99968
hsa05012:Parkinson's disease	0.859371	0.185312	0.534886	0.477229	0.994207
hsa05016:Huntington's disease	0.814142	0.314819	0.126424	0.549104	0.99779
hsa05130:Pathogenic Escherichia coli infection	0.838708	0.980312	0.978081	0.991132	0.0022418
hsa05200:Pathways in cancer	0.0573088	0.911684	0.830723	0.911478	0.448745
hsa05210:Colorectal cancer	0.0784964	1	0.709577	0.652776	0.926762
hsa05212:Pancreatic cancer	0.00910479	1	0.961903	0.982661	0.442952
hsa05215:Prostate cancer	0.0461354	0.996833	0.769613	0.988896	0.528746
hsa05216:Thyroid cancer	1	1	0.883647	0.165855	0.918371
hsa05218:Melanoma	0.145001	1	0.939192	0.825322	0.961668
hsa05222:Small cell lung cancer	0.00164656	0.860732	0.850764	0.997222	0.996959
hsa05414:Dilated cardiomyopathy	0.68889	0.540189	0.951038	0.856478	0.970219

## Sheet: U-251 MG
Enrichment p-values are shown for all terms where p<0.05 in one or more cell lines. This spreadsheet shows p-values from DAVID that have not been corrected for multiple hypothesis testing.
U-251 MG Translation Efficiency
Biological Process
Term	Lowest Quintile TE	Q2	Q3	Q4	Highest Quintile TE
GO:0000059 protein import into nucleus, docking	0.623534	0.971423	0.631803	0.66121	0.976162
GO:0000075 cell cycle checkpoint	0.0252471	0.99122	0.403567	0.902253	0.993515
GO:0000122 negative regulation of transcription from RNA polymerase II promoter	0.284031	0.460804	0.857759	0.948969	0.800134
GO:0000226 microtubule cytoskeleton organization	0.143847	0.933944	0.244365	0.552657	0.998198
GO:0000278 mitotic cell cycle	0.763809	0.610797	0.33391	0.434977	0.836983
GO:0000279 M phase	0.0350517	0.377818	0.896672	0.520382	0.995458
GO:0000302 response to reactive oxygen species	0.639874	0.951264	0.991812	0.956109	0.0672172
GO:0000375 RNA splicing, via transesterification reactions	0.999999	0.990273	0.872263	0.0487523	0.000168265
GO:0000377 RNA splicing, via transesterification reactions with bulged adenosine as nucleophile	0.999999	0.990273	0.872263	0.0487523	0.000168265
GO:0000398 nuclear mRNA splicing, via spliceosome	0.999999	0.990273	0.872263	0.0487523	0.000168265
GO:0000726 non-recombinational repair	1	1	1	0.744791	1
GO:0000902 cell morphogenesis	0.726953	0.763281	0.390898	0.997992	0.073028
GO:0001101 response to acid	1	0.830466	0.0519567	1	1
GO:0001568 blood vessel development	0.264774	0.721411	0.910548	0.990886	0.232691
GO:0001666 response to hypoxia	0.795814	0.980973	0.979145	0.479309	0.180841
GO:0001764 neuron migration	0.658211	0.912987	0.664818	1	0.700623
GO:0001894 tissue homeostasis	1	1	0.909029	0.688302	0.408219
GO:0001932 regulation of protein amino acid phosphorylation	0.710106	0.534265	0.994721	0.995842	0.105497
GO:0001944 vasculature development	0.264774	0.721411	0.910548	0.990886	0.232691
GO:0002009 morphogenesis of an epithelium	0.0930065	0.990636	0.937314	0.991724	0.449374
GO:0002237 response to molecule of bacterial origin	0.173698	0.988293	0.569114	0.805139	0.990669
GO:0002475 antigen processing and presentation via MHC class Ib	1	1	1	0.597508	1
GO:0002683 negative regulation of immune system process	1	0.830466	1	1	0.22006
GO:0002684 positive regulation of immune system process	0.18231	0.350056	0.98569	0.870392	0.958095
GO:0002694 regulation of leukocyte activation	0.954071	0.699171	0.956321	0.875936	0.183686
GO:0002695 negative regulation of leukocyte activation	1	0.788293	1	1	0.444499
GO:0003018 vascular process in circulatory system	1	1	1	1	0.0377578
GO:0005977 glycogen metabolic process	0.9063	0.378286	1	1	0.700623
GO:0005996 monosaccharide metabolic process	0.992858	0.421642	0.934389	0.355944	0.139395
GO:0006006 glucose metabolic process	0.982074	0.516593	0.914821	0.679239	0.0876109
GO:0006007 glucose catabolic process	1	0.961945	0.958354	0.625862	0.00185488
GO:0006073 cellular glucan metabolic process	0.9063	0.378286	1	1	0.700623
GO:0006081 cellular aldehyde metabolic process	1	1	0.425637	0.453768	0.746951
GO:0006084 acetyl-CoA metabolic process	1	1	0.0775632	0.206316	0.81762
GO:0006091 generation of precursor metabolites and energy	0.999802	0.272796	0.0892778	0.321564	0.776978
GO:0006096 glycolysis	1	0.972173	0.969742	0.399816	0.02183
GO:0006098 pentose-phosphate shunt	1	1	1	1	0.0193231
GO:0006099 tricarboxylic acid cycle	1	1	0.0453711	0.513835	0.755194
GO:0006103 2-oxoglutarate metabolic process	1	1	0.140068	1	0.804407
GO:0006112 energy reserve metabolic process	0.939145	0.493821	1	0.948345	0.526766
GO:0006119 oxidative phosphorylation	0.924926	0.0784144	0.468303	0.160448	1
GO:0006144 purine base metabolic process	1	1	1	1	0.022755
GO:0006163 purine nucleotide metabolic process	0.95608	0.763598	0.914821	0.0406223	0.708008
GO:0006164 purine nucleotide biosynthetic process	0.953425	0.908188	0.805417	0.108409	0.610541
GO:0006221 pyrimidine nucleotide biosynthetic process	0.939145	0.944246	1	0.511053	0.526766
GO:0006259 DNA metabolic process	0.574672	0.838695	0.936356	0.190377	0.366035
GO:0006260 DNA replication	0.796193	0.827365	0.967961	0.0178965	0.79541
GO:0006261 DNA-dependent DNA replication	0.968014	0.972173	0.749839	0.0189391	0.978015
GO:0006268 DNA unwinding during replication	1	1	1	0.210348	0.519312
GO:0006271 DNA strand elongation during DNA replication	1	1	1	0.0284197	1
GO:0006281 DNA repair	0.499386	0.892397	0.520549	0.387701	0.812994
GO:0006289 nucleotide-excision repair	0.991312	0.951264	0.0491764	0.682989	0.960191
GO:0006323 DNA packaging	0.898187	0.966289	0.123039	0.834909	0.422455
GO:0006325 chromatin organization	0.0158195	0.687946	0.888987	0.994782	0.377848
GO:0006333 chromatin assembly or disassembly	0.489825	0.911878	0.347818	0.991977	0.280313
GO:0006334 nucleosome assembly	0.954071	0.994011	0.0629889	0.994769	0.183686
GO:0006350 transcription	0.000196181	0.344232	0.940604	0.941446	0.981158
GO:0006351 transcription, DNA-dependent	0.0419009	0.419897	0.732362	0.86406	0.993701
GO:0006355 regulation of transcription, DNA-dependent	0.0159034	0.511339	0.992174	0.649393	0.765456
GO:0006357 regulation of transcription from RNA polymerase II promoter	0.00826533	0.504995	0.971096	0.864334	0.88802
GO:0006364 rRNA processing	0.999962	0.123756	0.112099	0.0790867	0.999984
GO:0006378 mRNA polyadenylation	1	1	0.0519567	1	1
GO:0006383 transcription from RNA polymerase III promoter	0.188278	0.49308	1	1	1
GO:0006396 RNA processing	0.999879	0.835904	0.0446813	0.0496642	0.53373
GO:0006397 mRNA processing	0.999943	0.986605	0.517857	0.0550515	0.00547238
GO:0006399 tRNA metabolic process	0.896429	0.279129	0.615355	0.214174	0.988025
GO:0006401 RNA catabolic process	1	0.814703	0.265308	0.829982	0.322052
GO:0006402 mRNA catabolic process	1	0.759786	0.910637	0.922903	0.0795392
GO:0006406 mRNA export from nucleus	0.515731	0.915847	0.984194	0.560096	0.788309
GO:0006412 translation	0.989351	0.000202298	0.274838	0.725006	0.997589
GO:0006414 translational elongation *	0.999343	5.77386e-09	0.22061	0.996639	0.999991
GO:0006417 regulation of translation	0.446253	0.952079	0.46377	0.983065	0.14227
GO:0006418 tRNA aminoacylation for protein translation	0.905961	0.492451	0.993341	0.0553972	0.934696
GO:0006422 aspartyl-tRNA aminoacylation	1	1	1	1	1
GO:0006446 regulation of translational initiation	0.193759	0.996171	0.557482	0.975369	0.617148
GO:0006457 protein folding	0.999923	0.988321	0.0902761	0.187437	0.101267
GO:0006461 protein complex assembly	0.921923	0.995849	0.619161	0.0492761	0.128056
GO:0006468 protein amino acid phosphorylation	0.00202765	0.197109	0.957904	0.931827	0.989746
GO:0006508 proteolysis	0.800123	0.657411	0.725386	0.417578	0.307617
GO:0006511 ubiquitin-dependent protein catabolic process	0.992922	0.63323	0.505413	0.410782	0.217694
GO:0006536 glutamate metabolic process	1	1	1	1	0.0377578
GO:0006538 glutamate catabolic process	1	1	1	1	0.0301568
GO:0006575 cellular amino acid derivative metabolic process	0.99874	0.994403	0.439499	0.49145	0.0387011
GO:0006606 protein import into nucleus	0.865587	0.948615	0.764191	0.0801671	0.820221
GO:0006607 NLS-bearing substrate import into nucleus	1	0.864251	1	0.0208289	1
GO:0006612 protein targeting to membrane	0.950964	0.955377	0.952776	0.564994	0.58088
GO:0006626 protein targeting to mitochondrion	0.983364	0.915847	0.525371	1	0.0795392
GO:0006643 membrane lipid metabolic process	1	0.0102859	0.873605	1	0.718029
GO:0006644 phospholipid metabolic process	0.334914	0.367363	0.50363	0.991977	0.931276
GO:0006650 glycerophospholipid metabolic process	0.240178	0.951264	0.834124	0.956109	0.700467
GO:0006665 sphingolipid metabolic process	1	0.0102859	0.873605	1	0.718029
GO:0006672 ceramide metabolic process	1	0.0488184	0.664818	1	1
GO:0006694 steroid biosynthetic process	0.989496	0.961945	0.882844	0.28548	0.17721
GO:0006695 cholesterol biosynthetic process	1	0.899419	0.713577	0.741023	0.151803
GO:0006732 coenzyme metabolic process	0.976576	0.981694	0.169151	0.552805	0.240979
GO:0006733 oxidoreduction coenzyme metabolic process	0.986602	0.988293	0.350398	0.989592	0.101397
GO:0006734 NADH metabolic process	1	1	0.0155002	1	1
GO:0006749 glutathione metabolic process	1	1	0.941235	0.511053	0.276367
GO:0006769 nicotinamide metabolic process	1	1	0.266253	0.983543	0.0606892
GO:0006779 porphyrin biosynthetic process	0.821094	0.49308	0.48349	1	1
GO:0006783 heme biosynthetic process	0.724771	0.735653	0.729167	1	1
GO:0006793 phosphorus metabolic process	0.0271572	0.0625983	0.845294	0.6833	0.999495
GO:0006796 phosphate metabolic process	0.0271572	0.0625983	0.845294	0.6833	0.999495
GO:0006800 oxygen and reactive oxygen species metabolic process	0.960491	0.964289	0.962053	0.615129	0.380792
GO:0006801 superoxide metabolic process	1	1	1	1	0.606173
GO:0006812 cation transport	0.989791	0.366605	0.815705	0.402918	0.43682
GO:0006818 hydrogen transport	0.90701	0.321106	0.910637	0.340358	1
GO:0006820 anion transport	0.676311	0.493319	1	0.875936	0.339024
GO:0006839 mitochondrial transport	0.929141	0.937802	0.475405	0.986337	0.107694
GO:0006873 cellular ion homeostasis	0.990435	0.571488	0.547199	0.908793	0.101781
GO:0006886 intracellular protein transport	0.984027	0.52989	0.878226	0.0487134	0.421906
GO:0006888 ER to Golgi vesicle-mediated transport	0.981583	0.984293	0.298937	0.337754	0.720899
GO:0006890 retrograde vesicle-mediated transport, Golgi to ER	1	0.236881	0.975505	0.703159	0.483434
GO:0006913 nucleocytoplasmic transport	0.725201	0.665909	0.894286	0.0496187	0.935439
GO:0006916 anti-apoptosis	0.769359	0.438907	0.968653	0.999371	0.00383946
GO:0006928 cell motion	0.933775	0.948204	0.939905	0.718011	0.0017916
GO:0006940 regulation of smooth muscle contraction	1	1	1	1	0.0301568
GO:0006944 membrane fusion	0.968014	0.37676	0.749839	0.596531	0.917395
GO:0006952 defense response	0.590308	0.925572	0.735488	0.873327	0.194563
GO:0006954 inflammatory response	0.995467	0.972173	0.360886	0.596531	0.421171
GO:0006974 response to DNA damage stimulus	0.188213	0.670551	0.637473	0.715572	0.879078
GO:0006979 response to oxidative stress	0.995565	0.855307	0.917228	0.660214	0.00755786
GO:0006986 response to unfolded protein	0.903876	1	0.908268	0.633841	0.0290756
GO:0007005 mitochondrion organization	0.940853	0.489979	0.341877	0.993865	0.14227
GO:0007010 cytoskeleton organization	0.0723886	0.995351	0.793279	0.470549	0.434659
GO:0007015 actin filament organization	0.991312	0.843089	0.991812	0.280577	0.298501
GO:0007017 microtubule-based process	0.0366063	0.97337	0.652134	0.873752	0.6557
GO:0007049 cell cycle	0.643999	0.428665	0.620234	0.277681	0.877078
GO:0007051 spindle organization	0.0604595	0.997553	0.92136	0.165801	0.998199
GO:0007088 regulation of mitosis	0.623534	0.396665	1	0.66121	0.976162
GO:0007093 mitotic cell cycle checkpoint	0.0570951	0.985365	0.910637	0.922903	0.92895
GO:0007126 meiosis	0.240178	0.66337	0.947633	0.473363	1
GO:0007155 cell adhesion	0.0307535	0.962099	0.977488	0.902897	0.157157
GO:0007160 cell-matrix adhesion	0.979346	0.899419	0.893609	0.513835	0.532205
GO:0007166 cell surface receptor linked signal transduction	0.245068	0.165385	0.993601	0.926938	0.311991
GO:0007229 integrin-mediated signaling pathway	0.232017	0.763538	1	0.948345	0.951879
GO:0007242 intracellular signaling cascade	0.220154	0.899979	0.977855	0.557703	0.0772366
GO:0007243 protein kinase cascade	0.266906	0.656499	0.741869	0.984004	0.377587
GO:0007249 I-kappaB kinase/NF-kappaB cascade	0.143718	0.759786	0.984194	0.560096	1
GO:0007250 activation of NF-kappaB-inducing kinase activity	0.170489	1	1	1	1
GO:0007264 small GTPase mediated signal transduction	0.976142	0.996646	0.879644	0.513883	0.000284536
GO:0007267 cell-cell signaling	0.819982	0.914184	0.615355	0.927486	0.0564708
GO:0007268 synaptic transmission	0.970261	0.975307	0.26937	0.869094	0.125293
GO:0007283 spermatogenesis	0.369272	0.95125	0.88422	0.58091	0.470615
GO:0007346 regulation of mitotic cell cycle	0.119582	0.635648	0.929905	0.665594	0.953142
GO:0007409 axonogenesis	0.973359	0.789825	0.232821	0.997373	0.285442
GO:0007507 heart development	0.0319881	0.992781	0.778938	0.993865	0.508565
GO:0007517 muscle organ development	0.528163	0.980689	0.231914	0.999669	0.173129
GO:0007584 response to nutrient	0.954071	0.95951	0.956321	0.718137	0.0850998
GO:0007611 learning or memory	0.341026	1	0.569114	0.603861	0.94132
GO:0007612 learning	0.924485	1	0.712654	0.453768	0.746951
GO:0007632 visual behavior	0.778089	1	1	1	0.444499
GO:0008104 protein localization	0.892907	0.531238	0.855331	0.301207	0.197707
GO:0008202 steroid metabolic process	0.973283	0.786762	0.871014	0.283383	0.310129
GO:0008203 cholesterol metabolic process	0.973359	0.914535	0.232821	0.922939	0.46189
GO:0008219 cell death	0.160264	0.5592	0.437454	0.994021	0.456899
GO:0008285 negative regulation of cell proliferation	0.833235	0.516593	0.843297	0.423211	0.708008
GO:0008380 RNA splicing	0.999977	0.997536	0.632466	0.0262631	0.00102237
GO:0008542 visual learning	0.724771	1	1	1	0.752992
GO:0008652 cellular amino acid biosynthetic process	0.903876	1	0.777966	0.806127	0.0290756
GO:0009057 macromolecule catabolic process	0.984741	0.517654	0.22999	0.855225	0.0962266
GO:0009060 aerobic respiration	1	0.96641	0.0309897	0.557188	0.902678
GO:0009064 glutamine family amino acid metabolic process	0.968014	0.972173	0.995762	0.399816	0.0569484
GO:0009108 coenzyme biosynthetic process	0.917384	0.454702	0.43759	0.934559	0.843211
GO:0009109 coenzyme catabolic process	1	1	0.0453711	0.513835	0.755194
GO:0009112 nucleobase metabolic process	0.950964	1	0.952776	0.811126	0.0512946
GO:0009113 purine base biosynthetic process	1	1	1	1	0.0121681
GO:0009116 nucleoside metabolic process	0.928694	0.247547	0.999531	0.745524	0.173129
GO:0009123 nucleoside monophosphate metabolic process	0.979346	1	0.980322	0.054937	0.532205
GO:0009124 nucleoside monophosphate biosynthetic process	0.96817	1	1	0.086787	0.432751
GO:0009126 purine nucleoside monophosphate metabolic process	1	1	1	0.393858	0.178215
GO:0009127 purine nucleoside monophosphate biosynthetic process	1	1	1	0.393858	0.178215
GO:0009141 nucleoside triphosphate metabolic process	0.946699	0.671067	0.950302	0.0225401	0.919793
GO:0009144 purine nucleoside triphosphate metabolic process	0.920956	0.734184	0.925735	0.0267116	0.948427
GO:0009150 purine ribonucleotide metabolic process	0.941303	0.805836	0.978734	0.0341603	0.610373
GO:0009156 ribonucleoside monophosphate biosynthetic process	0.960491	1	1	0.172521	0.380792
GO:0009161 ribonucleoside monophosphate metabolic process	0.960491	1	1	0.172521	0.380792
GO:0009165 nucleotide biosynthetic process	0.940853	0.616705	0.975784	0.0728301	0.561556
GO:0009166 nucleotide catabolic process	1	0.547472	0.952776	0.0467795	1
GO:0009167 purine ribonucleoside monophosphate metabolic process	1	1	1	0.393858	0.178215
GO:0009168 purine ribonucleoside monophosphate biosynthetic process	1	1	1	0.393858	0.178215
GO:0009199 ribonucleoside triphosphate metabolic process	0.898187	0.682075	0.962589	0.0390257	0.931276
GO:0009259 ribonucleotide metabolic process	0.944108	0.827769	0.992592	0.00637166	0.661209
GO:0009260 ribonucleotide biosynthetic process	0.915324	0.853712	0.96726	0.0404919	0.666095
GO:0009303 rRNA transcription	0.404861	1	1	0.796809	1
GO:0009304 tRNA transcription	0.248985	1	1	1	1
GO:0009617 response to bacterium	0.193759	0.972173	0.360886	0.909461	0.978015
GO:0009628 response to abiotic stimulus	0.735004	0.772205	0.414435	0.928928	0.304575
GO:0009719 response to endogenous stimulus	0.982171	0.968952	0.580039	0.529681	0.0359331
GO:0009725 response to hormone stimulus	0.969751	0.894326	0.799362	0.377696	0.12711
GO:0009792 embryonic development ending in birth or egg hatching	0.373022	0.306973	0.282681	0.99385	0.889
GO:0009820 alkaloid metabolic process	1	1	0.266253	0.983543	0.0606892
GO:0009890 negative regulation of biosynthetic process	0.0901524	0.752782	0.861677	0.939676	0.401569
GO:0009894 regulation of catabolic process	0.997063	0.0285335	0.63095	0.983352	0.843211
GO:0009895 negative regulation of catabolic process	1	1	0.859221	0.871234	0.587065
GO:0009896 positive regulation of catabolic process	1	0.0548377	1	1	1
GO:0009967 positive regulation of signal transduction	0.74373	0.518153	0.631192	0.799092	0.711949
GO:0009968 negative regulation of signal transduction	0.36143	0.0129236	1	0.999669	0.445742
GO:0009991 response to extracellular stimulus	0.748276	0.99732	0.876583	0.650576	0.0649146
GO:0010033 response to organic substance	0.861467	0.99763	0.915122	0.325322	0.00137868
GO:0010469 regulation of receptor activity	0.576734	0.587961	1	1	1
GO:0010498 proteasomal protein catabolic process	0.979778	0.874974	0.673764	0.127631	0.425838
GO:0010553 negative regulation of specific transcription from RNA polymerase II promoter	0.115329	0.547472	1	0.9589	1
GO:0010558 negative regulation of macromolecule biosynthetic process	0.0561716	0.828934	0.806053	0.907675	0.582895
GO:0010563 negative regulation of phosphorus metabolic process	1	0.297102	1	1	0.0140802
GO:0010564 regulation of cell cycle process	0.892346	0.634078	0.778938	0.186539	0.975324
GO:0010605 negative regulation of macromolecule metabolic process	0.235286	0.97325	0.537331	0.715254	0.292501
GO:0010608 posttranscriptional regulation of gene expression	0.855896	0.733874	0.499567	0.985523	0.0397479
GO:0010627 regulation of protein kinase cascade	0.143847	0.383662	0.856582	0.976393	0.820079
GO:0010629 negative regulation of gene expression	0.141661	0.628663	0.851355	0.934553	0.517955
GO:0010648 negative regulation of cell communication	0.551631	0.00913385	0.998611	0.999917	0.339948
GO:0010741 negative regulation of protein kinase cascade	0.360327	0.378286	1	1	0.700623
GO:0010941 regulation of cell death	0.741177	0.0652074	0.766235	0.999988	0.0087504
GO:0010942 positive regulation of cell death	0.450642	0.114648	0.75829	0.999126	0.313864
GO:0010970 microtubule-based transport	0.115329	1	0.79121	0.811126	1
GO:0014075 response to amine stimulus	1	1	0.0296397	1	0.647458
GO:0015031 protein transport	0.951113	0.429979	0.757443	0.208672	0.376207
GO:0015674 di-, tri-valent inorganic cation transport	0.989211	0.818582	0.393142	0.94695	0.449374
GO:0015711 organic anion transport	0.604051	0.891312	1	0.897508	0.647458
GO:0015833 peptide transport	1	0.669952	1	0.679487	1
GO:0015980 energy derivation by oxidation of organic compounds	0.974083	0.537891	0.192625	0.343202	0.939165
GO:0015985 energy coupled proton transport, down electrochemical gradient	0.974358	0.236881	0.873605	0.252917	1
GO:0015986 ATP synthesis coupled proton transport	0.974358	0.236881	0.873605	0.252917	1
GO:0015992 proton transport	0.90701	0.321106	0.910637	0.340358	1
GO:0016032 viral reproduction	0.917384	0.279996	0.803534	0.479309	0.9853
GO:0016042 lipid catabolic process	0.986085	0.0265299	0.635053	0.911244	0.920921
GO:0016044 membrane organization	0.997086	0.89363	0.271353	0.524872	0.0474634
GO:0016049 cell growth	0.950964	1	0.0392151	0.811126	1
GO:0016052 carbohydrate catabolic process	0.994129	0.948615	0.979734	0.522548	0.00360301
GO:0016054 organic acid catabolic process	0.84072	0.9471	0.333397	0.870392	0.578181
GO:0016055 Wnt receptor signaling pathway	1	0.0360003	0.975505	0.979309	0.718029
GO:0016071 mRNA metabolic process	0.999995	0.943101	0.466084	0.101768	0.00348847
GO:0016072 rRNA metabolic process	0.999962	0.123756	0.112099	0.0790867	0.999984
GO:0016073 snRNA metabolic process	0.0527456	1	1	1	1
GO:0016125 sterol metabolic process	0.989496	0.961945	0.403567	0.447841	0.47193
GO:0016126 sterol biosynthetic process	1	0.95951	0.856406	0.169587	0.339024
GO:0016180 snRNA processing	0.0527456	1	1	1	1
GO:0016265 death	0.169853	0.574082	0.378066	0.994596	0.472487
GO:0016310 phosphorylation	0.0333563	0.0733733	0.791146	0.635692	0.999857
GO:0016477 cell migration	0.290062	0.608557	0.989268	0.639023	0.666095
GO:0016568 chromatin modification	0.00462521	0.306973	0.999094	0.984004	0.722511
GO:0017038 protein import	0.947199	0.957492	0.488775	0.428249	0.240979
GO:0018130 heterocycle biosynthetic process	0.961646	0.534265	0.518162	0.970096	0.577952
GO:0018198 peptidyl-cysteine modification	1	1	1	1	0.606173
GO:0019058 viral infectious cycle	0.960491	0.830613	0.822892	0.364454	0.96987
GO:0019079 viral genome replication	0.778089	1	1	0.432685	1
GO:0019220 regulation of phosphate metabolic process	0.805141	0.114789	0.999114	0.953776	0.0228989
GO:0019226 transmission of nerve impulse	0.954419	0.962625	0.121402	0.859243	0.27181
GO:0019318 hexose metabolic process	0.977092	0.328978	0.954749	0.600337	0.133995
GO:0019320 hexose catabolic process	1	0.905287	0.96463	0.658584	0.00268115
GO:0019362 pyridine nucleotide metabolic process	1	1	0.266253	0.983543	0.0606892
GO:0019637 organophosphate metabolic process	0.425289	0.460804	0.439499	0.995396	0.800134
GO:0019725 cellular homeostasis	0.95854	0.687946	0.75028	0.921339	0.0126328
GO:0019748 secondary metabolic process	0.994368	1	0.1725	0.89388	0.105497
GO:0019884 antigen processing and presentation of exogenous antigen	1	1	1	0.679487	0.68809
GO:0019941 modification-dependent protein catabolic process	0.958445	0.497159	0.795206	0.417584	0.169316
GO:0022402 cell cycle process	0.572796	0.715725	0.461209	0.369795	0.816716
GO:0022403 cell cycle phase	0.0978402	0.180141	0.816308	0.75991	0.985042
GO:0022415 viral reproductive process	0.973359	0.246364	0.777966	0.439831	0.982012
GO:0022610 biological adhesion	0.0307535	0.962099	0.977488	0.902897	0.157157
GO:0022613 ribonucleoprotein complex biogenesis	0.999995	0.445744	0.10489	0.145606	0.731015
GO:0022616 DNA strand elongation	1	1	1	0.0284197	1
GO:0022618 ribonucleoprotein complex assembly	0.997249	0.795955	0.471668	0.679807	0.25172
GO:0022900 electron transport chain	0.954419	0.463024	0.121402	0.63473	0.97344
GO:0030029 actin filament-based process	0.850131	0.994067	0.959612	0.284416	0.0163089
GO:0030030 cell projection organization	0.926128	0.800026	0.78198	0.899557	0.0357226
GO:0030036 actin cytoskeleton organization	0.822718	0.992079	0.949373	0.343202	0.0225016
GO:0030071 regulation of mitotic metaphase/anaphase transition	0.543627	0.560192	1	0.871234	1
GO:0030163 protein catabolic process	0.903415	0.438848	0.673113	0.648502	0.243674
GO:0030182 neuron differentiation	0.996821	0.545098	0.776033	0.979561	0.00515777
GO:0030198 extracellular matrix organization	0.115329	1	0.952776	0.811126	0.821335
GO:0030258 lipid modification	0.934429	0.624778	0.213617	0.831849	0.992621
GO:0030308 negative regulation of cell growth	1	0.126526	1	1	0.328349
GO:0030323 respiratory tube development	0.299194	0.539699	0.984194	0.986912	0.788309
GO:0030324 lung development	0.299194	0.539699	0.984194	0.986912	0.788309
GO:0030433 ER-associated protein catabolic process	1	0.930346	1	0.735209	0.225928
GO:0030521 androgen receptor signaling pathway	0.473695	0.944246	0.754632	0.948345	0.951879
GO:0030534 adult behavior	0.9063	0.674565	0.664818	1	0.923175
GO:0030900 forebrain development	0.275913	0.699171	0.856406	1	0.536727
GO:0030968 endoplasmic reticulum unfolded protein response	1	1	0.410851	0.796809	1
GO:0031145 anaphase-promoting complex-dependent proteasomal ubiquitin-dependent protein catabolic process	0.941303	0.998722	0.38432	0.120743	0.470615
GO:0031175 neuron projection development	0.997735	0.682075	0.50363	0.991977	0.0203449
GO:0031327 negative regulation of cellular biosynthetic process	0.0684291	0.785758	0.886348	0.92184	0.434594
GO:0031396 regulation of protein ubiquitination	0.969751	0.990956	0.567269	0.176803	0.200509
GO:0031397 negative regulation of protein ubiquitination	0.948232	0.998941	0.4118	0.13701	0.364986
GO:0031398 positive regulation of protein ubiquitination	0.973027	0.992584	0.412731	0.234638	0.260874
GO:0031399 regulation of protein modification process	0.967176	0.865511	0.773231	0.655936	0.0227211
GO:0031400 negative regulation of protein modification process	0.986174	0.944533	0.702983	0.528612	0.030823
GO:0031401 positive regulation of protein modification process	0.986174	0.895089	0.585566	0.528612	0.0955183
GO:0031497 chromatin assembly	0.870748	0.995211	0.0789885	0.995842	0.215881
GO:0031589 cell-substrate adhesion	0.802282	0.94143	0.808932	0.644875	0.662882
GO:0031644 regulation of neurological system process	0.977837	0.980973	0.979145	0.983352	0.000321979
GO:0031646 positive regulation of neurological system process	1	1	1	1	0.0638361
GO:0031667 response to nutrient levels	0.636729	0.994069	0.910852	0.83157	0.063179
GO:0032101 regulation of response to external stimulus	0.658211	0.674565	1	1	0.408219
GO:0032147 activation of protein kinase activity	0.146832	0.964289	1	0.84128	0.630903
GO:0032259 methylation	0.802282	0.818582	0.937314	0.429548	0.843409
GO:0032268 regulation of cellular protein metabolic process	0.708678	0.976977	0.504239	0.861581	0.0189107
GO:0032269 negative regulation of cellular protein metabolic process	0.877123	0.969423	0.741857	0.512421	0.0510215
GO:0032270 positive regulation of cellular protein metabolic process	0.941051	0.953787	0.436468	0.619463	0.110463
GO:0032318 regulation of Ras GTPase activity	0.173698	0.0834871	0.925087	1	1
GO:0032392 DNA geometric change	1	1	1	0.270601	0.587065
GO:0032508 DNA duplex unwinding	1	1	1	0.270601	0.587065
GO:0032582 negative regulation of gene-specific transcription	0.146832	0.597632	1	0.967301	0.96987
GO:0032774 RNA biosynthetic process	0.0263942	0.442949	0.750307	0.875778	0.994564
GO:0032870 cellular response to hormone stimulus	1	0.732152	0.994721	0.359648	0.105497
GO:0032944 regulation of mononuclear cell proliferation	1	0.199995	1	1	1
GO:0032989 cellular component morphogenesis	0.640351	0.685558	0.330654	0.999735	0.0688781
GO:0033014 tetrapyrrole biosynthetic process	0.821094	0.49308	0.48349	1	1
GO:0033043 regulation of organelle organization	0.7748	0.705639	0.929737	0.276059	0.539225
GO:0033365 protein localization in organelle	0.850131	0.874974	0.673764	0.505779	0.316998
GO:0033554 cellular response to stress	0.267317	0.713228	0.440209	0.869958	0.675927
GO:0033674 positive regulation of kinase activity	0.592065	0.623944	0.996941	0.650576	0.356985
GO:0034097 response to cytokine stimulus	0.84531	0.857271	0.187774	1	0.87549
GO:0034220 ion transmembrane transport	0.974358	0.236881	0.873605	0.252917	1
GO:0034329 cell junction assembly	0.417923	1	1	0.453768	0.746951
GO:0034404 nucleobase, nucleoside and nucleotide biosynthetic process	0.958112	0.684642	0.983725	0.0342428	0.514033
GO:0034470 ncRNA processing	0.964924	0.126372	0.0232834	0.22067	1
GO:0034504 protein localization in nucleus	0.775017	0.955308	0.785542	0.0936323	0.838701
GO:0034599 cellular response to oxidative stress	0.974358	0.880043	1	0.979309	0.0134897
GO:0034613 cellular protein localization	0.971166	0.617696	0.832411	0.0580832	0.444895
GO:0034614 cellular response to reactive oxygen species	0.9063	1	1	1	0.0578673
GO:0034620 cellular response to unfolded protein	1	1	0.410851	0.796809	1
GO:0034621 cellular macromolecular complex subunit organization	0.995118	0.940118	0.173056	0.391538	0.0844816
GO:0034622 cellular macromolecular complex assembly	0.990606	0.958129	0.310901	0.575333	0.0182582
GO:0034654 nucleobase, nucleoside, nucleotide and nucleic acid biosynthetic process	0.958112	0.684642	0.983725	0.0342428	0.514033
GO:0034660 ncRNA metabolic process	0.973423	0.0912373	0.166521	0.0495449	0.999992
GO:0034728 nucleosome organization	0.977837	0.927014	0.0642336	0.983352	0.322052
GO:0034976 response to endoplasmic reticulum stress	1	1	0.425637	0.735209	0.746951
GO:0035150 regulation of tube size	1	1	1	1	0.0377578
GO:0035295 tube development	0.148764	0.457302	0.999091	0.971941	0.508565
GO:0040007 growth	0.716193	0.740539	0.0524327	0.887301	0.999111
GO:0040008 regulation of growth	0.345093	0.518153	0.988271	0.976393	0.134036
GO:0042089 cytokine biosynthetic process	0.576734	1	1	1	1
GO:0042107 cytokine metabolic process	0.576734	1	1	1	1
GO:0042127 regulation of cell proliferation	0.648295	0.624626	0.749367	0.675917	0.386307
GO:0042129 regulation of T cell proliferation	1	0.199995	1	1	1
GO:0042176 regulation of protein catabolic process	1	0.0491339	0.713577	0.983543	0.914146
GO:0042254 ribosome biogenesis	0.999998	0.318469	0.0717339	0.0969641	0.981519
GO:0042273 ribosomal large subunit biogenesis	1	0.0316866	0.886828	0.897508	1
GO:0042325 regulation of phosphorylation	0.707007	0.225891	0.997787	0.914792	0.0537668
GO:0042391 regulation of membrane potential	0.984712	0.711488	0.51245	0.732306	0.578181
GO:0042439 ethanolamine and derivative metabolic process	1	1	1	1	0.68809
GO:0042493 response to drug	0.976836	0.981318	0.789896	0.309356	0.0779207
GO:0042542 response to hydrogen peroxide	0.705762	0.981706	1	0.907329	0.0606892
GO:0042592 homeostatic process	0.885781	0.603506	0.793971	0.934183	0.0167939
GO:0042692 muscle cell differentiation	0.997063	0.980973	0.0089044	0.934559	0.688721
GO:0042743 hydrogen peroxide metabolic process	1	1	1	0.871234	0.0958215
GO:0042744 hydrogen peroxide catabolic process	1	1	1	1	0.108349
GO:0042773 ATP synthesis coupled electron transport	0.819412	0.314671	0.475405	0.517916	1
GO:0042775 mitochondrial ATP synthesis coupled electron transport	0.819412	0.314671	0.475405	0.517916	1
GO:0042791 5S class rRNA transcription	0.248985	1	1	1	1
GO:0042797 tRNA transcription from RNA polymerase III promoter	0.248985	1	1	1	1
GO:0042981 regulation of apoptosis	0.705846	0.136567	0.732486	0.999981	0.00625472
GO:0043009 chordate embryonic development	0.350283	0.394164	0.262097	0.992866	0.877617
GO:0043038 amino acid activation	0.905961	0.492451	0.993341	0.0553972	0.934696
GO:0043039 tRNA aminoacylation	0.905961	0.492451	0.993341	0.0553972	0.934696
GO:0043062 extracellular structure organization	0.425303	1	0.435639	0.682989	0.865979
GO:0043065 positive regulation of apoptosis	0.431159	0.155007	0.74311	0.998987	0.295484
GO:0043066 negative regulation of apoptosis	0.81389	0.487561	0.75028	0.999764	0.00346453
GO:0043067 regulation of programmed cell death	0.717908	0.108256	0.74404	0.999984	0.00700884
GO:0043068 positive regulation of programmed cell death	0.431159	0.155007	0.74311	0.998987	0.295484
GO:0043069 negative regulation of programmed cell death	0.826488	0.407035	0.765552	0.9998	0.00413678
GO:0043086 negative regulation of catalytic activity	0.895214	0.953264	0.6713	0.426105	0.130821
GO:0043087 regulation of GTPase activity	0.15694	0.175972	0.932724	0.986337	0.988001
GO:0043161 proteasomal ubiquitin-dependent protein catabolic process	0.979778	0.874974	0.673764	0.127631	0.425838
GO:0043200 response to amino acid stimulus	1	1	0.0306299	1	1
GO:0043405 regulation of MAP kinase activity	0.676311	0.699171	0.993425	0.963745	0.183686
GO:0043406 positive regulation of MAP kinase activity	0.960491	0.830613	1	0.84128	0.184129
GO:0043408 regulation of MAPKKK cascade	0.0187717	0.985365	0.910637	0.986912	0.92895
GO:0043409 negative regulation of MAPKKK cascade	0.136457	1	1	1	0.804407
GO:0043414 biopolymer methylation	0.773508	0.92973	0.925087	0.385038	0.81762
GO:0043603 cellular amide metabolic process	0.934429	1	0.393142	0.94695	0.12617
GO:0043623 cellular protein complex assembly	0.947199	0.914184	0.831028	0.312454	0.158401
GO:0043631 RNA polyadenylation	1	1	0.0519567	1	1
GO:0043632 modification-dependent macromolecule catabolic process	0.958445	0.497159	0.795206	0.417584	0.169316
GO:0043648 dicarboxylic acid metabolic process	1	1	0.00929059	0.88885	0.718029
GO:0043933 macromolecular complex subunit organization	0.974588	0.994231	0.259282	0.103612	0.0823847
GO:0044042 glucan metabolic process	0.9063	0.378286	1	1	0.700623
GO:0044057 regulation of system process	0.946699	0.955308	0.950302	0.996837	5.16837e-05
GO:0044092 negative regulation of molecular function	0.870623	0.841053	0.881818	0.53547	0.0684644
GO:0044093 positive regulation of molecular function	0.948302	0.518095	0.788689	0.796799	0.0449432
GO:0044242 cellular lipid catabolic process	1	0.0257599	0.477442	0.963745	0.885635
GO:0044257 cellular protein catabolic process	0.907073	0.438612	0.740236	0.579468	0.239192
GO:0044265 cellular macromolecule catabolic process	0.992335	0.453354	0.279938	0.717215	0.149652
GO:0044270 nitrogen compound catabolic process	1	0.408032	0.989804	0.0156993	0.951626
GO:0044271 nitrogen compound biosynthetic process	0.956986	0.791348	0.892698	0.221999	0.133108
GO:0044275 cellular carbohydrate catabolic process	0.999732	0.960708	0.956566	0.521126	0.00219794
GO:0045017 glycerolipid biosynthetic process	0.146832	0.964289	0.962053	1	0.630903
GO:0045184 establishment of protein localization	0.956429	0.452954	0.774763	0.185869	0.345369
GO:0045333 cellular respiration	0.969177	0.793447	0.0562189	0.213138	0.994319
GO:0045449 regulation of transcription	0.00217743	0.532308	0.996874	0.726105	0.701575
GO:0045454 cell redox homeostasis	0.972834	0.928791	0.974606	0.71846	0.014323
GO:0045580 regulation of T cell differentiation	1	1	1	0.796809	0.0377578
GO:0045619 regulation of lymphocyte differentiation	1	1	1	0.838239	0.0121681
GO:0045732 positive regulation of protein catabolic process	1	0.0324223	1	1	1
GO:0045860 positive regulation of protein kinase activity	0.460781	0.814666	0.993341	0.83157	0.232454
GO:0045926 negative regulation of growth	0.889577	0.129054	0.980322	1	0.532205
GO:0045934 negative regulation of nucleobase, nucleoside, nucleotide and nucleic acid metabolic process	0.0973802	0.862938	0.687805	0.887274	0.618165
GO:0045936 negative regulation of phosphate metabolic process	1	0.297102	1	1	0.0140802
GO:0046034 ATP metabolic process	0.918029	0.695265	0.974606	0.0301235	0.944041
GO:0046112 nucleobase biosynthetic process	0.9063	1	1	0.688302	0.0578673
GO:0046164 alcohol catabolic process	1	0.946904	0.981874	0.301192	0.00339572
GO:0046328 regulation of JNK cascade	0.00525119	1	1	1	1
GO:0046329 negative regulation of JNK cascade	0.170489	1	1	1	1
GO:0046356 acetyl-CoA catabolic process	1	1	0.0453711	0.513835	0.755194
GO:0046365 monosaccharide catabolic process	1	0.928791	0.974606	0.554188	0.00171459
GO:0046395 carboxylic acid catabolic process	0.84072	0.9471	0.333397	0.870392	0.578181
GO:0046474 glycerophospholipid biosynthetic process	0.115329	0.955377	1	1	0.58088
GO:0046496 nicotinamide nucleotide metabolic process	1	1	0.266253	0.983543	0.0606892
GO:0046519 sphingoid metabolic process	1	0.0488184	0.664818	1	1
GO:0046578 regulation of Ras protein signal transduction	0.183809	0.336485	0.956566	0.679807	0.991797
GO:0046700 heterocycle catabolic process	1	0.49368	0.980322	0.054937	0.914146
GO:0046777 protein amino acid autophosphorylation	0.639874	0.451114	1	0.682989	0.700467
GO:0046903 secretion	0.370694	0.882282	0.870293	0.445078	0.734496
GO:0048145 regulation of fibroblast proliferation	0.244053	1	0.859221	1	1
GO:0048167 regulation of synaptic plasticity	0.84531	0.971423	1	0.973988	0.031938
GO:0048193 Golgi vesicle transport	0.995449	0.854077	0.645395	0.122887	0.304575
GO:0048194 Golgi vesicle budding	1	1	1	0.332347	0.134452
GO:0048200 Golgi transport vesicle coating	1	1	1	0.332347	0.134452
GO:0048205 COPI coating of Golgi vesicle	1	1	1	0.332347	0.134452
GO:0048232 male gamete generation	0.369272	0.95125	0.88422	0.58091	0.470615
GO:0048286 lung alveolus development	0.576734	0.587961	1	1	1
GO:0048585 negative regulation of response to stimulus	0.375015	0.396665	0.969511	1	0.87549
GO:0048598 embryonic morphogenesis	0.494816	0.928791	0.974606	0.851072	0.149885
GO:0048666 neuron development	0.983911	0.696904	0.677649	0.989204	0.0149606
GO:0048812 neuron projection morphogenesis	0.989496	0.891135	0.403567	0.992495	0.0411268
GO:0048858 cell projection morphogenesis	0.835373	0.93845	0.541141	0.996666	0.0436171
GO:0048870 cell motility	0.342447	0.661692	0.992248	0.552745	0.582421
GO:0048871 multicellular organismal homeostasis	1	1	0.712654	0.735209	0.468982
GO:0048878 chemical homeostasis	0.996354	0.537891	0.390898	0.928027	0.073028
GO:0050670 regulation of lymphocyte proliferation	1	0.199995	1	1	1
GO:0050778 positive regulation of immune response	0.258279	0.49368	0.893609	0.907329	1
GO:0050804 regulation of synaptic transmission	0.968014	0.972173	0.969742	0.996695	0.00051064
GO:0050806 positive regulation of synaptic transmission	1	1	1	1	0.192638
GO:0050863 regulation of T cell activation	0.889577	0.725035	1	0.741023	0.312735
GO:0050865 regulation of cell activation	0.954071	0.699171	0.956321	0.875936	0.183686
GO:0050866 negative regulation of cell activation	1	0.788293	1	1	0.444499
GO:0050877 neurological system process	0.431159	0.981888	0.0570191	0.53547	0.931773
GO:0050880 regulation of blood vessel size	1	1	1	1	0.0377578
GO:0050905 neuromuscular process	0.604051	0.891312	0.308414	1	1
GO:0051050 positive regulation of transport	0.898187	0.134344	0.997936	0.553441	0.579907
GO:0051056 regulation of small GTPase mediated signal transduction	0.395869	0.0572211	0.987395	0.611339	0.992389
GO:0051129 negative regulation of cellular component organization	0.581359	0.999022	0.439499	0.219961	0.800134
GO:0051169 nuclear transport	0.725201	0.665909	0.894286	0.0496187	0.935439
GO:0051170 nuclear import	0.892889	0.908188	0.805417	0.0572594	0.855637
GO:0051172 negative regulation of nitrogen compound metabolic process	0.126474	0.834845	0.736327	0.863072	0.580996
GO:0051174 regulation of phosphorus metabolic process	0.805141	0.114789	0.999114	0.953776	0.0228989
GO:0051186 cofactor metabolic process	0.977851	0.87746	0.251905	0.642729	0.252785
GO:0051187 cofactor catabolic process	1	1	0.0975996	0.242605	0.662882
GO:0051188 cofactor biosynthetic process	0.869949	0.0994504	0.288302	0.98845	0.965222
GO:0051225 spindle assembly	0.0246113	1	1	1	1
GO:0051241 negative regulation of multicellular organismal process	0.559408	0.790896	0.987304	1	0.0389453
GO:0051247 positive regulation of protein metabolic process	0.95666	0.82462	0.502021	0.680524	0.148438
GO:0051248 negative regulation of protein metabolic process	0.895794	0.975454	0.683033	0.450898	0.0644496
GO:0051249 regulation of lymphocyte activation	0.90701	0.759786	1	0.774947	0.185155
GO:0051250 negative regulation of lymphocyte activation	1	0.735653	1	1	0.752992
GO:0051252 regulation of RNA metabolic process	0.0345268	0.620848	0.966983	0.74681	0.616513
GO:0051254 positive regulation of RNA metabolic process	0.232207	0.718035	0.964003	0.41336	0.778589
GO:0051258 protein polymerization	1	1	1	0.735209	0.00479179
GO:0051259 protein oligomerization	0.993953	0.923837	0.491253	0.303755	0.228859
GO:0051260 protein homooligomerization	0.999484	0.72317	0.843003	0.587653	0.091774
GO:0051262 protein tetramerization	0.974358	0.880043	0.873605	0.703159	0.483434
GO:0051276 chromosome organization	0.0207922	0.337029	0.927692	0.9288	0.823284
GO:0051289 protein homotetramerization	1	0.964289	0.822892	0.615129	0.380792
GO:0051291 protein heterooligomerization	1	1	0.0374904	0.644875	0.449374
GO:0051302 regulation of cell division	1	0.587961	1	1	1
GO:0051327 M phase of meiotic cell cycle	0.240178	0.66337	0.947633	0.473363	1
GO:0051336 regulation of hydrolase activity	0.520089	0.145651	0.921868	0.998907	0.193439
GO:0051340 regulation of ligase activity	0.944108	0.999663	0.314178	0.166046	0.284625
GO:0051347 positive regulation of transferase activity	0.651312	0.367363	0.997936	0.707449	0.422455
GO:0051351 positive regulation of ligase activity	0.96483	0.999401	0.244365	0.294129	0.215747
GO:0051352 negative regulation of ligase activity	0.924926	0.999714	0.330009	0.0917723	0.55362
GO:0051436 negative regulation of ubiquitin-protein ligase activity during mitotic cell cycle	0.924926	0.999714	0.330009	0.0917723	0.55362
GO:0051437 positive regulation of ubiquitin-protein ligase activity during mitotic cell cycle	0.941303	0.998722	0.260182	0.309356	0.337333
GO:0051438 regulation of ubiquitin-protein ligase activity	0.929328	0.999505	0.386495	0.132275	0.348891
GO:0051439 regulation of ubiquitin-protein ligase activity during mitotic cell cycle	0.911245	0.999275	0.33463	0.172964	0.421043
GO:0051443 positive regulation of ubiquitin-protein ligase activity	0.954419	0.999124	0.309247	0.245954	0.27181
GO:0051444 negative regulation of ubiquitin-protein ligase activity	0.924926	0.999714	0.330009	0.0917723	0.55362
GO:0051603 proteolysis involved in cellular protein catabolic process	0.907073	0.438612	0.740236	0.579468	0.239192
GO:0051674 localization of cell	0.342447	0.661692	0.992248	0.552745	0.582421
GO:0051726 regulation of cell cycle	0.190012	0.313014	0.676618	0.744291	0.983221
GO:0051783 regulation of nuclear division	0.623534	0.396665	1	0.66121	0.976162
GO:0051789 response to protein stimulus	0.793637	1	0.910852	0.519593	0.0277253
GO:0051969 regulation of transmission of nerve impulse	0.977837	0.980973	0.979145	0.983352	0.000321979
GO:0051971 positive regulation of transmission of nerve impulse	1	1	1	1	0.0638361
GO:0055082 cellular chemical homeostasis	0.990435	0.571488	0.547199	0.908793	0.101781
GO:0055085 transmembrane transport	0.508815	0.284747	0.985829	0.328615	0.741955
GO:0055114 oxidation reduction	0.983752	0.983626	0.00935536	0.52243	0.310132
GO:0060429 epithelium development	0.221732	0.999593	0.706992	0.945948	0.173129
GO:0060548 negative regulation of cell death	0.838449	0.33165	0.78019	0.99983	0.0049164
GO:0060627 regulation of vesicle-mediated transport	1	0.835253	0.341491	0.71846	0.149885
GO:0065003 macromolecular complex assembly	0.975376	0.99681	0.350129	0.112902	0.0333128
GO:0065004 protein-DNA complex assembly	0.870748	0.995211	0.0789885	0.995842	0.215881
GO:0070271 protein complex biogenesis	0.921923	0.995849	0.619161	0.0492761	0.128056
GO:0070301 cellular response to hydrogen peroxide	0.778089	1	1	1	0.161293
GO:0070302 regulation of stress-activated protein kinase signaling pathway	0.00968624	1	1	1	1
GO:0070303 negative regulation of stress-activated protein kinase signaling pathway	0.170489	1	1	1	1
GO:0070482 response to oxygen levels	0.819412	0.984293	0.982716	0.337754	0.210099
GO:0070585 protein localization in mitochondrion	0.983364	0.915847	0.525371	1	0.0795392
GO:0070663 regulation of leukocyte proliferation	1	0.199995	1	1	1
GO:0070727 cellular macromolecule localization	0.957973	0.631833	0.841304	0.0628987	0.460294
GO:0080135 regulation of cellular response to stress	0.046383	0.843089	0.947633	0.855354	0.994165
Metabolic Function
Term	Lowest Quintile TE	Q2	Q3	Q4	Highest Quintile TE
GO:0000166 nucleotide binding	0.714933	0.945645	0.660776	0.381385	0.0681129
GO:0000287 magnesium ion binding	0.871449	0.0439008	0.87931	0.557338	0.831694
GO:0001882 nucleoside binding	0.0875667	0.653494	0.705257	0.464864	0.901947
GO:0001883 purine nucleoside binding	0.0878928	0.655872	0.662191	0.462716	0.920976
GO:0001948 glycoprotein binding	0.764142	0.775669	1	1	1
GO:0003677 DNA binding	0.00897706	0.56996	0.528488	0.928011	0.935275
GO:0003702 RNA polymerase II transcription factor activity	0.0159108	0.723204	0.86082	0.986001	0.913872
GO:0003709 RNA polymerase III transcription factor activity	0.234717	1	1	1	1
GO:0003712 transcription cofactor activity	0.0100239	0.652531	0.972163	0.711361	0.930369
GO:0003723 RNA binding	0.999081	0.13147	0.183995	0.11572	0.901206
GO:0003735 structural constituent of ribosome *	0.959341	4.34223e-08	0.186661	0.999302	0.999989
GO:0003755 peptidyl-prolyl cis-trans isomerase activity	1	0.943583	0.948629	0.159846	0.173975
GO:0003774 motor activity	0.712718	0.982819	0.444378	0.527148	0.70955
GO:0003779 actin binding	0.744066	0.999995	0.634383	0.448296	0.00634966
GO:0003899 DNA-directed RNA polymerase activity	0.79941	0.814481	0.824943	0.638521	0.973529
GO:0003924 GTPase activity *	0.978451	0.984639	0.994884	0.874187	3.38093e-07
GO:0004029 aldehyde dehydrogenase (NAD) activity	1	1	0.255056	0.692249	1
GO:0004175 endopeptidase activity	0.762977	0.996555	0.470482	0.0285652	0.897249
GO:0004180 carboxypeptidase activity	0.385197	1	0.783812	1	1
GO:0004185 serine-type carboxypeptidase activity	0.159923	1	1	1	1
GO:0004221 ubiquitin thiolesterase activity	0.975846	0.253612	1	0.541124	0.776275
GO:0004222 metalloendopeptidase activity	0.76604	1	0.288817	0.335749	1
GO:0004252 serine-type endopeptidase activity	0.684737	1	0.715114	0.941143	0.764559
GO:0004298 threonine-type endopeptidase activity	1	1	0.538342	0.0535702	0.836443
GO:0004364 glutathione transferase activity	1	1	0.664969	1	0.701182
GO:0004467 long-chain-fatty-acid-CoA ligase activity	1	1	1	1	1
GO:0004518 nuclease activity	0.924539	0.602107	0.0301926	0.914106	0.969428
GO:0004519 endonuclease activity	1	0.595204	0.21652	0.671551	0.958234
GO:0004540 ribonuclease activity	0.98705	0.798386	0.099332	0.671551	0.993849
GO:0004549 tRNA-specific ribonuclease activity	1	1	0.175008	1	1
GO:0004601 peroxidase activity	1	1	0.92781	0.941143	0.0928345
GO:0004620 phospholipase activity	1	0.0427256	1	1	0.930116
GO:0004659 prenyltransferase activity	0.04426	1	0.826363	1	1
GO:0004661 protein geranylgeranyltransferase activity	0.0477319	1	1	1	1
GO:0004663 Rab geranylgeranyltransferase activity	0.0221371	1	1	1	1
GO:0004672 protein kinase activity *	3.02399e-05	0.174382	0.92453	0.980329	0.999675
GO:0004674 protein serine/threonine kinase activity *	1.79667e-05	0.109214	0.91807	0.994599	0.999935
GO:0004697 protein kinase C activity	1	0.0241507	1	1	1
GO:0004721 phosphoprotein phosphatase activity	0.408041	0.0542917	0.980393	0.988229	0.733488
GO:0004812 aminoacyl-tRNA ligase activity	0.888486	0.453339	0.99355	0.0671584	0.945404
GO:0004815 aspartate-tRNA ligase activity	1	1	1	1	1
GO:0004842 ubiquitin-protein ligase activity	0.550432	0.196193	0.753612	0.995154	0.59892
GO:0004857 enzyme inhibitor activity	0.998259	0.928001	0.600535	0.902227	0.00981391
GO:0004859 phospholipase inhibitor activity	1	1	1	0.610373	0.619445
GO:0004860 protein kinase inhibitor activity	1	1	0.860552	0.880339	0.300458
GO:0004866 endopeptidase inhibitor activity	0.954985	0.959576	0.824943	1	0.0809697
GO:0005070 SH3/SH2 adaptor activity	1	1	1	0.65359	0.14728
GO:0005083 small GTPase regulator activity	0.0887954	0.554829	0.909787	0.543425	0.993112
GO:0005085 guanyl-nucleotide exchange factor activity	0.31069	0.919943	0.783325	0.631074	0.992153
GO:0005095 GTPase inhibitor activity	1	1	0.582987	1	1
GO:0005096 GTPase activator activity	0.0881871	0.105906	0.980393	0.828971	0.997658
GO:0005125 cytokine activity	1	1	1	0.80806	0.462809
GO:0005178 integrin binding	0.0444684	0.959576	1	0.638521	0.973529
GO:0005198 structural molecule activity	0.91078	0.00394045	0.540727	0.959536	0.821759
GO:0005200 structural constituent of cytoskeleton	0.431795	1	0.9572	0.890215	0.0991085
GO:0005201 extracellular matrix structural constituent	0.159923	1	1	1	1
GO:0005244 voltage-gated ion channel activity	1	1	1	0.756945	0.117189
GO:0005506 iron ion binding	0.940222	0.755114	0.00380806	0.916203	0.929715
GO:0005524 ATP binding	0.0820999	0.442896	0.691737	0.562752	0.954612
GO:0005525 GTP binding *	0.95064	0.966092	0.848665	0.951477	2.29343e-05
GO:0005529 sugar binding	0.888486	0.903094	0.99355	0.0671584	0.582078
GO:0005543 phospholipid binding	0.0939985	0.987732	0.668626	0.935358	0.620066
GO:0008047 enzyme activator activity	0.236024	0.120603	0.956473	0.535912	0.992154
GO:0008081 phosphoric diester hydrolase activity	1	0.0275594	1	1	1
GO:0008092 cytoskeletal protein binding	0.717494	0.995693	0.747542	0.503892	0.0195295
GO:0008134 transcription factor binding	0.0195922	0.440689	0.912108	0.853158	0.920641
GO:0008135 translation factor activity, nucleic acid binding	0.744474	0.86907	0.324377	0.928044	0.344173
GO:0008144 drug binding	1	1	0.751753	0.191607	0.386552
GO:0008233 peptidase activity	0.552159	0.855905	0.743732	0.0819665	0.915677
GO:0008234 cysteine-type peptidase activity	0.597293	0.291426	0.99355	0.720764	0.742
GO:0008237 metallopeptidase activity	0.738515	0.961027	0.282188	0.352243	0.979911
GO:0008238 exopeptidase activity	0.391484	0.824293	0.836527	0.871011	0.881373
GO:0008270 zinc ion binding	0.0012048	0.634727	0.585558	0.981832	0.931391
GO:0008289 lipid binding	0.116229	0.930184	0.836976	0.766139	0.507175
GO:0008308 voltage-gated anion channel activity	1	1	1	1	0.0694328
GO:0008318 protein prenyltransferase activity	0.0477319	1	1	1	1
GO:0009055 electron carrier activity	0.744474	0.99597	0.0841907	0.212483	0.939147
GO:0015077 monovalent inorganic cation transmembrane transporter activity	0.937782	0.104505	0.372792	0.786254	0.999316
GO:0015078 hydrogen ion transmembrane transporter activity	0.927782	0.087276	0.337594	0.759377	1
GO:0015645 fatty-acid ligase activity	1	1	1	1	1
GO:0015923 mannosidase activity	0.159923	1	1	1	1
GO:0016018 cyclosporin A binding	1	1	1	0.692249	0.292498
GO:0016208 AMP binding	1	1	0.826363	1	0.538581
GO:0016209 antioxidant activity	0.975846	1	0.980703	0.761981	0.0240166
GO:0016247 channel regulator activity	0.581662	0.60012	1	1	0.366106
GO:0016298 lipase activity	1	0.00906976	1	1	0.836443
GO:0016407 acetyltransferase activity	0.924213	0.988863	0.811507	0.0546164	0.958234
GO:0016423 tRNA (guanine) methyltransferase activity	1	0.656007	1	1	1
GO:0016563 transcription activator activity	0.254859	0.403409	0.96999	0.673722	0.711139
GO:0016620 oxidoreductase activity, acting on the aldehyde or oxo group of donors, NAD or NADP as acceptor	1	1	0.152586	0.415232	1
GO:0016651 oxidoreductase activity, acting on NADH or NADPH	0.548824	0.86606	0.950955	0.13404	0.924014
GO:0016655 oxidoreductase activity, acting on NADH or NADPH, quinone or similar compound as acceptor	0.741706	0.577898	0.781129	0.47265	0.985121
GO:0016667 oxidoreductase activity, acting on sulfur group of donors	0.980376	1	0.912047	0.367102	0.0916976
GO:0016684 oxidoreductase activity, acting on peroxide as acceptor	1	1	0.92781	0.941143	0.0928345
GO:0016701 oxidoreductase activity, acting on single donors with incorporation of molecular oxygen	1	1	0.00341193	1	0.945167
GO:0016702 oxidoreductase activity, acting on single donors with incorporation of molecular oxygen, incorporation of two atoms of oxygen	1	1	0.00341193	1	0.945167
GO:0016706 oxidoreductase activity, acting on paired donors, with incorporation or reduction of molecular oxygen, 2-oxoglutarate as one donor, and incorporation of one atom each of oxygen into both donors	1	1	0.0104543	1	0.930116
GO:0016779 nucleotidyltransferase activity	0.822054	0.723204	0.444939	0.681832	0.82834
GO:0016791 phosphatase activity	0.317367	0.0319364	0.993492	0.976788	0.661749
GO:0016799 hydrolase activity, hydrolyzing N-glycosyl compounds	1	0.0518171	1	1	1
GO:0016836 hydro-lyase activity	0.975846	0.464612	0.716593	0.761981	0.923971
GO:0016859 cis-trans isomerase activity	1	0.943583	0.948629	0.159846	0.173975
GO:0016860 intramolecular oxidoreductase activity	1	0.943583	0.992008	0.0706637	0.327067
GO:0016863 intramolecular oxidoreductase activity, transposing C=C bonds	1	1	1	0.0200333	1
GO:0016875 ligase activity, forming carbon-oxygen bonds	0.888486	0.453339	0.99355	0.0671584	0.945404
GO:0016876 ligase activity, forming aminoacyl-tRNA and related compounds	0.888486	0.453339	0.99355	0.0671584	0.945404
GO:0016879 ligase activity, forming carbon-nitrogen bonds	0.587727	0.406563	0.773214	0.976012	0.281907
GO:0016881 acid-amino acid ligase activity	0.565071	0.254173	0.849466	0.990739	0.309011
GO:0016887 ATPase activity	0.698279	0.596762	0.23706	0.711462	0.819266
GO:0017016 Ras GTPase binding	0.166736	0.971795	0.346064	0.870972	0.953604
GO:0017048 Rho GTPase binding	0.232746	0.701183	0.716593	0.985801	0.987234
GO:0017069 snRNA binding	1	1	1	1	0.0329912
GO:0017076 purine nucleotide binding	0.149958	0.786891	0.737743	0.818476	0.285622
GO:0019001 guanyl nucleotide binding *	0.954434	0.968915	0.857998	0.955503	1.27192e-05
GO:0019207 kinase regulator activity	0.961764	0.967003	0.75316	0.431617	0.454536
GO:0019208 phosphatase regulator activity	0.749268	0.76936	0.926349	0.41335	0.948904
GO:0019210 kinase inhibitor activity	1	1	0.860552	0.880339	0.300458
GO:0019787 small conjugating protein ligase activity	0.450332	0.361438	0.661544	0.99867	0.396427
GO:0019798 procollagen-proline dioxygenase activity	1	1	0.255056	1	1
GO:0019838 growth factor binding	0.764142	1	1	0.80806	1
GO:0019842 vitamin binding	0.856508	0.954295	0.0280234	0.993979	0.509269
GO:0019888 protein phosphatase regulator activity	0.749268	0.76936	0.926349	0.41335	0.948904
GO:0019899 enzyme binding	0.884905	0.486158	0.465922	0.976209	0.0611319
GO:0019904 protein domain specific binding	0.626838	0.679103	0.957468	0.958706	0.0189559
GO:0019992 diacylglycerol binding	0.101503	0.112749	1	1	1
GO:0020037 heme binding	0.79941	0.814481	0.962661	0.971077	0.406383
GO:0022832 voltage-gated channel activity	1	1	1	0.756945	0.117189
GO:0022836 gated channel activity	1	1	1	0.848441	0.0702013
GO:0022890 inorganic cation transmembrane transporter activity	0.942681	0.0958934	0.322458	0.925421	0.976299
GO:0030246 carbohydrate binding	0.895576	0.706671	0.997501	0.0973842	0.427359
GO:0030291 protein serine/threonine kinase inhibitor activity	1	1	1	1	0.0694328
GO:0030414 peptidase inhibitor activity	0.954985	0.959576	0.824943	1	0.0809697
GO:0030528 transcription regulator activity	0.00406025	0.574238	0.925733	0.75679	0.942881
GO:0030554 adenyl nucleotide binding	0.0654766	0.60138	0.654657	0.547497	0.934026
GO:0030674 protein binding, bridging	1	0.76936	0.987579	0.41335	0.116177
GO:0030695 GTPase regulator activity	0.0895604	0.2607	0.738492	0.630064	0.99959
GO:0031202 RNA splicing factor activity, transesterification mechanism	1	1	0.962661	0.388789	0.202899
GO:0031267 small GTPase binding	0.100098	0.976059	0.378742	0.887071	0.960658
GO:0031418 L-ascorbic acid binding	1	1	0.00947155	1	1
GO:0031420 alkali metal ion binding	0.944613	0.949903	1	0.0535702	0.836443
GO:0031543 peptidyl-proline dioxygenase activity	1	1	0.255056	1	1
GO:0032182 small conjugating protein binding	0.970273	0.661755	0.435674	0.900101	0.90756
GO:0032403 protein complex binding	0.0713797	0.985577	0.963468	0.780055	0.396815
GO:0032553 ribonucleotide binding	0.200608	0.700301	0.759836	0.825981	0.285021
GO:0032555 purine ribonucleotide binding	0.200608	0.700301	0.759836	0.825981	0.285021
GO:0032559 adenyl ribonucleotide binding	0.101801	0.4921	0.690181	0.564929	0.925035
GO:0032561 guanyl ribonucleotide binding *	0.954434	0.968915	0.857998	0.955503	1.27192e-05
GO:0033293 monocarboxylic acid binding	1	0.937921	0.756977	0.534398	0.550929
GO:0034062 RNA polymerase activity	0.79941	0.814481	0.824943	0.638521	0.973529
GO:0035091 phosphoinositide binding	0.00733218	0.994162	0.52232	0.974591	0.997039
GO:0042277 peptide binding	0.993614	0.999457	0.84597	0.0466834	0.200564
GO:0042802 identical protein binding	0.998312	0.319575	0.0480233	0.907828	0.318286
GO:0042809 vitamin D receptor binding	0.173334	0.818866	1	1	1
GO:0043021 ribonucleoprotein binding	1	0.960488	0.964393	0.0469055	0.412193
GO:0043027 caspase inhibitor activity	1	0.656007	1	1	0.701182
GO:0043130 ubiquitin binding	0.963417	0.61869	0.386979	0.879521	0.979239
GO:0043167 ion binding	0.096229	0.300407	0.72415	0.906022	0.730914
GO:0043169 cation binding	0.107752	0.283018	0.710128	0.875556	0.784552
GO:0043498 cell surface binding	1	1	1	0.692249	0.701182
GO:0046872 metal ion binding	0.0934079	0.422237	0.636548	0.854639	0.788037
GO:0046906 tetrapyrrole binding	0.853726	0.866544	0.677696	0.981999	0.511235
GO:0046914 transition metal ion binding	0.0150769	0.583811	0.142202	0.983372	0.964602
GO:0046961 proton-transporting ATPase activity, rotational mechanism	1	0.654342	0.667361	0.415232	1
GO:0046983 protein dimerization activity	0.995634	0.044242	0.129957	0.813713	0.895713
GO:0048029 monosaccharide binding	1	0.842451	0.85208	0.441201	0.699876
GO:0048037 cofactor binding	0.964967	0.951449	0.182324	0.287171	0.42172
GO:0050662 coenzyme binding	0.98628	0.951027	0.257838	0.186442	0.515299
GO:0051020 GTPase binding	0.134779	0.944416	0.292736	0.914153	0.971883
GO:0051059 NF-kappaB binding	0.549138	0.14371	0.824943	1	1
GO:0051082 unfolded protein binding	0.999761	0.999131	0.0287414	0.152017	0.369669
GO:0051287 NAD or NADH binding	1	1	0.0263047	0.0402984	0.949815
GO:0051536 iron-sulfur cluster binding	0.924213	0.798386	0.0383151	0.671551	1
GO:0051537 2 iron, 2 sulfur cluster binding	1	1	0.335515	0.756945	1
GO:0051540 metal cluster binding	0.924213	0.798386	0.0383151	0.671551	1
GO:0051920 peroxiredoxin activity	1	1	1	1	0.0420959
GO:0055102 lipase inhibitor activity	1	1	1	0.610373	0.619445
GO:0060090 molecular adaptor activity	1	0.949903	1	0.588575	0.162256
GO:0060589 nucleoside-triphosphatase regulator activity	0.110491	0.30015	0.773214	0.673464	0.99689
GO:0070003 threonine-type peptidase activity	1	1	0.538342	0.0535702	0.836443
GO:0070008 serine-type exopeptidase activity	0.159923	1	1	1	1
GO:0070011 peptidase activity, acting on L-amino acid peptides	0.541408	0.907521	0.64291	0.154564	0.860181
Cellular Component
Term	Lowest Quintile TE	Q2	Q3	Q4	Highest Quintile TE
GO:0000118 histone deacetylase complex	0.264985	0.449291	1	0.904601	0.909034
GO:0000123 histone acetyltransferase complex	0.0516471	1	1	1	0.839924
GO:0000145 exocyst	0.0304363	1	1	1	1
GO:0000267 cell fraction	0.94601	0.837659	0.979041	0.175005	0.00709588
GO:0000276 mitochondrial proton-transporting ATP synthase complex, coupling factor F(o)	1	0.239382	1	1	1
GO:0000314 organellar small ribosomal subunit	0.781617	0.768812	0.806077	1	1
GO:0000323 lytic vacuole	0.435944	0.383656	0.925019	0.831828	0.635766
GO:0000502 proteasome complex	1	0.996978	0.0586296	0.152988	0.263934
GO:0000786 nucleosome	0.822139	0.956877	0.0723037	1	0.618933
GO:0000792 heterochromatin	0.480548	1	0.952653	0.771603	0.514807
GO:0000794 condensed nuclear chromosome	0.533916	1	1	0.0450637	1
GO:0001669 acrosomal vesicle	1	0.648533	1	0.676104	1
GO:0001725 stress fiber	1	1	0.924215	0.683446	0.170606
GO:0001726 ruffle	0.932253	0.630534	0.988363	0.694229	0.19718
GO:0005576 extracellular region	0.252649	0.995371	0.975693	0.49902	0.034244
GO:0005578 proteinaceous extracellular matrix	0.0328233	1	0.721297	0.885803	1
GO:0005581 collagen	0.352247	1	1	1	1
GO:0005604 basement membrane	0.13949	1	0.806077	1	1
GO:0005624 membrane fraction	0.622704	0.800132	0.960108	0.569881	0.0435221
GO:0005625 soluble fraction	0.997814	0.982451	0.780123	0.0593506	0.0261557
GO:0005626 insoluble fraction	0.681676	0.78262	0.981713	0.569459	0.0156016
GO:0005637 nuclear inner membrane	1	0.876749	1	0.0336443	1
GO:0005643 nuclear pore	0.892619	0.536383	0.876156	0.00914369	0.99421
GO:0005654 nucleoplasm	0.0353188	0.527648	0.973841	0.0907399	0.986202
GO:0005680 anaphase-promoting complex	0.252694	0.648533	1	1	1
GO:0005681 spliceosome *	0.999438	0.999076	0.861239	0.169302	0.000167963
GO:0005694 chromosome	0.13446	0.602889	0.398311	0.758856	0.947055
GO:0005730 nucleolus	0.997003	0.450412	0.149101	0.06726	0.88786
GO:0005739 mitochondrion	0.95754	0.117069	0.0621669	0.813149	0.85148
GO:0005740 mitochondrial envelope	0.81553	0.449152	0.777898	0.403057	0.515878
GO:0005741 mitochondrial outer membrane	0.715311	0.678269	0.949999	0.749625	0.320379
GO:0005742 mitochondrial outer membrane translocase complex	1	1	0.60808	1	0.599586
GO:0005743 mitochondrial inner membrane	0.673634	0.509859	0.730143	0.485112	0.688368
GO:0005753 mitochondrial proton-transporting ATP synthase complex	1	0.178184	1	0.83551	1
GO:0005759 mitochondrial matrix	0.996902	0.503113	0.210765	0.647572	0.318052
GO:0005763 mitochondrial small ribosomal subunit	0.781617	0.768812	0.806077	1	1
GO:0005764 lysosome	0.435944	0.383656	0.925019	0.831828	0.635766
GO:0005768 endosome	0.551043	0.900297	0.160353	0.791929	0.7333
GO:0005769 early endosome	0.203824	0.968595	0.584337	0.934308	0.723484
GO:0005773 vacuole	0.32528	0.272739	0.988747	0.607151	0.734371
GO:0005777 peroxisome	0.991853	0.879913	0.111151	0.803826	0.663903
GO:0005783 endoplasmic reticulum	0.999409	0.601714	0.233027	0.187702	0.270577
GO:0005788 endoplasmic reticulum lumen	0.999263	0.894534	0.381095	0.205945	0.694657
GO:0005791 rough endoplasmic reticulum	1	1	1	1	0.00136457
GO:0005792 microsome	0.995314	0.980719	0.833902	0.0440047	0.147583
GO:0005794 Golgi apparatus	0.296255	0.0690349	0.885927	0.775715	0.887391
GO:0005801 cis-Golgi network	0.908645	0.0397673	0.924215	1	1
GO:0005802 trans-Golgi network	0.0903979	0.934346	0.789405	0.946931	1
GO:0005813 centrosome	0.0617909	0.400831	0.249026	0.998647	0.976326
GO:0005819 spindle	0.0675854	0.7059	0.49621	0.966945	0.937794
GO:0005829 cytosol	0.998936	0.448706	0.89972	0.454885	0.000700031
GO:0005832 chaperonin-containing T-complex	1	1	0.0383388	0.793809	1
GO:0005839 proteasome core complex	1	1	0.584377	0.0450637	0.813633
GO:0005840 ribosome *	0.944622	5.1307e-07	0.165883	0.99425	0.999988
GO:0005852 eukaryotic translation initiation factor 3 complex	1	0.934346	0.530227	0.946931	0.26598
GO:0005856 cytoskeleton	0.338354	0.999516	0.495494	0.635731	0.0214689
GO:0005874 microtubule	0.432657	0.788288	0.45332	0.977357	0.314374
GO:0005875 microtubule associated complex	0.705409	0.97323	0.297903	0.737739	0.75036
GO:0005876 spindle microtubule	0.391606	0.361526	0.845944	0.945067	0.991957
GO:0005886 plasma membrane *	0.947138	0.860906	0.999567	0.155965	3.68037e-05
GO:0005887 integral to plasma membrane	0.331665	0.973843	0.982254	0.297397	0.164852
GO:0005912 adherens junction	0.747256	0.987808	0.998871	0.371244	0.0108932
GO:0005913 cell-cell adherens junction	1	1	1	0.388257	0.170606
GO:0005916 fascia adherens	1	1	1	0.676104	0.681559
GO:0005924 cell-substrate adherens junction	0.705409	0.97323	0.997292	0.577988	0.0389431
GO:0005925 focal adhesion	0.705409	0.97323	0.997292	0.577988	0.0389431
GO:0005938 cell cortex	0.564735	0.854025	0.66647	0.979094	0.113396
GO:0009295 nucleoid	1	0.927732	0.453744	0.637773	0.434246
GO:0009898 internal side of plasma membrane	0.934653	0.999197	0.970403	0.14541	0.000519875
GO:0012507 ER to Golgi transport vesicle membrane	1	1	1	0.348822	1
GO:0014704 intercalated disc	1	1	1	0.676104	0.681559
GO:0015030 Cajal body	1	0.356053	0.87735	0.206311	0.974539
GO:0015629 actin cytoskeleton	0.977201	0.99978	0.805064	0.351441	0.000509464
GO:0015630 microtubule cytoskeleton	0.121789	0.833971	0.244387	0.993085	0.468818
GO:0015934 large ribosomal subunit *	0.999874	1.15975e-05	0.345578	0.99408	0.999083
GO:0015935 small ribosomal subunit	0.972125	0.0330219	0.0327039	0.99408	0.999083
GO:0016021 integral to membrane	0.00117405	0.0710124	0.999211	0.555611	0.978533
GO:0016023 cytoplasmic membrane-bounded vesicle	0.98803	0.825321	0.874874	0.239265	0.023685
GO:0016324 apical plasma membrane	0.991749	0.81376	1	0.465391	0.0619206
GO:0016363 nuclear matrix	0.947294	0.990125	0.994328	0.0578355	0.478216
GO:0016469 proton-transporting two-sector ATPase complex	0.980194	0.241017	0.915639	0.289652	1
GO:0016591 DNA-directed RNA polymerase II, holoenzyme	0.078189	0.920766	0.951422	0.694229	0.945991
GO:0016604 nuclear body	0.948824	0.692662	0.892809	0.00790742	0.930987
GO:0016607 nuclear speck	0.724724	0.810969	0.947996	0.0175799	0.976497
GO:0017053 transcriptional repressor complex	0.609091	0.579299	0.952649	0.827243	0.834717
GO:0017119 Golgi transport complex	1	0.0135863	1	1	1
GO:0019866 organelle inner membrane	0.741196	0.499493	0.853422	0.189157	0.759203
GO:0019867 outer membrane	0.768474	0.731831	0.960667	0.541067	0.289533
GO:0022625 cytosolic large ribosomal subunit *	1	1.22524e-06	0.806526	0.992075	0.999203
GO:0022626 cytosolic ribosome *	0.999398	2.1654e-07	0.246919	0.998308	0.999666
GO:0022627 cytosolic small ribosomal subunit	0.990133	0.0520802	0.0929186	0.992075	0.992765
GO:0030016 myofibril	0.995726	0.963944	0.91913	0.773602	0.0195588
GO:0030017 sarcomere	0.993373	0.948807	0.887759	0.872055	0.0305564
GO:0030018 Z disc	0.961842	0.956877	0.852684	0.837562	0.368305
GO:0030027 lamellipodium	0.994678	0.957009	0.582523	0.743972	0.203685
GO:0030055 cell-substrate junction	0.633201	0.98355	0.998568	0.510734	0.0328452
GO:0030117 membrane coat	0.994459	0.79676	0.945552	0.028297	0.723484
GO:0030120 vesicle coat	1	0.655461	0.995521	0.0281854	0.722249
GO:0030127 COPII vesicle coat	1	1	1	0.348822	1
GO:0030134 ER to Golgi transport vesicle	1	1	0.522068	0.501898	1
GO:0030139 endocytic vesicle	0.807995	0.787143	0.992817	0.945067	0.117985
GO:0030175 filopodium	1	1	1	0.629775	0.0354995
GO:0030286 dynein complex	1	1	0.348389	1	0.335443
GO:0030424 axon	0.974388	0.992951	0.945552	0.376562	0.031172
GO:0030426 growth cone	0.980194	0.880322	0.154272	0.904601	0.909034
GO:0030427 site of polarized growth	0.984086	0.724506	0.188024	0.920479	0.924423
GO:0030529 ribonucleoprotein complex	0.999951	0.0577935	0.370821	0.662995	0.130695
GO:0030530 heterogeneous nuclear ribonucleoprotein complex	1	1	1	0.771603	0.00140565
GO:0030532 small nuclear ribonucleoprotein complex	1	0.858972	1	0.24707	0.114196
GO:0030660 Golgi-associated vesicle membrane	1	0.946788	1	0.0119505	0.813633
GO:0030662 coated vesicle membrane	1	0.560005	0.982508	0.0610853	0.638759
GO:0030666 endocytic vesicle membrane	0.609762	0.589104	1	1	0.898848
GO:0030684 preribosome	1	1	0.84665	0.206585	1
GO:0030863 cortical cytoskeleton	1	1	0.845944	0.945067	0.0011173
GO:0031012 extracellular matrix	0.0968226	1	0.845944	0.827243	0.834717
GO:0031080 Nup107-160 complex	0.609762	0.876749	0.904135	0.629775	1
GO:0031090 organelle membrane	0.877772	0.193116	0.767732	0.423347	0.538249
GO:0031201 SNARE complex	1	1	0.904135	0.123479	0.898848
GO:0031224 intrinsic to membrane	0.00319821	0.098581	0.998891	0.621493	0.926116
GO:0031225 anchored to membrane	1	0.787143	0.845944	0.945067	0.0476098
GO:0031226 intrinsic to plasma membrane	0.331665	0.973843	0.982254	0.297397	0.164852
GO:0031252 cell leading edge	0.925576	0.714785	0.953563	0.790657	0.0358817
GO:0031410 cytoplasmic vesicle	0.993106	0.880497	0.925525	0.289514	0.00216042
GO:0031461 cullin-RING ubiquitin ligase complex	1	1	0.447102	1	1
GO:0031674 I band	0.969331	0.965055	0.87735	0.65513	0.419541
GO:0031966 mitochondrial membrane	0.685682	0.441656	0.871547	0.383698	0.57521
GO:0031967 organelle envelope	0.9376	0.292698	0.837494	0.0891429	0.685179
GO:0031968 organelle outer membrane	0.747256	0.709288	0.95473	0.512208	0.389456
GO:0031974 membrane-enclosed lumen	0.966965	0.488087	0.212993	0.018021	0.968281
GO:0031975 envelope	0.941185	0.303374	0.845138	0.0945385	0.639059
GO:0031980 mitochondrial lumen	0.996902	0.503113	0.210765	0.647572	0.318052
GO:0031981 nuclear lumen	0.554294	0.678209	0.602561	0.00953319	0.990451
GO:0031982 vesicle	0.996934	0.802483	0.938788	0.334033	0.00118389
GO:0031988 membrane-bounded vesicle	0.991921	0.744957	0.904864	0.23005	0.0229661
GO:0032039 integrator complex	0.0540746	1	1	1	1
GO:0032432 actin filament bundle	1	1	0.940096	0.730571	0.216868
GO:0032993 protein-DNA complex	0.629374	0.974733	0.0389227	0.982558	0.83328
GO:0033267 axon part	1	1	0.904135	0.895348	0.128352
GO:0033279 ribosomal subunit *	0.99943	8.77513e-07	0.0371709	0.998759	0.999933
GO:0034399 nuclear periphery	0.956026	0.992003	0.995521	0.0281854	0.520983
GO:0042175 nuclear envelope-endoplasmic reticulum network	0.968162	0.788288	0.560102	0.602958	0.157237
GO:0042470 melanosome	0.999932	0.996576	0.856447	0.224598	0.000842786
GO:0042579 microbody	0.991853	0.879913	0.111151	0.803826	0.663903
GO:0042598 vesicular fraction	0.990722	0.987173	0.68939	0.0679051	0.200712
GO:0042641 actomyosin	1	1	0.924215	0.683446	0.170606
GO:0042645 mitochondrial nucleoid	1	0.927732	0.453744	0.637773	0.434246
GO:0042995 cell projection	0.936247	0.96455	0.972441	0.237007	0.0037598
GO:0043005 neuron projection	0.942841	0.925833	0.708898	0.418841	0.152113
GO:0043228 non-membrane-bounded organelle	0.903518	0.488175	0.0555718	0.724724	0.620511
GO:0043232 intracellular non-membrane-bounded organelle	0.903518	0.488175	0.0555718	0.724724	0.620511
GO:0043233 organelle lumen	0.961326	0.547718	0.246245	0.0138269	0.961755
GO:0043235 receptor complex	0.961842	0.558371	1	0.608923	0.618933
GO:0043292 contractile fiber	0.98557	0.982372	0.959185	0.865868	0.00249856
GO:0044420 extracellular matrix part	0.0516471	1	0.84665	1	1
GO:0044427 chromosomal part	0.0576148	0.634728	0.17301	0.950321	0.9749
GO:0044429 mitochondrial part	0.888079	0.47199	0.259773	0.504697	0.730258
GO:0044430 cytoskeletal part	0.382768	0.95738	0.466676	0.879461	0.106748
GO:0044431 Golgi apparatus part	0.747947	0.036087	0.769385	0.714138	0.957197
GO:0044432 endoplasmic reticulum part	0.994752	0.845102	0.249603	0.193975	0.470001
GO:0044445 cytosolic part *	0.99879	5.72367e-05	0.0271997	0.994922	0.998339
GO:0044449 contractile fiber part	0.982575	0.978884	0.951422	0.846442	0.00570399
GO:0044451 nucleoplasm part	0.0596592	0.264382	0.998337	0.0922366	0.984329
GO:0044455 mitochondrial membrane part	0.177187	0.335912	0.735965	0.565706	0.999292
GO:0044459 plasma membrane part	0.749588	0.994866	0.997809	0.01273	0.00580612
GO:0044463 cell projection part	0.956195	0.749336	0.923034	0.670663	0.135179
GO:0045177 apical part of cell	0.964344	0.956967	0.976061	0.179829	0.190522
GO:0045202 synapse	0.699903	0.774974	0.539379	0.741479	0.638482
GO:0045259 proton-transporting ATP synthase complex	1	0.178184	1	0.83551	1
GO:0045263 proton-transporting ATP synthase complex, coupling factor F(o)	1	0.239382	1	1	1
GO:0046930 pore complex	0.936254	0.527937	0.926943	0.0113133	0.956188
GO:0048471 perinuclear region of cytoplasm	0.974485	0.41157	0.914615	0.242512	0.355259
GO:0048475 coated membrane	0.994459	0.79676	0.945552	0.028297	0.723484
GO:0048770 pigment granule	0.999932	0.996576	0.856447	0.224598	0.000842786
GO:0070013 intracellular organelle lumen	0.968542	0.539194	0.24334	0.0135651	0.959873
GO:0070161 anchoring junction	0.806998	0.992368	0.997035	0.324655	0.00926864
KEGG Pathway
Term	Lowest Quintile TE	Q2	Q3	Q4	Highest Quintile TE
hsa00010:Glycolysis / Gluconeogenesis	0.996491	0.990434	0.722705	0.115904	0.42672
hsa00020:Citrate cycle (TCA cycle)	1	1	0.0241228	0.428766	0.682195
hsa00030:Pentose phosphate pathway	1	0.873816	1	0.913512	0.00681786
hsa00051:Fructose and mannose metabolism	0.884721	0.809116	0.98795	0.152344	0.895947
hsa00052:Galactose metabolism	1	0.2846	1	0.364318	0.86941
hsa00062:Fatty acid elongation in mitochondria	1	1	1	0.821835	0.506499
hsa00071:Fatty acid metabolism	1	0.994813	0.0241228	0.254517	0.940851
hsa00100:Steroid biosynthesis	1	0.909114	1	0.729015	0.484432
hsa00190:Oxidative phosphorylation	0.780332	0.117736	0.162781	0.465151	0.999999
hsa00230:Purine metabolism	0.953846	0.464541	0.953497	0.49486	0.328707
hsa00240:Pyrimidine metabolism	0.875926	0.498391	0.978198	0.356786	0.582785
hsa00280:Valine, leucine and isoleucine degradation	0.991179	1	0.0407014	0.51396	0.75277
hsa00310:Lysine degradation	1	1	0.0372119	0.575163	0.626296
hsa00330:Arginine and proline metabolism	1	1	0.401317	0.541641	0.227727
hsa00340:Histidine metabolism	1	1	0.391023	0.821835	1
hsa00410:beta-Alanine metabolism	1	1	0.135343	0.442157	1
hsa00480:Glutathione metabolism	1	0.987439	0.757597	0.123435	0.505622
hsa00500:Starch and sucrose metabolism	0.735773	0.962213	1	0.667427	0.468469
hsa00510:N-Glycan biosynthesis	0.549147	0.674216	0.082064	1	1
hsa00520:Amino sugar and nucleotide sugar metabolism	1	0.547418	0.98557	0.0436769	0.72555
hsa00531:Glycosaminoglycan degradation	0.717332	0.410048	1	1	1
hsa00600:Sphingolipid metabolism	1	0.0172927	1	1	1
hsa00620:Pyruvate metabolism	1	1	0.0512065	0.218266	0.928374
hsa00640:Propanoate metabolism	0.954103	1	0.202039	0.525705	0.789931
hsa00650:Butanoate metabolism	1	1	0.448327	0.352602	0.626296
hsa00970:Aminoacyl-tRNA biosynthesis	0.881137	0.511186	0.982666	0.15993	0.930379
hsa00980:Metabolism of xenobiotics by cytochrome P450	1	1	0.391023	1	0.506499
hsa02010:ABC transporters	0.173225	0.549642	1	1	1
hsa03010:Ribosome *	0.99908	3.15181e-09	0.195834	0.998556	0.999994
hsa03020:RNA polymerase	1	0.664414	0.900212	0.729015	0.944947
hsa03030:DNA replication	0.989398	0.970069	0.72193	0.0101595	0.988539
hsa03040:Spliceosome	0.999421	0.999791	0.678261	0.0372553	0.0132458
hsa03050:Proteasome	1	0.999299	0.0325711	0.0830981	0.810035
hsa03320:PPAR signaling pathway	1	0.237134	0.455062	0.81211	1
hsa04010:MAPK signaling pathway	0.10219	0.646528	0.954545	0.792531	0.765637
hsa04062:Chemokine signaling pathway	0.120943	0.702953	0.983948	0.70218	0.770591
hsa04070:Phosphatidylinositol signaling system	0.107831	0.382311	0.965246	0.980906	1
hsa04110:Cell cycle	0.00319532	0.605149	0.998828	0.49486	0.991803
hsa04130:SNARE interactions in vesicular transport	1	1	0.455062	0.131752	0.967601
hsa04142:Lysosome	0.552977	0.437363	0.970558	0.585201	0.789838
hsa04150:mTOR signaling pathway	0.699028	0.2846	0.77264	1	0.86941
hsa04210:Apoptosis	0.340231	0.696371	0.663029	0.999265	0.518851
hsa04260:Cardiac muscle contraction	1	0.534336	0.507837	0.968588	0.86941
hsa04270:Vascular smooth muscle contraction	0.865483	0.0319712	0.9792	0.999054	0.477501
hsa04360:Axon guidance	0.467621	0.47187	0.963761	0.951262	0.505034
hsa04510:Focal adhesion	0.03707	0.940565	0.964389	0.900467	0.348858
hsa04512:ECM-receptor interaction	0.412987	0.534336	0.77264	1	0.975154
hsa04514:Cell adhesion molecules (CAMs)	1	0.149683	1	0.729015	1
hsa04540:Gap junction	0.991179	0.778179	0.995841	0.986824	0.00223285
hsa04612:Antigen processing and presentation	1	0.962213	1	0.419579	0.251184
hsa04620:Toll-like receptor signaling pathway	0.0102411	0.71897	0.859089	0.922064	1
hsa04621:NOD-like receptor signaling pathway	0.0609522	0.713369	0.880645	1	0.944328
hsa04622:RIG-I-like receptor signaling pathway	0.0138379	0.937657	0.787399	1	0.75091
hsa04623:Cytosolic DNA-sensing pathway	0.0651349	0.2846	1	1	1
hsa04630:Jak-STAT signaling pathway	0.266739	0.909114	0.900212	0.933827	1
hsa04660:T cell receptor signaling pathway	0.107083	0.539974	0.818542	0.965328	0.934222
hsa04662:B cell receptor signaling pathway	0.360472	0.71897	0.957396	0.922064	0.682195
hsa04664:Fc epsilon RI signaling pathway	0.549147	0.674216	0.971871	0.752098	0.930809
hsa04720:Long-term potentiation	0.729821	0.0406573	0.982666	0.999265	0.518851
hsa04810:Regulation of actin cytoskeleton	0.775958	0.961185	0.899599	0.291608	0.201595
hsa04914:Progesterone-mediated oocyte maturation	0.00745986	0.401589	0.998571	0.999556	0.756273
hsa04916:Melanogenesis	0.913823	0.0224941	0.992122	0.996679	0.642245
hsa04920:Adipocytokine signaling pathway	0.384107	0.0589691	0.724529	1	1
hsa05010:Alzheimer's disease	0.537094	0.0742187	0.160086	0.987007	0.993163
hsa05012:Parkinson's disease	0.871172	0.280717	0.238568	0.704162	0.988296
hsa05016:Huntington's disease	0.733984	0.210147	0.249199	0.716993	0.991288
hsa05130:Pathogenic Escherichia coli infection	1	0.921899	0.908728	0.954667	0.00342491
hsa05200:Pathways in cancer	0.177644	0.659257	0.482488	0.93532	0.822509
hsa05210:Colorectal cancer	0.190396	0.71897	0.689865	0.997416	0.841037
hsa05212:Pancreatic cancer	0.0848714	0.71897	0.957396	0.802597	0.985559
hsa05215:Prostate cancer	0.431394	0.397521	0.894267	0.986824	0.75277
hsa05216:Thyroid cancer	1	1	0.286848	0.676859	0.92826
hsa05218:Melanoma	0.0481272	1	1	0.959724	0.839688
hsa05222:Small cell lung cancer	0.0247501	0.283143	0.949204	0.996679	0.997745
hsa05414:Dilated cardiomyopathy	1	0.534336	0.946976	1	0.203524

## Sheet: Median
Enrichment p-values are shown for all terms where p<0.05 in one or more cell lines. This spreadsheet shows p-values from DAVID that have not been corrected for multiple hypothesis testing.
Median Translation Efficiency
Biological Process
Term	Lowest Quintile TE	Q2	Q3	Q4	Highest Quintile TE
GO:0000059 protein import into nucleus, docking	0.671729	0.910405	0.914417	0.910405	0.922675
GO:0000075 cell cycle checkpoint	0.671729	0.910405	0.677682	1	0.922675
GO:0000122 negative regulation of transcription from RNA polymerase II promoter	0.488205	0.48166	0.867803	0.859434	0.967107
GO:0000226 microtubule cytoskeleton organization	0.963834	1	0.83334	0.337577	0.628567
GO:0000278 mitotic cell cycle	0.991318	0.917599	0.286532	0.466076	0.175914
GO:0000279 M phase	0.647645	0.929912	0.874822	0.638381	0.209686
GO:0000302 response to reactive oxygen species	1	1	1	0.310741	0.343037
GO:0000375 RNA splicing, via transesterification reactions	0.999999	0.588432	0.892313	0.468247	0.00178009
GO:0000377 RNA splicing, via transesterification reactions with bulged adenosine as nucleophile	0.999999	0.588432	0.892313	0.468247	0.00178009
GO:0000398 nuclear mRNA splicing, via spliceosome	0.999999	0.588432	0.892313	0.468247	0.00178009
GO:0000726 non-recombinational repair	1	1	1	0.35413	1
GO:0000902 cell morphogenesis	0.958954	0.859434	0.960841	0.859434	0.0828097
GO:0001101 response to acid	1	1	0.343657	1	1
GO:0001568 blood vessel development	1	0.678228	0.690381	0.678228	0.716055
GO:0001666 response to hypoxia	1	0.757457	0.766535	0.757457	0.524198
GO:0001764 neuron migration	0.585881	1	1	1	1
GO:0001894 tissue homeostasis	1	0.784092	1	0.784092	0.803378
GO:0001932 regulation of protein amino acid phosphorylation	0.828956	1	0.4959	1	1
GO:0001944 vasculature development	1	0.678228	0.690381	0.678228	0.716055
GO:0002009 morphogenesis of an epithelium	0.862936	0.86087	1	1	0.585057
GO:0002237 response to molecule of bacterial origin	1	0.826667	0.201761	1	0.844253
GO:0002475 antigen processing and presentation via MHC class Ib	1	1	1	1	1
GO:0002683 negative regulation of immune system process	1	1	1	1	0.191321
GO:0002684 positive regulation of immune system process	0.954823	0.538575	0.802424	1	0.578406
GO:0002694 regulation of leukocyte activation	1	0.928119	1	0.928119	0.081284
GO:0002695 negative regulation of leukocyte activation	1	1	1	1	0.191321
GO:0003018 vascular process in circulatory system	1	1	1	1	0.501431
GO:0005977 glycogen metabolic process	1	1	1	1	1
GO:0005996 monosaccharide metabolic process	0.950628	0.948279	0.413119	0.263744	0.606295
GO:0006006 glucose metabolic process	0.997303	0.880407	0.186536	0.444331	0.671255
GO:0006007 glucose catabolic process	0.993936	0.993699	0.703748	0.48166	0.180344
GO:0006073 cellular glucan metabolic process	1	1	1	1	1
GO:0006081 cellular aldehyde metabolic process	1	1	0.0844987	0.553045	1
GO:0006084 acetyl-CoA metabolic process	1	0.793938	0.956379	0.793938	0.325435
GO:0006091 generation of precursor metabolites and energy	0.878309	0.488308	0.630528	0.378458	0.785153
GO:0006096 glycolysis	0.985172	0.984694	0.763553	0.529331	0.354854
GO:0006098 pentose-phosphate shunt	1	1	1	0.665164	0.686793
GO:0006099 tricarboxylic acid cycle	1	0.757457	0.945383	0.942341	0.273643
GO:0006103 2-oxoglutarate metabolic process	1	1	1	0.731103	0.751818
GO:0006112 energy reserve metabolic process	1	1	1	0.481066	1
GO:0006119 oxidative phosphorylation	0.560856	0.372466	0.12519	0.952812	1
GO:0006144 purine base metabolic process	1	1	1	1	0.442462
GO:0006163 purine nucleotide metabolic process	0.931464	0.722893	0.0489607	0.84584	0.948244
GO:0006164 purine nucleotide biosynthetic process	0.916574	0.806778	0.0200568	0.971314	0.934319
GO:0006221 pyrimidine nucleotide biosynthetic process	1	1	1	0.141219	1
GO:0006259 DNA metabolic process	0.214244	0.973705	0.995734	0.139326	0.289565
GO:0006260 DNA replication	0.515021	0.890839	0.996426	0.230899	0.427226
GO:0006261 DNA-dependent DNA replication	0.855555	0.852646	0.972191	0.386881	0.874608
GO:0006268 DNA unwinding during replication	1	1	1	0.335468	0.751818
GO:0006271 DNA strand elongation during DNA replication	1	1	1	1	1
GO:0006281 DNA repair	0.0857572	0.976937	0.979765	0.361879	0.713916
GO:0006289 nucleotide-excision repair	0.489955	0.757457	0.766535	0.942341	1
GO:0006323 DNA packaging	0.72192	1	0.728892	0.895739	0.309411
GO:0006325 chromatin organization	0.425019	0.91422	0.997545	0.709119	0.074776
GO:0006333 chromatin assembly or disassembly	0.579153	0.987736	1	0.784054	0.0990845
GO:0006334 nucleosome assembly	1	1	1	1	0.0944312
GO:0006350 transcription	0.0890102	0.778218	0.808177	0.953614	0.339148
GO:0006351 transcription, DNA-dependent	0.168835	0.722893	0.592696	0.928723	0.948244
GO:0006355 regulation of transcription, DNA-dependent	0.495227	0.580363	0.856032	0.962361	0.113868
GO:0006357 regulation of transcription from RNA polymerase II promoter	0.309277	0.677275	0.575923	0.970846	0.631514
GO:0006364 rRNA processing	0.629132	0.281451	0.796935	0.621922	0.994738
GO:0006378 mRNA polyadenylation	1	1	0.261765	1	1
GO:0006383 transcription from RNA polymerase III promoter	0.055793	1	1	1	1
GO:0006396 RNA processing	0.998702	0.35674	0.636135	0.224013	0.224854
GO:0006397 mRNA processing	0.999798	0.64485	0.884709	0.367075	0.00352326
GO:0006399 tRNA metabolic process	0.898145	0.321753	0.497991	0.195768	0.999868
GO:0006401 RNA catabolic process	0.898124	0.483347	0.901614	0.980899	0.529227
GO:0006402 mRNA catabolic process	0.929541	0.71554	1	0.928119	0.466378
GO:0006406 mRNA export from nucleus	0.719402	0.928119	1	0.71554	0.745376
GO:0006412 translation	0.0255	0.244447	0.27806	0.817186	0.99999
GO:0006414 translational elongation	0.00766236	0.122712	0.469778	0.999867	0.99993
GO:0006417 regulation of translation	0.41546	0.959957	0.89447	0.990717	0.0878209
GO:0006418 tRNA aminoacylation for protein translation	0.445977	0.65366	0.846405	0.251313	1
GO:0006422 aspartyl-tRNA aminoacylation	1	1	1	0.583123	1
GO:0006446 regulation of translational initiation	0.640451	0.852646	0.859829	0.97027	0.674465
GO:0006457 protein folding	0.999607	0.520919	0.671447	0.520919	0.104849
GO:0006461 protein complex assembly	0.997529	0.44287	0.776646	0.340534	0.177763
GO:0006468 protein amino acid phosphorylation	0.401861	0.270745	0.8875	0.937847	0.731856
GO:0006508 proteolysis	0.676542	0.940526	0.216322	0.489264	0.621212
GO:0006511 ubiquitin-dependent protein catabolic process	0.929305	0.867051	0.593688	0.231614	0.536758
GO:0006536 glutamate metabolic process	1	1	1	1	0.361669
GO:0006538 glutamate catabolic process	1	1	1	1	0.501431
GO:0006575 cellular amino acid derivative metabolic process	0.862832	0.95765	0.867803	0.689871	0.335196
GO:0006606 protein import into nucleus	0.606506	0.975807	0.794114	0.782063	0.458028
GO:0006607 NLS-bearing substrate import into nucleus	1	1	1	0.665164	0.686793
GO:0006612 protein targeting to membrane	1	0.784092	1	0.413168	1
GO:0006626 protein targeting to mitochondrion	0.954823	1	0.802424	0.793938	0.144161
GO:0006643 membrane lipid metabolic process	0.198378	0.71554	0.931625	0.928119	1
GO:0006644 phospholipid metabolic process	0.640451	0.0745982	0.647912	1	1
GO:0006650 glycerophospholipid metabolic process	0.557117	0.251628	1	1	1
GO:0006665 sphingolipid metabolic process	0.198378	0.71554	0.931625	0.928119	1
GO:0006672 ceramide metabolic process	0.143474	1	0.790286	1	1
GO:0006694 steroid biosynthetic process	1	0.784054	0.98872	0.926882	0.0119659
GO:0006695 cholesterol biosynthetic process	1	0.793938	0.956379	0.793938	0.144161
GO:0006732 coenzyme metabolic process	0.833077	0.827848	0.925953	0.540806	0.304519
GO:0006733 oxidoreduction coenzyme metabolic process	0.943576	1	0.766535	0.757457	0.524198
GO:0006734 NADH metabolic process	1	1	0.672047	1	1
GO:0006749 glutathione metabolic process	0.828956	1	1	0.826667	0.51725
GO:0006769 nicotinamide metabolic process	1	1	0.677682	0.667719	0.405649
GO:0006779 porphyrin biosynthetic process	0.585881	1	1	1	1
GO:0006783 heme biosynthetic process	1	1	1	1	1
GO:0006793 phosphorus metabolic process	0.359164	0.0851005	0.379655	0.975306	0.974894
GO:0006796 phosphate metabolic process	0.359164	0.0851005	0.379655	0.975306	0.974894
GO:0006800 oxygen and reactive oxygen species metabolic process	1	1	0.563188	0.553045	0.876653
GO:0006801 superoxide metabolic process	1	1	1	1	1
GO:0006812 cation transport	0.92775	0.111413	0.222897	0.925172	0.99654
GO:0006818 hydrogen transport	0.489955	0.757457	0.766535	0.757457	1
GO:0006820 anion transport	0.971053	0.97027	0.972191	0.97027	0.0309809
GO:0006839 mitochondrial transport	0.816241	1	0.629338	0.938946	0.0502631
GO:0006873 cellular ion homeostasis	0.449012	0.807505	0.651968	0.635777	0.985255
GO:0006886 intracellular protein transport	0.871215	0.863779	0.820934	0.522007	0.0856256
GO:0006888 ER to Golgi vesicle-mediated transport	0.579153	0.926882	0.587969	0.784054	0.940925
GO:0006890 retrograde vesicle-mediated transport, Golgi to ER	0.912029	0.910405	0.381267	1	0.698876
GO:0006913 nucleocytoplasmic transport	0.271892	0.980121	0.89928	0.263744	0.73754
GO:0006916 anti-apoptosis	0.94635	0.944494	0.716665	0.998344	0.00855666
GO:0006928 cell motion	0.981841	0.995033	0.349526	0.769961	0.044423
GO:0006940 regulation of smooth muscle contraction	1	1	1	1	0.110536
GO:0006944 membrane fusion	1	0.928119	0.725124	0.928119	0.466378
GO:0006952 defense response	0.958954	0.689871	0.960841	0.48166	0.5334
GO:0006954 inflammatory response	1	0.942341	0.766535	0.757457	0.524198
GO:0006974 response to DNA damage stimulus	0.0556037	0.977634	0.955294	0.47054	0.679139
GO:0006979 response to oxidative stress	0.925972	0.979979	0.929332	0.441954	0.177174
GO:0006986 response to unfolded protein	1	1	1	0.337577	0.021073
GO:0007005 mitochondrion organization	0.587161	0.982811	0.754888	0.73903	0.319736
GO:0007010 cytoskeleton organization	0.996754	0.999954	0.408903	0.154458	0.063463
GO:0007015 actin filament organization	1	1	0.320789	0.888342	0.343037
GO:0007017 microtubule-based process	0.642301	0.979979	0.818836	0.441954	0.686153
GO:0007049 cell cycle	0.952706	0.918402	0.461453	0.508166	0.0857312
GO:0007051 spindle organization	1	1	1	0.0801896	0.585057
GO:0007088 regulation of mitosis	1	1	1	1	0.27683
GO:0007093 mitotic cell cycle checkpoint	1	1	1	1	0.501431
GO:0007126 meiosis	0.0686274	0.928119	1	0.71554	1
GO:0007155 cell adhesion	0.660868	0.971314	0.498026	0.806778	0.540389
GO:0007160 cell-matrix adhesion	0.557117	1	0.865985	1	0.585057
GO:0007166 cell surface receptor linked signal transduction	0.544898	0.255629	0.825478	0.986165	0.606638
GO:0007229 integrin-mediated signaling pathway	0.585881	1	1	1	0.604801
GO:0007242 intracellular signaling cascade	0.89092	0.955025	0.441297	0.955025	0.00481829
GO:0007243 protein kinase cascade	0.986889	0.701368	0.354361	0.986338	0.23685
GO:0007249 I-kappaB kinase/NF-kappaB cascade	1	1	0.737726	1	0.751818
GO:0007250 activation of NF-kappaB-inducing kinase activity	1	1	1	1	1
GO:0007264 small GTPase mediated signal transduction	0.951566	0.991683	0.742456	0.822494	0.00225614
GO:0007267 cell-cell signaling	0.595751	0.886123	0.89447	0.959957	0.17324
GO:0007268 synaptic transmission	0.816241	0.938946	0.822072	0.990176	0.123495
GO:0007283 spermatogenesis	0.0423051	1	0.996363	0.895902	0.24606
GO:0007346 regulation of mitotic cell cycle	1	0.953757	0.956379	0.538575	0.325435
GO:0007409 axonogenesis	0.912029	0.667719	0.677682	0.910405	1
GO:0007507 heart development	0.912029	0.667719	1	0.910405	0.698876
GO:0007517 muscle organ development	1	0.310741	1	1	0.645562
GO:0007584 response to nutrient	0.912029	0.910405	1	1	0.0567276
GO:0007611 learning or memory	0.416851	1	1	1	0.803378
GO:0007612 learning	0.667931	1	1	1	0.686793
GO:0007632 visual behavior	0.356267	1	1	1	1
GO:0008104 protein localization	0.71168	0.757984	0.795728	0.549937	0.172483
GO:0008202 steroid metabolic process	0.998423	0.701368	0.949033	0.701368	0.0584326
GO:0008203 cholesterol metabolic process	1	0.678228	0.977801	0.678228	0.264892
GO:0008219 cell death	0.106147	0.611747	0.883914	0.954443	0.50744
GO:0008285 negative regulation of cell proliferation	0.925972	0.441954	0.818836	0.441954	0.940545
GO:0008380 RNA splicing	0.999772	0.770652	0.910288	0.234032	0.00351757
GO:0008542 visual learning	0.356267	1	1	1	1
GO:0008652 cellular amino acid biosynthetic process	1	1	0.83334	0.337577	0.377762
GO:0009057 macromolecule catabolic process	0.706442	0.920439	0.243409	0.523586	0.571484
GO:0009060 aerobic respiration	1	0.26888	0.982283	0.717204	0.529227
GO:0009064 glutamine family amino acid metabolic process	0.855555	1	0.972191	0.189665	0.674465
GO:0009108 coenzyme biosynthetic process	0.232732	0.976168	0.977801	0.678228	0.895749
GO:0009109 coenzyme catabolic process	1	0.757457	0.945383	0.942341	0.273643
GO:0009112 nucleobase metabolic process	1	0.888342	1	0.613621	0.645562
GO:0009113 purine base biosynthetic process	1	1	1	1	0.361669
GO:0009116 nucleoside metabolic process	0.359555	0.987736	0.931558	0.353738	0.940925
GO:0009123 nucleoside monophosphate metabolic process	0.797366	0.953757	0.551197	0.793938	0.96167
GO:0009124 nucleoside monophosphate biosynthetic process	0.929541	1	0.440471	0.71554	0.938793
GO:0009126 purine nucleoside monophosphate metabolic process	1	1	0.563188	0.86087	0.876653
GO:0009127 purine nucleoside monophosphate biosynthetic process	1	1	0.563188	0.86087	0.876653
GO:0009141 nucleoside triphosphate metabolic process	0.936915	0.669634	0.178324	0.669634	0.987974
GO:0009144 purine nucleoside triphosphate metabolic process	0.913319	0.782063	0.128207	0.782063	0.981943
GO:0009150 purine ribonucleotide metabolic process	0.92775	0.683976	0.121613	0.827951	0.943753
GO:0009156 ribonucleoside monophosphate biosynthetic process	0.929541	1	0.440471	0.71554	0.938793
GO:0009161 ribonucleoside monophosphate metabolic process	0.929541	1	0.440471	0.71554	0.938793
GO:0009165 nucleotide biosynthetic process	0.894802	0.657705	0.149233	0.657705	0.966949
GO:0009166 nucleotide catabolic process	0.719402	0.71554	1	0.194889	1
GO:0009167 purine ribonucleoside monophosphate metabolic process	1	1	0.563188	0.86087	0.876653
GO:0009168 purine ribonucleoside monophosphate biosynthetic process	1	1	0.563188	0.86087	0.876653
GO:0009199 ribonucleoside triphosphate metabolic process	0.898737	0.754036	0.216842	0.754036	0.977916
GO:0009259 ribonucleotide metabolic process	0.921621	0.827848	0.156162	0.382961	0.978749
GO:0009260 ribonucleotide biosynthetic process	0.832754	0.827951	0.121613	0.683976	0.98279
GO:0009303 rRNA transcription	0.176925	1	1	1	1
GO:0009304 tRNA transcription	0.101519	1	1	1	1
GO:0009617 response to bacterium	1	0.86087	0.260392	1	0.876653
GO:0009628 response to abiotic stimulus	0.61856	0.763865	0.779025	0.610719	0.809959
GO:0009719 response to endogenous stimulus	0.97678	0.512954	0.701035	0.994838	0.0738456
GO:0009725 response to hormone stimulus	0.936915	0.30232	0.84107	0.983452	0.355104
GO:0009792 embryonic development ending in birth or egg hatching	0.386176	0.5466	0.940923	0.712398	0.880323
GO:0009820 alkaloid metabolic process	1	1	0.677682	0.667719	0.405649
GO:0009890 negative regulation of biosynthetic process	0.357253	0.154719	0.997891	0.822494	0.556451
GO:0009894 regulation of catabolic process	0.557117	0.86087	1	1	0.876653
GO:0009895 negative regulation of catabolic process	1	1	1	1	0.604801
GO:0009896 positive regulation of catabolic process	0.356267	1	1	1	1
GO:0009967 positive regulation of signal transduction	0.898737	0.364624	0.766765	0.895902	0.793111
GO:0009968 negative regulation of signal transduction	0.76112	0.240662	1	1	0.78559
GO:0009991 response to extracellular stimulus	0.971053	0.97027	0.859829	1	0.00833419
GO:0010033 response to organic substance	0.998632	0.93968	0.296215	0.722241	0.0204963
GO:0010469 regulation of receptor activity	1	0.35413	1	1	1
GO:0010498 proteasomal protein catabolic process	0.999351	0.98374	0.379107	0.135983	0.290557
GO:0010553 negative regulation of specific transcription from RNA polymerase II promoter	1	1	1	0.583123	1
GO:0010558 negative regulation of macromolecule biosynthetic process	0.378681	0.25458	0.995874	0.751324	0.580592
GO:0010563 negative regulation of phosphorus metabolic process	1	1	1	1	0.501431
GO:0010564 regulation of cell cycle process	1	0.910405	1	0.152235	0.405649
GO:0010605 negative regulation of macromolecule metabolic process	0.904372	0.681475	0.617831	0.583924	0.304142
GO:0010608 posttranscriptional regulation of gene expression	0.568868	0.900614	0.910347	0.982891	0.0222799
GO:0010627 regulation of protein kinase cascade	0.659423	0.65366	0.667963	0.837317	0.959949
GO:0010629 negative regulation of gene expression	0.482162	0.233027	0.995134	0.605737	0.681774
GO:0010648 negative regulation of cell communication	0.59391	0.337577	1	1	0.628567
GO:0010741 negative regulation of protein kinase cascade	1	1	1	1	1
GO:0010941 regulation of cell death	0.497356	0.904834	0.918098	0.775675	0.0644281
GO:0010942 positive regulation of cell death	0.0739484	0.861578	0.873673	0.933137	0.688967
GO:0010970 microtubule-based transport	0.197382	1	1	0.826667	1
GO:0014075 response to amine stimulus	1	1	0.4959	1	0.51725
GO:0015031 protein transport	0.602839	0.78712	0.765461	0.583373	0.238289
GO:0015674 di-, tri-valent inorganic cation transport	1	0.194482	0.4959	1	1
GO:0015711 organic anion transport	0.733768	1	1	1	0.751818
GO:0015833 peptide transport	1	1	1	1	1
GO:0015980 energy derivation by oxidation of organic compounds	0.86687	0.444872	0.622301	0.747196	0.798392
GO:0015985 energy coupled proton transport, down electrochemical gradient	0.671729	0.667719	0.677682	0.910405	1
GO:0015986 ATP synthesis coupled proton transport	0.671729	0.667719	0.677682	0.910405	1
GO:0015992 proton transport	0.489955	0.757457	0.766535	0.757457	1
GO:0016032 viral reproduction	0.929541	0.71554	0.440471	0.928119	1
GO:0016042 lipid catabolic process	0.293956	0.48166	0.867803	0.689871	1
GO:0016044 membrane organization	0.996411	0.711191	0.18023	0.711191	0.322902
GO:0016049 cell growth	1	1	0.343657	0.731103	1
GO:0016052 carbohydrate catabolic process	0.991121	0.990717	0.426674	0.407989	0.302307
GO:0016054 organic acid catabolic process	0.441307	0.976168	0.690381	0.678228	0.981031
GO:0016055 Wnt receptor signaling pathway	1	0.0524478	1	1	1
GO:0016071 mRNA metabolic process	0.999173	0.653276	0.884388	0.474328	0.00297529
GO:0016072 rRNA metabolic process	0.629132	0.281451	0.796935	0.621922	0.994738
GO:0016073 snRNA metabolic process	1	1	1	1	1
GO:0016125 sterol metabolic process	1	0.75243	0.985862	0.75243	0.0775911
GO:0016126 sterol biosynthetic process	1	0.875902	0.977801	0.875902	0.0435928
GO:0016180 snRNA processing	1	1	1	1	1
GO:0016265 death	0.116673	0.526843	0.893377	0.958874	0.528924
GO:0016310 phosphorylation	0.41349	0.0953711	0.540716	0.925551	0.976664
GO:0016477 cell migration	0.640451	0.852646	1	0.635426	0.674465
GO:0016568 chromatin modification	0.32029	0.806778	0.994427	0.806778	0.371198
GO:0017038 protein import	0.729988	0.998725	0.740416	0.571565	0.121174
GO:0018130 heterocycle biosynthetic process	0.719402	0.928119	0.725124	0.928119	0.938793
GO:0018198 peptidyl-cysteine modification	1	1	1	1	1
GO:0019058 viral infectious cycle	1	0.486064	0.4959	1	1
GO:0019079 viral genome replication	1	0.583123	0.589991	1	1
GO:0019220 regulation of phosphate metabolic process	0.92775	0.512954	0.995441	0.827951	0.0738456
GO:0019226 transmission of nerve impulse	0.676007	0.830483	0.685432	0.99793	0.206151
GO:0019318 hexose metabolic process	0.981841	0.877251	0.349526	0.328729	0.6939
GO:0019320 hexose catabolic process	0.995153	0.964811	0.73667	0.522599	0.212256
GO:0019362 pyridine nucleotide metabolic process	1	1	0.677682	0.667719	0.405649
GO:0019637 organophosphate metabolic process	0.756923	0.151204	0.324519	0.984694	1
GO:0019725 cellular homeostasis	0.482934	0.472983	0.929392	0.612842	0.800331
GO:0019748 secondary metabolic process	1	1	0.400259	0.635426	0.429676
GO:0019884 antigen processing and presentation of exogenous antigen	1	1	1	1	1
GO:0019941 modification-dependent protein catabolic process	0.904372	0.966194	0.239378	0.291195	0.493478
GO:0022402 cell cycle process	0.974616	0.863779	0.655186	0.421685	0.0856256
GO:0022403 cell cycle phase	0.556622	0.778109	0.878931	0.668857	0.386803
GO:0022415 viral reproductive process	0.929541	0.71554	0.440471	0.928119	1
GO:0022610 biological adhesion	0.660868	0.971314	0.498026	0.806778	0.540389
GO:0022613 ribonucleoprotein complex biogenesis	0.89271	0.445049	0.823731	0.219439	0.858031
GO:0022616 DNA strand elongation	1	1	1	1	1
GO:0022618 ribonucleoprotein complex assembly	0.898737	0.562093	0.766765	0.562093	0.916819
GO:0022900 electron transport chain	0.811888	0.313162	0.671326	0.806778	0.934319
GO:0030029 actin filament-based process	0.99874	1	0.390493	0.221071	0.148441
GO:0030030 cell projection organization	0.898737	0.895902	0.902869	0.754036	0.24606
GO:0030036 actin cytoskeleton organization	0.998423	1	0.354361	0.33714	0.125565
GO:0030071 regulation of mitotic metaphase/anaphase transition	1	1	1	1	1
GO:0030163 protein catabolic process	0.826038	0.974929	0.166656	0.365383	0.576699
GO:0030182 neuron differentiation	0.862832	0.859434	0.867803	0.95765	0.180344
GO:0030198 extracellular matrix organization	1	1	1	1	0.361669
GO:0030258 lipid modification	0.929541	0.428612	0.725124	0.71554	1
GO:0030308 negative regulation of cell growth	1	0.731103	1	1	0.751818
GO:0030323 respiratory tube development	0.416851	0.784092	1	1	1
GO:0030324 lung development	0.416851	0.784092	1	1	1
GO:0030433 ER-associated protein catabolic process	1	1	1	0.141219	1
GO:0030521 androgen receptor signaling pathway	0.733768	1	0.737726	1	1
GO:0030534 adult behavior	0.585881	1	1	1	1
GO:0030900 forebrain development	0.314755	0.888342	1	0.888342	0.902329
GO:0030968 endoplasmic reticulum unfolded protein response	1	1	1	0.025618	1
GO:0031145 anaphase-promoting complex-dependent proteasomal ubiquitin-dependent protein catabolic process	1	0.990717	0.266444	0.407989	0.17324
GO:0031175 neuron projection development	0.963834	0.588824	0.83334	0.962919	0.628567
GO:0031327 negative regulation of cellular biosynthetic process	0.333065	0.139111	0.997501	0.806307	0.65577
GO:0031396 regulation of protein ubiquitination	0.997796	0.958496	0.497991	0.477018	0.142956
GO:0031397 negative regulation of protein ubiquitination	0.998994	0.998941	0.266444	0.250672	0.302307
GO:0031398 positive regulation of protein ubiquitination	0.999675	0.944053	0.43154	0.57924	0.105075
GO:0031399 regulation of protein modification process	0.992024	0.973284	0.356622	0.620885	0.101147
GO:0031400 negative regulation of protein modification process	0.999592	0.995763	0.397916	0.378372	0.0886188
GO:0031401 positive regulation of protein modification process	0.997796	0.958496	0.497991	0.640909	0.0747089
GO:0031497 chromatin assembly	0.890184	1	1	1	0.132673
GO:0031589 cell-substrate adhesion	0.557117	1	0.865985	1	0.585057
GO:0031644 regulation of neurological system process	0.912029	1	1	0.910405	0.0567276
GO:0031646 positive regulation of neurological system process	1	1	1	1	1
GO:0031667 response to nutrient levels	0.963834	0.962919	0.965168	1	0.00506342
GO:0032101 regulation of response to external stimulus	1	1	1	1	1
GO:0032147 activation of protein kinase activity	1	1	1	1	1
GO:0032259 methylation	0.617708	0.888342	0.892895	0.888342	1
GO:0032268 regulation of cellular protein metabolic process	0.958291	0.99061	0.387103	0.860691	0.0063726
GO:0032269 negative regulation of cellular protein metabolic process	0.996754	0.986165	0.408903	0.535831	0.063463
GO:0032270 positive regulation of cellular protein metabolic process	0.986879	0.958878	0.558396	0.684056	0.063463
GO:0032318 regulation of Ras GTPase activity	0.257679	1	1	1	1
GO:0032392 DNA geometric change	0.786588	1	1	0.413168	0.803378
GO:0032508 DNA duplex unwinding	0.786588	1	1	0.413168	0.803378
GO:0032582 negative regulation of gene-specific transcription	1	1	1	0.254961	1
GO:0032774 RNA biosynthetic process	0.190727	0.601375	0.622301	0.937702	0.955342
GO:0032870 cellular response to hormone stimulus	1	0.613621	0.892895	1	0.343037
GO:0032944 regulation of mononuclear cell proliferation	1	1	1	1	1
GO:0032989 cellular component morphogenesis	0.812099	0.807505	0.929332	0.923656	0.177174
GO:0033014 tetrapyrrole biosynthetic process	0.585881	1	1	1	1
GO:0033043 regulation of organelle organization	0.998994	0.886123	0.99907	0.588452	0.00169391
GO:0033365 protein localization in organelle	0.716842	0.964324	0.84294	0.709119	0.136161
GO:0033554 cellular response to stress	0.412422	0.964305	0.897018	0.090625	0.711904
GO:0033674 positive regulation of kinase activity	1	0.588824	0.965168	0.825494	0.377762
GO:0034097 response to cytokine stimulus	1	0.335468	0.737726	1	1
GO:0034220 ion transmembrane transport	0.671729	0.667719	0.677682	0.910405	1
GO:0034329 cell junction assembly	1	1	0.422365	0.413168	1
GO:0034404 nucleobase, nucleoside and nucleotide biosynthetic process	0.906794	0.684056	0.0949151	0.684056	0.971648
GO:0034470 ncRNA processing	0.880409	0.146261	0.526882	0.361879	0.999046
GO:0034504 protein localization in nucleus	0.606506	0.975807	0.794114	0.782063	0.458028
GO:0034599 cellular response to oxidative stress	1	1	1	0.413168	0.442462
GO:0034613 cellular protein localization	0.898606	0.762391	0.856032	0.580363	0.0749248
GO:0034614 cellular response to reactive oxygen species	1	1	1	0.254961	0.686793
GO:0034620 cellular response to unfolded protein	1	1	1	0.025618	1
GO:0034621 cellular macromolecular complex subunit organization	0.968796	0.702692	0.727151	0.702692	0.0990295
[truncated: 616 more rows]

## Sheet: Protein Stability | TE
Enrichment p-values are shown for all terms where p<0.05. This spreadsheet shows p-values from DAVID that have not been corrected for multiple hypothesis testing.
[truncated: 177 more rows]
